# Supplementary material for: The sino-nasal warzone: transcriptomic and genomic studies on sino-nasal aspergillosis in dogs
Source: NPJ Biofilms Microbiomes. 2020 Nov 12;6:51. doi: 10.1038/s41522-020-00163-7 (PMC7665010; doi:10.1038/s41522-020-00163-7)
Supplement: Supplementary file 3 — Supplementary Data Set 1 [file 41522_2020_163_MOESM3_ESM.xlsx]

## Sheet: PseudoALigments
Fungal plaque	Number of reads	% reads pseudoaligned to Aspergillus fumigatus	% reads pseudoaligned to Canis lupus familiaris
CP7	44446640	65.3	1
CP8.1	32029595	33.8	18
CP8.2	24871135	34	19
CP6	60386692	54.3	5

## Sheet: Dog Transcriptome
Transcript	CP7	CP6	CP8	CP8,2	Gene	Mean_TPM	Gene stable ID	Gene name emsembl	RANK
ENSCAFT00000004871	78077.1	151464	28800.2	27879.8	ENSCAFG00000003029	71555.3	ENSCAFG00000003029	CXCL8	1
ENSCAFT00000006220	42033.4	24193.5	11646.9	12384.6	ENSCAFG00000003861	22564.6	ENSCAFG00000003861	FTL	2
ENSCAFT00000009976	64206.1	2082.2	3114.91	3031.75	ENSCAFG00000030286	18108.7	ENSCAFG00000030286	NA	3
ENSCAFT00000043714	18032.8	34811.6	8656.82	9159.74	ENSCAFG00000029284	17665.2	ENSCAFG00000029284	SAT1	4
ENSCAFT00000038089	14391.9	15143.7	18591.1	20988.8	ENSCAFG00000013633	17278.9	ENSCAFG00000013633	B2M	5
ENSCAFT00000027823	5362.91	37426.6	9273.65	8627.62	ENSCAFG00000017557	15172.7	ENSCAFG00000017557	S100A8	6
ENSCAFT00000025200	13266.8	14695.1	15574.7	15614.9	ENSCAFG00000015901	14787.9	ENSCAFG00000015901	FTH1	7
ENSCAFT00000038151	13266.8	14695.1	15574.7	15614.9	ENSCAFG00000030465	14787.9	ENSCAFG00000030465	FTH1	8
ENSCAFT00000046588	9713.32	27044.8	9466.24	8963.69	ENSCAFG00000023324	13797	ENSCAFG00000023324	S100A12	9
ENSCAFT00000037742	25678.4	13892.1	1567.5	1543.02	ENSCAFG00000024443	10670.3	ENSCAFG00000024443	NA	10
ENSCAFT00000001037	8644.9	19791	3972.58	4156.95	ENSCAFG00000000671	9141.35	ENSCAFG00000000671	SOD2	11
ENSCAFT00000046021	4151.34	20237.4	5563.74	5370.75	ENSCAFG00000029470	8830.82	ENSCAFG00000029470	NA	12
ENSCAFT00000008857	60.7032	22.6104	15361	15497	ENSCAFG00000005494	7735.32	ENSCAFG00000005494	FTL	13
ENSCAFT00000045867	6704.03	4675.51	8357.68	10254	ENSCAFG00000030265	7497.81	ENSCAFG00000030265	NA	14
ENSCAFT00000034830	8467.23	3849.48	8533.87	8022.77	ENSCAFG00000022723	7218.34	ENSCAFG00000022723	MT-CO1	15
ENSCAFT00000047304	2481.65	15010.5	2941.14	2922.78	ENSCAFG00000017557	5839.02	ENSCAFG00000017557	S100A8	16
ENSCAFT00000005230	3703.43	15533.6	1885.78	1924.89	ENSCAFG00000003260	5761.93	ENSCAFG00000003260	PLEK	17
ENSCAFT00000021929	5685.36	13259.1	1902.94	1971.73	ENSCAFG00000013817	5704.78	ENSCAFG00000013817	SRGN	18
ENSCAFT00000012692	7774.78	4575.48	4643.53	4842.65	ENSCAFG00000007934	5459.11	ENSCAFG00000007934	CTSB	19
ENSCAFT00000049873	8505.42	8161.72	1875.01	1733.51	ENSCAFG00000031501	5068.92	ENSCAFG00000031501	C15orf48	20
ENSCAFT00000034836	5858.86	3334.03	5238.78	4979.06	ENSCAFG00000022729	4852.69	ENSCAFG00000022729	MT-ATP6	21
ENSCAFT00000001264	5171.15	2508.19	5623.7	5865.16	ENSCAFG00000000806	4792.05	ENSCAFG00000000806	HLA-DRB1	22
ENSCAFT00000034833	5781.83	3076.92	5276.41	5009.49	ENSCAFG00000022726	4786.16	ENSCAFG00000022726	MT-CO2	23
ENSCAFT00000036554	3556.67	8435.52	3311.63	3342.63	ENSCAFG00000017646	4661.61	ENSCAFG00000017646	SERPINA1	24
ENSCAFT00000039667	5418.85	715.272	6199.38	5961.99	ENSCAFG00000009569	4573.87	ENSCAFG00000009569	SPP1	25
ENSCAFT00000001254	5164.12	2611.67	4894.03	4763.61	ENSCAFG00000000803	4358.36	ENSCAFG00000000803	DLA DRA	26
ENSCAFT00000028750	6593.24	3202.91	3439.87	3136.3	ENSCAFG00000018094	4093.08	ENSCAFG00000018094	RPS14	27
ENSCAFT00000034837	4782.8	2786.66	4465.86	4060.61	ENSCAFG00000022730	4023.98	ENSCAFG00000022730	COX3	28
ENSCAFT00000046625	5783.31	7897.75	1098.07	1172.66	ENSCAFG00000032276	3987.95	ENSCAFG00000032276	NA	29
ENSCAFT00000038442	3786.95	8097.58	1672.12	1874.26	ENSCAFG00000004916	3857.73	ENSCAFG00000004916	NA	30
ENSCAFT00000050211	13450	353.714	448.267	425.254	ENSCAFG00000029904	3669.31	ENSCAFG00000029904	NA	31
ENSCAFT00000043760	12630.3	1431.83	109.408	130.185	ENSCAFG00000029059	3575.42	ENSCAFG00000029059	NA	32
ENSCAFT00000022181	5286.29	4341.16	2198.59	2134.99	ENSCAFG00000013979	3490.26	ENSCAFG00000013979	NA	33
ENSCAFT00000007311	3995.94	3150.43	2943.04	2815.56	ENSCAFG00000004533	3226.24	ENSCAFG00000004533	TPT1	34
ENSCAFT00000027805	1652	7226.42	1904.82	1765.93	ENSCAFG00000023324	3137.29	ENSCAFG00000023324	S100A12	35
ENSCAFT00000009109	3015.63	6832.14	1068.52	1033.6	ENSCAFG00000005660	2987.47	ENSCAFG00000005660	TNFAIP6	36
ENSCAFT00000024111	2210.46	7254.07	1190.42	1247.9	ENSCAFG00000015190	2975.71	ENSCAFG00000015190	PLAU	37
ENSCAFT00000001279	1767.29	1412.18	3992.83	4069.35	ENSCAFG00000000814	2810.42	ENSCAFG00000000814	DLA-DQB1	38
ENSCAFT00000044579	9748.08	623.21	386.877	397.043	ENSCAFG00000032615	2788.8	ENSCAFG00000032615	NA	39
ENSCAFT00000027547	2558.26	2566.39	2750.37	3151.63	ENSCAFG00000017386	2756.66	ENSCAFG00000017386	RPS27	40
ENSCAFT00000022878	1546.04	1153.99	4100.81	4221.26	ENSCAFG00000014388	2755.53	ENSCAFG00000014388	PSAP	41
ENSCAFT00000011551	3084.02	4031.75	1925.7	1880.21	ENSCAFG00000007203	2730.42	ENSCAFG00000007203	GGH	42
ENSCAFT00000023939	2468.65	4494.32	1899.97	1900.91	ENSCAFG00000015077	2690.96	ENSCAFG00000015077	GAPDH	43
ENSCAFT00000007613	2353.7	5617.16	1219.96	1317.69	ENSCAFG00000004730	2627.13	ENSCAFG00000004730	NA	44
ENSCAFT00000028776	2196.94	1698.67	2978.39	3393.62	ENSCAFG00000018101	2566.9	ENSCAFG00000018101	CD74	45
ENSCAFT00000034841	3325.74	1042.46	2931.02	2856.63	ENSCAFG00000022734	2538.96	ENSCAFG00000022734	ND4L	46
ENSCAFT00000016906	3613.89	1283.04	2307.53	2689.17	ENSCAFG00000010642	2473.41	ENSCAFG00000010642	CSTB	47
ENSCAFT00000019176	2587.36	1259.24	2803.89	2784.42	ENSCAFG00000012086	2358.73	ENSCAFG00000012086	CTSS	48
ENSCAFT00000043979	2082.57	1584.46	2591.98	2623.35	ENSCAFG00000030164	2220.59	ENSCAFG00000030164	NA	49
ENSCAFT00000047258	2074.9	813.795	3075.89	2901.22	ENSCAFG00000000812	2216.45	ENSCAFG00000000812	DLA-DQA1	50
ENSCAFT00000007432	1080.35	108.649	3539.53	4078.18	ENSCAFG00000004617	2201.68	ENSCAFG00000004617	APOE	51
ENSCAFT00000034842	2785.6	1059.21	2504.12	2319.13	ENSCAFG00000022735	2167.02	ENSCAFG00000022735	ND4	52
ENSCAFT00000029354	1892.88	37.5103	3343.6	3342.97	ENSCAFG00000030258	2154.24	ENSCAFG00000030258	NA	53
ENSCAFT00000009955	1957.79	5080.1	586.253	635.631	ENSCAFG00000006153	2064.94	ENSCAFG00000006153	BTG1	54
ENSCAFT00000021042	6496.86	1174.31	242.888	247.828	ENSCAFG00000013249	2040.47	ENSCAFG00000013249	NA	55
ENSCAFT00000028847	1093.31	5871.71	486.398	530.188	ENSCAFG00000018164	1995.4	ENSCAFG00000018164	CCL4	56
ENSCAFT00000027568	14.2178	3.46387	8.45477	8.1115	ENSCAFG00000017399	8.56199	ENSCAFG00000017399	COIL	5347
ENSCAFT00000007967	2765.61	1299.69	1845.41	1776.79	ENSCAFG00000004962	1921.87	ENSCAFG00000004962	NA	58
ENSCAFT00000005848	1858.18	1038.78	2261.3	2286.6	ENSCAFG00000029892	1861.22	ENSCAFG00000029892	RPL13A	59
ENSCAFT00000036196	1571.34	571.839	2554.91	2576.99	ENSCAFG00000014076	1818.77	ENSCAFG00000014076	CTSH	60
ENSCAFT00000032180	1178.28	4163.36	933.124	899.637	ENSCAFG00000020204	1793.6	ENSCAFG00000020204	NA	61
ENSCAFT00000036086	728.545	1012.4	2588.08	2797.49	ENSCAFG00000032222	1781.63	ENSCAFG00000032222	DLA-12	62
ENSCAFT00000019202	1645.57	136.591	2673.39	2604	ENSCAFG00000012093	1764.89	ENSCAFG00000012093	CTSK	63
ENSCAFT00000048473	1813.01	1564.2	1803.02	1843.47	ENSCAFG00000029884	1755.92	ENSCAFG00000029884	NA	64
ENSCAFT00000025071	1337.23	3321.81	1198.19	1166.13	ENSCAFG00000015827	1755.84	ENSCAFG00000015827	PFN1	65
ENSCAFT00000022721	1689.28	472.322	2532.88	2287.77	ENSCAFG00000003631	1745.56	ENSCAFG00000003631	RPS11	66
ENSCAFT00000021292	1136.2	4834.68	456.455	502.531	ENSCAFG00000013418	1732.47	ENSCAFG00000013418	NFKBIA	67
ENSCAFT00000025551	1698.94	2983.28	1117.88	1053.85	ENSCAFG00000016104	1713.49	ENSCAFG00000016104	GABARAP	68
ENSCAFT00000009978	5779.99	335.667	348.325	285.531	ENSCAFG00000030286	1687.38	ENSCAFG00000030286	NA	69
ENSCAFT00000022860	5779.99	335.667	348.325	285.531	ENSCAFG00000030286	1687.38	ENSCAFG00000030286	NA	70
ENSCAFT00000023144	2116.02	3102.92	708.375	703.916	ENSCAFG00000014579	1657.81	ENSCAFG00000014579	PRDX6	71
ENSCAFT00000049425	904.346	4560.51	611.977	402.407	ENSCAFG00000003992	1619.81	ENSCAFG00000003992	NAMPT	72
ENSCAFT00000020122	1310.03	853.244	1818.53	2485.47	ENSCAFG00000012676	1616.82	ENSCAFG00000012676	RPS21	73
ENSCAFT00000007501	7.85069	14.4983	24.5096	26.1652	ENSCAFG00000004662	18.2559	ENSCAFG00000004662	EMILIN1	3856
ENSCAFT00000030248	1772.43	879.857	1892.16	1879.72	ENSCAFG00000019044	1606.04	ENSCAFG00000019044	RPL17	75
ENSCAFT00000007164	1033.15	2516.21	1427.56	1425.91	ENSCAFG00000004447	1600.71	ENSCAFG00000004447	ITM2B	76
ENSCAFT00000048753	1549.1	1938.07	1447.78	1464.12	ENSCAFG00000029553	1599.77	ENSCAFG00000029553	NA	77
ENSCAFT00000004386	844.537	92.3462	2686.34	2626.23	ENSCAFG00000002753	1562.36	ENSCAFG00000002753	GPNMB	78
ENSCAFT00000025413	1976.62	2252.82	996.912	1011.15	ENSCAFG00000016020	1559.37	ENSCAFG00000016020	ACTB	79
ENSCAFT00000018291	709.521	4297.34	573.672	595.045	ENSCAFG00000011525	1543.89	ENSCAFG00000011525	ISG20	80
ENSCAFT00000022855	5042.38	528.988	301.955	274.726	ENSCAFG00000029568	1537.01	ENSCAFG00000029568	NA	81
ENSCAFT00000000675	1326.8	683.62	2053.5	2008.15	ENSCAFG00000000426	1518.02	ENSCAFG00000000426	LYZ	82
ENSCAFT00000028654	2097.94	1831.25	1078.79	1013.65	ENSCAFG00000018036	1505.41	ENSCAFG00000018036	HSP90AA1	83
ENSCAFT00000044592	1543.73	2642.9	893.045	895.094	ENSCAFG00000029584	1493.69	ENSCAFG00000029584	EIF1	84
ENSCAFT00000000912	773.375	4161	504.301	474.16	ENSCAFG00000000593	1478.21	ENSCAFG00000000593	LMNB1	85
ENSCAFT00000036295	1423.78	2266.02	1113.7	1091.44	ENSCAFG00000023567	1473.73	ENSCAFG00000023567	NA	86
ENSCAFT00000010959	1502.86	980.192	1702.56	1695.72	ENSCAFG00000006810	1470.33	ENSCAFG00000006810	RPL21	87
ENSCAFT00000039007	817.305	176.361	2369.55	2307.58	ENSCAFG00000008404	1417.7	ENSCAFG00000008404	CLU	88
ENSCAFT00000036073	456.962	1439.57	1818.82	1880.17	ENSCAFG00000000500	1398.88	ENSCAFG00000000500	DLA-64	89
ENSCAFT00000038591	1115.03	2185.77	1063.96	1176.82	ENSCAFG00000024955	1385.39	ENSCAFG00000024955	NA	90
ENSCAFT00000029258	11.1241	86.841	19.1002	17.6894	ENSCAFG00000018427	33.6887	ENSCAFG00000018427	EMILIN2	2693
ENSCAFT00000014686	14.6568	7.8646	1.15163	2.92669	ENSCAFG00000009242	6.64994	ENSCAFG00000009242	FILIP1L	5757
ENSCAFT00000000491	1641.44	1173.24	1205.12	1412.25	ENSCAFG00000000320	1358.01	ENSCAFG00000000320	SERF2	93
ENSCAFT00000046485	1591.63	717.315	1544.53	1549.24	ENSCAFG00000028485	1350.68	ENSCAFG00000028485	RPS19	94
ENSCAFT00000001544	1696.3	721.342	1498.25	1452.39	ENSCAFG00000001002	1342.07	ENSCAFG00000001002	SMPDL3A	95
ENSCAFT00000004179	1219.33	1735.76	1171.02	1218.14	ENSCAFG00000002652	1336.06	ENSCAFG00000002652	RPS9	96
ENSCAFT00000047350	898.79	3577.25	397.999	407.461	ENSCAFG00000000665	1320.37	ENSCAFG00000000665	TAGAP	97
ENSCAFT00000045991	967.174	224.16	2128.33	1935.25	ENSCAFG00000028568	1313.73	ENSCAFG00000028568	JCHAIN	98
ENSCAFT00000039304	1098.14	2170.96	984.573	951.765	ENSCAFG00000004491	1301.36	ENSCAFG00000004491	LCP1	99
ENSCAFT00000019687	1378.69	689.783	1468.89	1663.63	ENSCAFG00000012395	1300.25	ENSCAFG00000012395	NA	100
ENSCAFT00000050151	1035.35	3153.01	445.196	530.164	ENSCAFG00000030095	1290.93	ENSCAFG00000030095	NA	101
ENSCAFT00000036614	2291.36	1518.58	657.292	645.74	ENSCAFG00000003415	1278.24	ENSCAFG00000003415	ODC1	102
ENSCAFT00000013737	1210.53	2084.42	904.72	890.629	ENSCAFG00000008647	1272.57	ENSCAFG00000008647	TKT	103
ENSCAFT00000013963	2793.77	1707.78	300.63	270.362	ENSCAFG00000008767	1268.14	ENSCAFG00000008767	WNT10B	104
ENSCAFT00000016313	232.002	59.6599	2323.8	2354.16	ENSCAFG00000010274	1242.4	ENSCAFG00000010274	CHI3L1	105
ENSCAFT00000011274	1323.41	1265.86	1153.49	1167.04	ENSCAFG00000013934	1227.45	ENSCAFG00000013934	FAU	106
ENSCAFT00000034839	1160.89	1475.84	1092.36	1170	ENSCAFG00000022732	1224.77	ENSCAFG00000022732	MT-ND3	107
ENSCAFT00000007852	1335.24	542.789	1370.63	1637.09	ENSCAFG00000004871	1221.44	ENSCAFG00000004871	RPL32	108
ENSCAFT00000045284	1884.85	1667.04	640.293	660.255	ENSCAFG00000030803	1213.11	ENSCAFG00000030803	NA	109
ENSCAFT00000026132	1375.79	626.757	1399.29	1421.43	ENSCAFG00000016493	1205.82	ENSCAFG00000016493	RPL19	110
ENSCAFT00000022447	672.376	84.9411	2062.84	1943.48	ENSCAFG00000031806	1190.91	ENSCAFG00000031806	NA	111
ENSCAFT00000049430	1047.52	647.399	1445.15	1576.24	ENSCAFG00000031955	1179.08	ENSCAFG00000031955	NA	112
ENSCAFT00000002844	592.335	3084.97	511.489	489.444	ENSCAFG00000001811	1169.56	ENSCAFG00000001811	ZFAND5	113
ENSCAFT00000007636	1304.04	722.674	1288.28	1351.61	ENSCAFG00000004745	1166.65	ENSCAFG00000004745	RPS8	114
ENSCAFT00000028857	500.324	81.3914	1906.65	2167.67	ENSCAFG00000018171	1164.01	ENSCAFG00000018171	CCL5	115
ENSCAFT00000022076	896.687	2701.04	519.005	524.861	ENSCAFG00000013918	1160.4	ENSCAFG00000013918	SLC2A3	116
ENSCAFT00000010780	1155.3	2134.18	714.608	556.814	ENSCAFG00000006697	1140.22	ENSCAFG00000006697	TYROBP	117
ENSCAFT00000028059	875.031	787.23	1357.76	1456.92	ENSCAFG00000017688	1119.23	ENSCAFG00000017688	NA	118
ENSCAFT00000000112	1101.59	571.704	1364.94	1413.97	ENSCAFG00000000064	1113.05	ENSCAFG00000000064	CD63	119
ENSCAFT00000001334	593.276	3033.68	382.469	371.499	ENSCAFG00000000851	1095.23	ENSCAFG00000000851	IRF1	120
ENSCAFT00000015132	978.391	532.112	1395.04	1461.89	ENSCAFG00000009523	1091.86	ENSCAFG00000009523	NA	121
ENSCAFT00000030820	1022.95	2878.89	222.442	242.921	ENSCAFG00000019386	1091.8	ENSCAFG00000019386	GADD45B	122
ENSCAFT00000011263	737.032	2884.34	354.064	388.248	ENSCAFG00000007027	1090.92	ENSCAFG00000007027	FFAR2	123
ENSCAFT00000045631	928.188	155.34	1580.04	1642.92	ENSCAFG00000031786	1076.62	ENSCAFG00000031786	NA	124
ENSCAFT00000006403	925.589	2039.45	591.485	714.865	ENSCAFG00000003992	1067.85	ENSCAFG00000003992	NAMPT	125
ENSCAFT00000018533	2040.13	470.109	867.906	824.8	ENSCAFG00000011666	1050.74	ENSCAFG00000011666	NA	126
ENSCAFT00000036025	1891.71	684.837	793.855	790.453	ENSCAFG00000023443	1040.21	ENSCAFG00000023443	UBB	127
ENSCAFT00000030747	392.878	3646.15	51.7947	61.612	ENSCAFG00000019348	1038.11	ENSCAFG00000019348	ISG15	128
ENSCAFT00000039185	1023.09	1575.41	763.323	782.201	ENSCAFG00000008400	1036.01	ENSCAFG00000008400	TMBIM6	129
ENSCAFT00000000299	812.204	562.514	1434.26	1315.54	ENSCAFG00000000190	1031.13	ENSCAFG00000000190	RPS12	130
ENSCAFT00000046508	744.717	1292.01	941.014	1123.16	ENSCAFG00000031898	1025.23	ENSCAFG00000031898	ATP6V0E1	131
ENSCAFT00000044516	1651.93	370.567	1107.96	949.161	ENSCAFG00000030739	1019.91	ENSCAFG00000030739	NA	132
ENSCAFT00000000779	914.259	1948.13	591.735	625.296	ENSCAFG00000000487	1019.85	ENSCAFG00000000487	DLA88	133
ENSCAFT00000018125	699.882	1451.3	926.658	1000.08	ENSCAFG00000011410	1019.48	ENSCAFG00000011410	Rpl36a	134
ENSCAFT00000000045	871.775	759.396	1170.81	1271.92	ENSCAFG00000000027	1018.47	ENSCAFG00000000027	NA	135
ENSCAFT00000023383	1135.45	441.73	1210.94	1275.42	ENSCAFG00000014723	1015.88	ENSCAFG00000014723	UBA52	136
ENSCAFT00000023219	930.185	650.408	1207.51	1200.09	ENSCAFG00000014630	997.049	ENSCAFG00000014630	RPL27	137
ENSCAFT00000008953	629.004	2427.19	458.919	468.074	ENSCAFG00000005550	995.797	ENSCAFG00000005550	PAF1	138
ENSCAFT00000001473	1169.45	395.339	1182.03	1219.72	ENSCAFG00000000950	991.633	ENSCAFG00000000950	RPS18	139
ENSCAFT00000020171	1212.24	332.088	1151.45	1249.41	ENSCAFG00000012725	986.299	ENSCAFG00000012725	RPL35A	140
ENSCAFT00000001879	1023.87	527.189	1209.62	1161.73	ENSCAFG00000001214	980.602	ENSCAFG00000001214	RPS10	141
ENSCAFT00000026224	1589.89	1505.49	395.204	382.231	ENSCAFG00000016556	968.204	ENSCAFG00000016556	AQP9	142
ENSCAFT00000023209	711.05	1516.75	847.58	786.312	ENSCAFG00000014618	965.424	ENSCAFG00000014618	ARPC2	143
ENSCAFT00000043903	1027.88	554.128	1058.28	1212.75	ENSCAFG00000030896	963.259	ENSCAFG00000030896	RPS23	144
ENSCAFT00000012803	879.543	583.679	1196.22	1148.79	ENSCAFG00000008021	952.059	ENSCAFG00000008021	RPL7	145
ENSCAFT00000026221	1134.26	698.106	986.001	989.842	ENSCAFG00000028955	952.052	ENSCAFG00000028955	RPL23	146
ENSCAFT00000018595	977.675	1506.87	658.402	647.393	ENSCAFG00000011713	947.586	ENSCAFG00000011713	DDX5	147
ENSCAFT00000015991	387.713	618.574	1339.99	1437.46	ENSCAFG00000010052	945.932	ENSCAFG00000010052	CTSD	148
ENSCAFT00000046742	668.159	1626.96	722.143	764.123	ENSCAFG00000019411	945.346	ENSCAFG00000019411	OAZ1	149
ENSCAFT00000004182	877.63	830.916	1054.35	976.284	ENSCAFG00000002656	934.796	ENSCAFG00000002656	EEF1A1	150
ENSCAFT00000029506	877.63	830.916	1054.35	976.284	ENSCAFG00000018586	934.796	ENSCAFG00000018586	NA	151
ENSCAFT00000049194	447.397	75.0678	1559.29	1652.65	ENSCAFG00000028765	933.6	ENSCAFG00000028765	NA	152
ENSCAFT00000023944	650.805	1447.33	749.744	848.333	ENSCAFG00000015081	924.053	ENSCAFG00000015081	ARPC1B	153
ENSCAFT00000008686	1090.13	595.595	961.666	1047.19	ENSCAFG00000005402	923.645	ENSCAFG00000005402	RPS3	154
ENSCAFT00000049021	768.163	834.82	1006.99	1074.08	ENSCAFG00000031952	921.016	ENSCAFG00000031952	NA	155
ENSCAFT00000035630	859.586	395.404	1133.23	1234.99	ENSCAFG00000023247	905.801	ENSCAFG00000023247	RPS15	156
ENSCAFT00000003926	986.483	1585.33	482.799	534.167	ENSCAFG00000002490	897.194	ENSCAFG00000002490	PTP4A1	157
ENSCAFT00000049736	695.651	643.268	1165.71	1054.34	ENSCAFG00000018174	889.743	ENSCAFG00000018174	RPS15A	158
ENSCAFT00000021547	1283.25	1562	343.288	340.588	ENSCAFG00000013589	882.282	ENSCAFG00000013589	IVNS1ABP	159
ENSCAFT00000045105	918.783	1409.91	600.473	597.734	ENSCAFG00000031101	881.724	ENSCAFG00000031101	CD48	160
ENSCAFT00000025276	408.717	2019.73	552.066	543.933	ENSCAFG00000023401	881.112	ENSCAFG00000023401	CYP4F3	161
ENSCAFT00000036091	800.107	346.79	1213.93	1154.9	ENSCAFG00000023471	878.932	ENSCAFG00000023471	RPS27A	162
ENSCAFT00000002536	814.707	460.597	1124.35	1099.14	ENSCAFG00000001615	874.697	ENSCAFG00000001615	RPS6	163
ENSCAFT00000007431	436.25	25.3368	1393.7	1641.35	ENSCAFG00000004615	874.157	ENSCAFG00000004615	APOC1	164
ENSCAFT00000037131	436.25	25.3368	1393.7	1641.35	ENSCAFG00000004615	874.157	ENSCAFG00000004615	APOC1	165
ENSCAFT00000022397	3257.57	209.732	10.1949	7.28141	ENSCAFG00000014107	871.194	ENSCAFG00000014107	NA	166
ENSCAFT00000023813	756.085	460.456	1074.37	1134.01	ENSCAFG00000015013	856.228	ENSCAFG00000015013	LGALS3	167
ENSCAFT00000024008	1157.33	336.032	949.068	974.534	ENSCAFG00000015122	854.242	ENSCAFG00000015122	NA	168
ENSCAFT00000020445	855.249	1109.07	746.336	689.502	ENSCAFG00000012878	850.04	ENSCAFG00000012878	FCER1G	169
ENSCAFT00000020703	1066.56	477.674	901.584	919.416	ENSCAFG00000013053	841.309	ENSCAFG00000013053	RPS17	170
ENSCAFT00000011516	766.964	601.645	1023.67	957.504	ENSCAFG00000007143	837.445	ENSCAFG00000007143	ASAH1	171
ENSCAFT00000034847	955.832	468.639	1047.68	864.562	ENSCAFG00000022740	834.179	ENSCAFG00000022740	ND6	172
ENSCAFT00000028854	1129.08	2035.03	64.3027	102.207	ENSCAFG00000018167	832.657	ENSCAFG00000018167	CCL3	173
ENSCAFT00000005411	560.969	2000.82	358.432	370.936	ENSCAFG00000003376	822.79	ENSCAFG00000003376	CSF3R	174
ENSCAFT00000005233	899.018	484.643	915.115	982.082	ENSCAFG00000003263	820.215	ENSCAFG00000003263	RPS7	175
ENSCAFT00000049110	2726.4	485.287	21.8977	41.267	ENSCAFG00000032540	818.713	ENSCAFG00000032540	NA	176
ENSCAFT00000027164	1048.31	365.696	928.578	926.447	ENSCAFG00000017151	817.257	ENSCAFG00000017151	RPS4X	177
ENSCAFT00000000986	2380.85	289.638	290.678	294.112	ENSCAFG00000000641	813.82	ENSCAFG00000000641	HSP70	178
ENSCAFT00000034835	1029.35	602.363	836.708	774.206	ENSCAFG00000022728	810.657	ENSCAFG00000022728	MT-ATP8	179
ENSCAFT00000014136	536.772	174.984	1245.65	1283.32	ENSCAFG00000008901	810.181	ENSCAFG00000008901	BPI	180
ENSCAFT00000015704	684.197	1053.51	750.261	736.249	ENSCAFG00000009881	806.054	ENSCAFG00000009881	ALAS1	181
ENSCAFT00000023893	1118.74	1467.18	296.736	324.775	ENSCAFG00000015049	801.857	ENSCAFG00000015049	CDA	182
ENSCAFT00000026786	673.314	148.442	1139.31	1243.8	ENSCAFG00000016932	801.217	ENSCAFG00000016932	NPC2	183
ENSCAFT00000018253	629.749	1917.43	329.207	316.474	ENSCAFG00000011504	798.214	ENSCAFG00000011504	NA	184
ENSCAFT00000034849	1257.07	457.579	736.003	715.385	ENSCAFG00000022742	791.509	ENSCAFG00000022742	MT-CYB	185
ENSCAFT00000046781	367.159	1869.4	448.742	468.011	ENSCAFG00000032529	788.329	ENSCAFG00000032529	COTL1	186
ENSCAFT00000018777	599.133	1318.87	567.126	667.031	ENSCAFG00000011821	788.039	ENSCAFG00000011821	TAGLN2	187
ENSCAFT00000036870	1770.17	636.08	319.477	421.089	ENSCAFG00000023832	786.704	ENSCAFG00000023832	NA	188
ENSCAFT00000007304	567.424	1352.06	605.817	621.491	ENSCAFG00000004529	786.699	ENSCAFG00000004529	VIM	189
ENSCAFT00000032194	938.964	460.105	838.587	899.244	ENSCAFG00000020212	784.225	ENSCAFG00000020212	RPL35	190
ENSCAFT00000024082	544.412	1741.29	445.543	391.215	ENSCAFG00000015177	780.616	ENSCAFG00000015177	SELL	191
ENSCAFT00000044061	951.742	1059.48	528.597	576.876	ENSCAFG00000028917	779.174	ENSCAFG00000028917	SNX10	192
ENSCAFT00000047370	1276.64	1350.67	234.367	248.245	ENSCAFG00000013697	777.482	ENSCAFG00000013697	NA	193
ENSCAFT00000049610	748.302	1464.42	431.701	447.315	ENSCAFG00000030686	772.934	ENSCAFG00000030686	GLIPR2	194
ENSCAFT00000035556	739.376	408.875	995.958	932.339	ENSCAFG00000013232	769.137	ENSCAFG00000013232	RPL11	195
ENSCAFT00000049061	852.247	1050.16	607.201	563.93	ENSCAFG00000030884	768.384	ENSCAFG00000030884	APOPT1	196
ENSCAFT00000034820	1038.54	537.456	755.841	726.804	ENSCAFG00000022713	764.66	ENSCAFG00000022713	MT-ND1	197
ENSCAFT00000027452	739.162	1190.04	544.69	564.154	ENSCAFG00000017311	759.511	ENSCAFG00000017311	TPM3	198
ENSCAFT00000004065	624.772	419.781	937.006	1040.4	ENSCAFG00000002585	755.489	ENSCAFG00000002585	RPL28	199
ENSCAFT00000008910	458.896	1911.72	299.995	342.662	ENSCAFG00000005530	753.317	ENSCAFG00000005530	ZFP36	200
ENSCAFT00000012780	800.184	335.705	918.907	957.816	ENSCAFG00000007990	753.153	ENSCAFG00000007990	RPS3A	201
ENSCAFT00000024140	931.243	835.413	589.352	654.115	ENSCAFG00000015206	752.531	ENSCAFG00000015206	NA	202
ENSCAFT00000009261	416.515	407.545	1095.94	1086.4	ENSCAFG00000005750	751.601	ENSCAFG00000005750	IDO1	203
ENSCAFT00000023119	637.522	1464.56	425.79	472.286	ENSCAFG00000014561	750.041	ENSCAFG00000014561	LAMTOR4	204
ENSCAFT00000018154	42.7508	7.35199	13.0905	10.6096	ENSCAFG00000011443	18.4507	ENSCAFG00000011443	IL10	3839
ENSCAFT00000010820	904.334	533.856	784.429	745.516	ENSCAFG00000006734	742.034	ENSCAFG00000006734	NA	206
ENSCAFT00000038838	795.969	1416.07	384.041	362.533	ENSCAFG00000025063	739.652	ENSCAFG00000025063	NA	207
ENSCAFT00000048204	418.806	39.0765	1238.28	1260.05	ENSCAFG00000032358	739.053	ENSCAFG00000032358	NA	208
ENSCAFT00000004622	700.866	924.065	664.977	662.96	ENSCAFG00000002885	738.217	ENSCAFG00000002885	HNRNPA2B1	209
ENSCAFT00000048108	861.442	271.653	905.481	895.686	ENSCAFG00000005101	733.566	ENSCAFG00000005101	RPSA	210
ENSCAFT00000034824	998.157	363.445	811.351	760.045	ENSCAFG00000022717	733.249	ENSCAFG00000022717	MT-ND2	211
ENSCAFT00000046629	613.111	1481.6	419.096	401.225	ENSCAFG00000030717	728.758	ENSCAFG00000030717	NA	212
ENSCAFT00000015251	619.353	545.209	837.29	899.255	ENSCAFG00000009601	725.277	ENSCAFG00000009601	RPL24	213
ENSCAFT00000016835	1214.84	791.281	384.119	496.751	ENSCAFG00000010595	721.746	ENSCAFG00000010595	RGS2	214
ENSCAFT00000018238	493.241	347.544	964.933	1062.76	ENSCAFG00000011495	717.12	ENSCAFG00000011495	GPX1	215
ENSCAFT00000047296	705.609	1362.78	376.032	402.17	ENSCAFG00000023567	711.649	ENSCAFG00000023567	NA	216
ENSCAFT00000011454	738.138	807.799	594.088	699.44	ENSCAFG00000006913	709.866	ENSCAFG00000006913	NA	217
ENSCAFT00000007827	703.304	927.421	606.793	592.511	ENSCAFG00000004854	707.507	ENSCAFG00000004854	ATP6V0B	218
ENSCAFT00000020372	47.954	58.7585	68.9499	74.6887	ENSCAFG00000012844	62.5878	ENSCAFG00000012844	IL10RA	1689
ENSCAFT00000043138	1682.77	640.075	281.834	207.679	ENSCAFG00000031706	703.09	ENSCAFG00000031706	NA	220
ENSCAFT00000029283	633.99	787.054	662.225	712.099	ENSCAFG00000018440	698.842	ENSCAFG00000018440	NA	221
ENSCAFT00000016229	631.668	315.869	889.42	942.686	ENSCAFG00000010227	694.911	ENSCAFG00000010227	RPLP0	222
ENSCAFT00000030769	990.965	736.265	513.341	518.498	ENSCAFG00000019363	689.767	ENSCAFG00000019363	ATP6V0C	223
ENSCAFT00000028424	790.263	942.17	516.079	506.209	ENSCAFG00000017906	688.68	ENSCAFG00000017906	WARS	224
ENSCAFT00000024000	665.507	713.263	670.991	693.417	ENSCAFG00000005734	685.794	ENSCAFG00000005734	ACTG1	225
ENSCAFT00000030964	615.93	471.674	810.4	823.345	ENSCAFG00000019472	680.337	ENSCAFG00000019472	NA	226
ENSCAFT00000035455	300.39	511.803	107.863	103.483	ENSCAFG00000018359	255.885	ENSCAFG00000018359	IL13RA1	550
ENSCAFT00000000817	802.344	1123	385.116	390.471	ENSCAFG00000000525	675.232	ENSCAFG00000000525	GLIPR1	228
ENSCAFT00000031633	543.397	754.042	661.572	714.534	ENSCAFG00000019881	668.386	ENSCAFG00000019881	cyba	229
ENSCAFT00000020500	839.405	850.598	479.261	479.924	ENSCAFG00000012916	662.297	ENSCAFG00000012916	S100A11	230
ENSCAFT00000011393	1145.01	762.142	357.517	379.826	ENSCAFG00000007112	661.124	ENSCAFG00000007112	NA	231
ENSCAFT00000010473	353.79	1508.35	361.961	419.576	ENSCAFG00000030793	660.919	ENSCAFG00000030793	NA	232
ENSCAFT00000002627	597.608	326.459	813.959	893.462	ENSCAFG00000001677	657.872	ENSCAFG00000001677	RPL8	233
ENSCAFT00000029149	1119.14	1487.82	6.34845	9.32746	ENSCAFG00000018349	655.658	ENSCAFG00000018349	CCL2	234
ENSCAFT00000043737	627.32	370.879	811.342	795.837	ENSCAFG00000001002	651.344	ENSCAFG00000001002	SMPDL3A	235
ENSCAFT00000023734	817.925	316.287	733.17	721.442	ENSCAFG00000014968	647.206	ENSCAFG00000014968	NA	236
ENSCAFT00000047313	1326.33	1132.71	70.4764	55.7564	ENSCAFG00000028825	646.32	ENSCAFG00000028825	NA	237
ENSCAFT00000042991	626.475	807.975	551.011	572.983	ENSCAFG00000000567	639.611	ENSCAFG00000000567	PABPC1	238
ENSCAFT00000043670	396.244	802.954	659.764	689.945	ENSCAFG00000032717	637.227	ENSCAFG00000032717	NA	239
ENSCAFT00000047810	856.28	642.856	456.513	563.251	ENSCAFG00000031478	629.725	ENSCAFG00000031478	ATP6V1G1	240
ENSCAFT00000020665	489.462	567.039	727.364	712.529	ENSCAFG00000013015	624.098	ENSCAFG00000013015	NA	241
ENSCAFT00000005025	624.772	407.392	691.029	768.788	ENSCAFG00000003126	622.995	ENSCAFG00000003126	RPL37	242
ENSCAFT00000037547	624.772	407.392	691.029	768.788	ENSCAFG00000024307	622.995	ENSCAFG00000024307	RPL37	243
ENSCAFT00000008205	1613.21	460.445	207.125	198.769	ENSCAFG00000005109	619.887	ENSCAFG00000005109	CXCR4	244
ENSCAFT00000032170	958.149	575.474	479.708	454.373	ENSCAFG00000020196	616.926	ENSCAFG00000020196	HSPA5	245
ENSCAFT00000005832	28.7252	17.2898	30.4507	27.9623	ENSCAFG00000003626	26.107	ENSCAFG00000003626	IL15	3176
ENSCAFT00000016853	343.069	226.127	937.083	934.069	ENSCAFG00000010603	610.087	ENSCAFG00000010603	RGS1	247
ENSCAFT00000046456	538.912	1148.85	385.829	364.47	ENSCAFG00000004848	609.516	ENSCAFG00000004848	KCTD14	248
ENSCAFT00000008062	698.759	135.248	832.247	766.574	ENSCAFG00000016008	608.207	ENSCAFG00000016008	RPL9	249
ENSCAFT00000046905	499.536	1329.74	268.173	332.961	ENSCAFG00000029474	607.603	ENSCAFG00000029474	GADD45A	250
ENSCAFT00000046984	549.942	889.896	516.209	470.211	ENSCAFG00000032531	606.564	ENSCAFG00000032531	NA	251
ENSCAFT00000008872	670.97	428.137	632.13	687.03	ENSCAFG00000005501	604.567	ENSCAFG00000005501	RPS16	252
ENSCAFT00000006369	551.769	286.128	757.866	816.67	ENSCAFG00000003967	603.108	ENSCAFG00000003967	RPL18	253
ENSCAFT00000004176	245.673	1404.55	359.541	400.775	ENSCAFG00000002646	602.634	ENSCAFG00000002646	NA	254
ENSCAFT00000045609	262.461	1381.44	398.265	365.036	ENSCAFG00000030230	601.801	ENSCAFG00000030230	NA	255
ENSCAFT00000046683	438.64	1388.08	298.627	271.907	ENSCAFG00000030576	599.313	ENSCAFG00000030576	PPP1R15A	256
ENSCAFT00000029393	671.766	488.351	631.795	604.96	ENSCAFG00000018510	599.218	ENSCAFG00000018510	LAMP2	257
ENSCAFT00000004823	614.768	747.196	518.817	512.741	ENSCAFG00000003000	598.38	ENSCAFG00000003000	PTGR1	258
ENSCAFT00000044685	609.055	742.057	548.677	483.926	ENSCAFG00000016119	595.929	ENSCAFG00000016119	NA	259
ENSCAFT00000027817	422.09	766.41	563.813	623.696	ENSCAFG00000017553	594.003	ENSCAFG00000017553	S100A6	260
ENSCAFT00000031419	655.561	338.886	659.295	712.47	ENSCAFG00000017680	591.553	ENSCAFG00000017680	RPL7A	261
ENSCAFT00000032052	822.517	135.713	686.108	715.452	ENSCAFG00000020136	589.948	ENSCAFG00000020136	RPL12	262
ENSCAFT00000021183	670.418	691.15	487.197	503.292	ENSCAFG00000013341	588.014	ENSCAFG00000013341	ARPC5	263
ENSCAFT00000027421	674.818	240.924	721.085	705.999	ENSCAFG00000017309	585.707	ENSCAFG00000017309	NA	264
ENSCAFT00000008010	527.319	809.584	488.073	492.504	ENSCAFG00000004985	579.37	ENSCAFG00000004985	ACTR3	265
ENSCAFT00000031785	518.51	799.742	410.733	574.627	ENSCAFG00000019973	575.903	ENSCAFG00000019973	HSBP1	266
ENSCAFT00000047225	1164.74	828.676	156.565	152.407	ENSCAFG00000028626	575.597	ENSCAFG00000028626	ckpi	267
ENSCAFT00000002038	656.812	217.643	680.563	742.496	ENSCAFG00000001318	574.379	ENSCAFG00000001318	RPL10A	268
ENSCAFT00000023350	610.41	879.748	406.259	375.725	ENSCAFG00000014707	568.036	ENSCAFG00000014707	CDC42	269
ENSCAFT00000045165	170.456	452.075	840.678	796.653	ENSCAFG00000020136	564.965	ENSCAFG00000020136	RPL12	270
ENSCAFT00000029694	592.22	848.794	399.684	415.661	ENSCAFG00000018701	564.09	ENSCAFG00000018701	NA	271
ENSCAFT00000001912	795.499	681.391	359.269	417.886	ENSCAFG00000001230	563.511	ENSCAFG00000001230	GNG5	272
ENSCAFT00000012616	546.249	678.13	507.474	521.516	ENSCAFG00000007905	563.343	ENSCAFG00000007905	GLRX	273
ENSCAFT00000011592	264.162	1566.16	196.944	215.212	ENSCAFG00000007239	560.619	ENSCAFG00000007239	NA	274
ENSCAFT00000002516	712.077	1010.47	255.272	259.752	ENSCAFG00000001601	559.394	ENSCAFG00000001601	PLIN2	275
ENSCAFT00000009743	846.157	947.076	230.12	212.955	ENSCAFG00000006030	559.077	ENSCAFG00000006030	PCNA	276
ENSCAFT00000003656	871.277	297.864	419.849	613.61	ENSCAFG00000002336	550.65	ENSCAFG00000002336	NA	277
ENSCAFT00000035203	657.941	706.943	407.418	422.798	ENSCAFG00000023066	548.775	ENSCAFG00000023066	RHOA	278
ENSCAFT00000000791	48.9697	503.607	795.748	827.959	ENSCAFG00000000492	544.071	ENSCAFG00000000492	NA	279
ENSCAFT00000032087	650.243	226.354	627.064	670.804	ENSCAFG00000020150	543.616	ENSCAFG00000020150	NA	280
ENSCAFT00000045648	410.466	1410.2	173.948	174.45	ENSCAFG00000032746	542.267	ENSCAFG00000032746	MXD1	281
ENSCAFT00000008545	143.476	1722.6	143.231	158.613	ENSCAFG00000005306	541.98	ENSCAFG00000005306	SOCS3	282
ENSCAFT00000037870	423.503	467.333	584.118	676.522	ENSCAFG00000024530	537.869	ENSCAFG00000024530	NA	283
ENSCAFT00000022665	377.484	1205.29	274.462	289.53	ENSCAFG00000014262	536.69	ENSCAFG00000014262	NA	284
ENSCAFT00000044370	377.484	1205.29	274.462	289.53	ENSCAFG00000032173	536.69	ENSCAFG00000032173	NA	285
ENSCAFT00000011787	567.32	97.5804	708.116	754.775	ENSCAFG00000031753	531.948	ENSCAFG00000031753	NA	286
ENSCAFT00000023731	415.407	385.055	618.375	704.732	ENSCAFG00000014958	530.893	ENSCAFG00000014958	NA	287
ENSCAFT00000047144	563.672	863.733	336.033	358.284	ENSCAFG00000028607	530.43	ENSCAFG00000028607	GMFG	288
ENSCAFT00000045403	590.665	563.46	516.325	444.947	ENSCAFG00000032596	528.849	ENSCAFG00000032596	PTMA	289
ENSCAFT00000022105	466.635	1084.47	273.606	251.063	ENSCAFG00000013940	518.944	ENSCAFG00000013940	CLEC4E	290
ENSCAFT00000029363	324.685	1106.94	318.629	321.219	ENSCAFG00000018487	517.869	ENSCAFG00000018487	EMB	291
ENSCAFT00000047459	1009.62	573.091	242.016	243.446	ENSCAFG00000017712	517.044	ENSCAFG00000017712	IGSF6	292
ENSCAFT00000019794	439.442	1207.51	202.628	212.198	ENSCAFG00000012468	515.445	ENSCAFG00000012468	OSM	293
ENSCAFT00000002307	449.136	191.926	706.888	705.133	ENSCAFG00000001487	513.271	ENSCAFG00000001487	LGALS1	294
ENSCAFT00000043415	144.473	1608.39	129.426	165.207	ENSCAFG00000028848	511.874	ENSCAFG00000028848	JUNB	295
ENSCAFT00000043120	457.361	819.599	351.469	398.668	ENSCAFG00000030466	506.774	ENSCAFG00000030466	NA	296
ENSCAFT00000043967	584.901	737.043	362.584	341.211	ENSCAFG00000030108	506.435	ENSCAFG00000030108	NA	297
ENSCAFT00000014677	529.109	775.803	349.109	370.715	ENSCAFG00000009211	506.184	ENSCAFG00000009211	NA	298
ENSCAFT00000034846	640.693	164.997	630.405	584.317	ENSCAFG00000022739	505.103	ENSCAFG00000022739	ND5	299
ENSCAFT00000003227	463.813	763.308	404.991	388.266	ENSCAFG00000002037	505.095	ENSCAFG00000002037	PLA2G7	300
ENSCAFT00000035365	463.813	763.308	404.991	388.266	ENSCAFG00000002037	505.095	ENSCAFG00000002037	PLA2G7	301
ENSCAFT00000022408	556.487	561.302	429.945	448.069	ENSCAFG00000014116	498.951	ENSCAFG00000014116	ATP6AP2	302
ENSCAFT00000026597	374.797	801.078	416.508	395.97	ENSCAFG00000016797	497.088	ENSCAFG00000016797	PGD	303
ENSCAFT00000036612	255.009	847.4	408.956	476.105	ENSCAFG00000008584	496.868	ENSCAFG00000008584	CXCL10	304
ENSCAFT00000045072	336.235	573.416	550.099	514.737	ENSCAFG00000032630	493.622	ENSCAFG00000032630	UBL5	305
ENSCAFT00000009242	632.558	715.512	300.79	324.577	ENSCAFG00000029009	493.359	ENSCAFG00000029009	CYSTM1	306
ENSCAFT00000013423	428.617	709.381	415.967	413.534	ENSCAFG00000008456	491.875	ENSCAFG00000008456	NA	307
ENSCAFT00000008717	409.687	852.8	342.607	359.577	ENSCAFG00000005419	491.168	ENSCAFG00000005419	PNP	308
ENSCAFT00000016053	802.967	533.939	319.283	304.656	ENSCAFG00000010095	490.211	ENSCAFG00000010095	ATP6V1B2	309
ENSCAFT00000029513	233.133	1300.17	215.359	209.772	ENSCAFG00000018583	489.608	ENSCAFG00000018583	PDE4B	310
ENSCAFT00000014006	450.23	151.946	631.334	705.644	ENSCAFG00000023168	484.789	ENSCAFG00000023168	HMGN2	311
ENSCAFT00000004837	499.886	699.428	367.08	357.008	ENSCAFG00000003012	480.85	ENSCAFG00000003012	NA	312
ENSCAFT00000004010	499.96	199.166	630.788	580.249	ENSCAFG00000002541	477.541	ENSCAFG00000002541	NA	313
ENSCAFT00000000421	191.11	1172.93	273.356	270.685	ENSCAFG00000000267	477.022	ENSCAFG00000000267	TNFAIP3	314
ENSCAFT00000020000	528.325	779.104	334.805	250.026	ENSCAFG00000012588	473.065	ENSCAFG00000012588	ROMO1	315
ENSCAFT00000006240	399.907	1069.39	221.591	197.94	ENSCAFG00000003880	472.206	ENSCAFG00000003880	NA	316
ENSCAFT00000031560	505.155	249.555	538.053	580.952	ENSCAFG00000019840	468.429	ENSCAFG00000019840	RPL13	317
ENSCAFT00000046563	389.214	1216.85	136.677	129.486	ENSCAFG00000031013	468.055	ENSCAFG00000031013	SAMSN1	318
ENSCAFT00000027006	532.162	191.355	571.938	571.885	ENSCAFG00000017053	466.835	ENSCAFG00000017053	PPIB	319
ENSCAFT00000038309	6.12522	4.60851	4.85203	5.87082	ENSCAFG00000005213	5.36414	ENSCAFG00000005213	IL15RA	5989
ENSCAFT00000021964	8.51488	21.9886	11.4677	12.6367	ENSCAFG00000013833	13.652	ENSCAFG00000013833	IL16	4501
ENSCAFT00000002053	476.749	718.862	320.438	343.587	ENSCAFG00000001324	464.909	ENSCAFG00000001324	ATF4	322
ENSCAFT00000013715	393.434	106.736	695.182	659.855	ENSCAFG00000008640	463.802	ENSCAFG00000008640	TUBA1B	323
ENSCAFT00000009279	488.536	294.053	570.185	501.691	ENSCAFG00000005757	463.616	ENSCAFG00000005757	NA	324
ENSCAFT00000003710	490.607	197.368	585.742	576.691	ENSCAFG00000002366	462.602	ENSCAFG00000002366	RPS5	325
ENSCAFT00000027074	552.833	301.692	505.868	488.368	ENSCAFG00000017093	462.19	ENSCAFG00000017093	CALR	326
ENSCAFT00000002493	788.001	730.813	161.672	166.661	ENSCAFG00000001591	461.787	ENSCAFG00000001591	TREM1	327
ENSCAFT00000017876	374.021	347.2	530.696	586.747	ENSCAFG00000011247	459.666	ENSCAFG00000011247	LAPTM5	328
ENSCAFT00000043628	528.546	276.915	501.567	525.106	ENSCAFG00000032102	458.033	ENSCAFG00000032102	DLA-DMB	329
ENSCAFT00000025513	191.859	393.833	96.1574	96.2675	ENSCAFG00000016076	194.529	ENSCAFG00000016076	IL17RA	700
ENSCAFT00000026276	364.451	717.738	382.841	356.759	ENSCAFG00000016589	455.447	ENSCAFG00000016589	SRSF5	331
ENSCAFT00000007054	489.888	109.197	628.215	588.758	ENSCAFG00000004384	454.015	ENSCAFG00000004384	NA	332
ENSCAFT00000022770	256.756	1036.72	259.883	243.528	ENSCAFG00000014333	449.223	ENSCAFG00000014333	S100P	333
ENSCAFT00000004569	271.26	934.869	257.688	323.943	ENSCAFG00000002856	446.94	ENSCAFG00000002856	CYCS	334
ENSCAFT00000047284	362.032	952.481	220.848	249.337	ENSCAFG00000031152	446.175	ENSCAFG00000031152	NA	335
ENSCAFT00000014543	764.681	717.958	145.165	148.959	ENSCAFG00000009133	444.191	ENSCAFG00000009133	GPAT3	336
ENSCAFT00000001566	532.659	950.983	142.948	136.271	ENSCAFG00000001019	440.715	ENSCAFG00000001019	NA	337
ENSCAFT00000047884	383.979	781.054	280.626	291.874	ENSCAFG00000010572	434.383	ENSCAFG00000010572	NA	338
ENSCAFT00000003346	696.778	702.883	165.735	170.678	ENSCAFG00000002120	434.019	ENSCAFG00000002120	CD274	339
ENSCAFT00000015882	413.591	1075.48	114.109	115.895	ENSCAFG00000009978	429.768	ENSCAFG00000009978	ETS2	340
ENSCAFT00000035492	497.562	376.214	410.015	423.384	ENSCAFG00000029134	426.794	ENSCAFG00000029134	MYL12A	341
ENSCAFT00000006233	450.191	780.112	236.036	239.211	ENSCAFG00000003874	426.387	ENSCAFG00000003874	NA	342
ENSCAFT00000047988	483.631	382.069	374.653	452.68	ENSCAFG00000032595	423.258	ENSCAFG00000032595	SNRPG	343
ENSCAFT00000048131	261.958	382.981	502.422	543.869	ENSCAFG00000032152	422.808	ENSCAFG00000032152	NA	344
ENSCAFT00000049772	410.321	852.762	208.15	213.335	ENSCAFG00000032750	421.142	ENSCAFG00000032750	NABP1	345
ENSCAFT00000019132	423.099	895.367	169.911	188.593	ENSCAFG00000012050	419.243	ENSCAFG00000012050	MCL1	346
ENSCAFT00000037365	443.101	791.543	206.174	231.308	ENSCAFG00000024150	418.032	ENSCAFG00000024150	ARF6	347
ENSCAFT00000036213	241.067	971.678	237.272	219.398	ENSCAFG00000014860	417.354	ENSCAFG00000014860	CASP4	348
ENSCAFT00000027182	210.246	1188.62	119.385	148.764	ENSCAFG00000017164	416.754	ENSCAFG00000017164	NA	349
ENSCAFT00000019772	533.712	706.737	273.56	147.069	ENSCAFG00000012457	415.27	ENSCAFG00000012457	NA	350
ENSCAFT00000010234	508.236	349.227	390.105	409.586	ENSCAFG00000006323	414.288	ENSCAFG00000006323	LAMP1	351
ENSCAFT00000018370	286.457	796.452	288.82	276.729	ENSCAFG00000011559	412.115	ENSCAFG00000011559	HCLS1	352
ENSCAFT00000028619	639.946	355.074	340.339	312.875	ENSCAFG00000018018	412.059	ENSCAFG00000018018	NA	353
ENSCAFT00000031130	468.352	754.845	207.133	214.426	ENSCAFG00000019587	411.189	ENSCAFG00000019587	PLXNA3	354
ENSCAFT00000000230	382.656	300.815	463.05	490.193	ENSCAFG00000000141	409.179	ENSCAFG00000000141	NACA	355
ENSCAFT00000031692	495.532	308.34	391.907	436.04	ENSCAFG00000019921	407.955	ENSCAFG00000019921	COX4I1	356
ENSCAFT00000025087	418.383	218.121	487.462	501.34	ENSCAFG00000015834	406.327	ENSCAFG00000015834	NA	357
ENSCAFT00000013236	1011.24	469.501	121.785	22.6522	ENSCAFG00000008336	406.294	ENSCAFG00000008336	NA	358
ENSCAFT00000002096	454.343	183.139	489.993	496.556	ENSCAFG00000001346	406.008	ENSCAFG00000001346	RPL3	359
ENSCAFT00000024001	500.666	688.282	223.804	209.062	ENSCAFG00000015105	405.453	ENSCAFG00000015105	BIRC3	360
ENSCAFT00000011134	336.557	229.9	533.424	518.066	ENSCAFG00000006936	404.487	ENSCAFG00000006936	RPL27A	361
ENSCAFT00000017254	336.557	229.9	533.424	518.066	ENSCAFG00000010850	404.487	ENSCAFG00000010850	NA	362
ENSCAFT00000013049	427.901	310.377	430.691	439.195	ENSCAFG00000008212	402.041	ENSCAFG00000008212	BTF3	363
ENSCAFT00000037879	405.432	591.244	304.533	301.618	ENSCAFG00000007666	400.707	ENSCAFG00000007666	EIF4G2	364
ENSCAFT00000024495	388.683	210.483	494.482	498.301	ENSCAFG00000015445	397.987	ENSCAFG00000015445	NA	365
ENSCAFT00000025880	388.683	210.483	494.482	498.301	ENSCAFG00000005138	397.987	ENSCAFG00000005138	RPL14	366
ENSCAFT00000018025	352.386	503.693	380.774	350.227	ENSCAFG00000011342	396.77	ENSCAFG00000011342	NA	367
ENSCAFT00000007369	355.752	202.407	492.221	529.508	ENSCAFG00000004567	394.972	ENSCAFG00000004567	PRDX1	368
ENSCAFT00000038078	579.816	640.105	165.129	192.237	ENSCAFG00000013713	394.322	ENSCAFG00000013713	NA	369
ENSCAFT00000027992	240.464	567.829	384.192	381.618	ENSCAFG00000017655	393.526	ENSCAFG00000017655	NA	370
ENSCAFT00000050003	361.295	761.13	246.914	202.002	ENSCAFG00000029436	392.835	ENSCAFG00000029436	TMEM167A	371
ENSCAFT00000028361	249.7	900.655	201.444	210.038	ENSCAFG00000031460	390.459	ENSCAFG00000031460	ICAM1	372
ENSCAFT00000011282	547.841	625.588	186.767	195.325	ENSCAFG00000007034	388.88	ENSCAFG00000007034	LYN	373
ENSCAFT00000001272	342.857	176.628	519.559	510.527	ENSCAFG00000000812	387.393	ENSCAFG00000000812	DLA-DQA1	374
ENSCAFT00000045161	369.294	738.808	240.909	188.22	ENSCAFG00000029086	384.308	ENSCAFG00000029086	ARF4	375
ENSCAFT00000043677	205.358	709.646	301.479	315.216	ENSCAFG00000030725	382.925	ENSCAFG00000030725	PSMB9	376
ENSCAFT00000014412	406.58	342.169	377.704	403.139	ENSCAFG00000009062	382.398	ENSCAFG00000009062	NA	377
ENSCAFT00000030426	381.835	258.952	434.03	452.066	ENSCAFG00000019158	381.721	ENSCAFG00000019158	EEF2	378
ENSCAFT00000026981	311.548	195.325	514.659	499.629	ENSCAFG00000017038	380.29	ENSCAFG00000017038	NA	379
ENSCAFT00000047792	760.271	411.823	172.252	174.802	ENSCAFG00000032610	379.787	ENSCAFG00000032610	NA	380
ENSCAFT00000022112	383.089	59.1983	533.979	542.527	ENSCAFG00000013933	379.698	ENSCAFG00000013933	Nox2	381
ENSCAFT00000026984	529.468	352.883	293.692	341.093	ENSCAFG00000017040	379.284	ENSCAFG00000017040	FOS	382
ENSCAFT00000023951	303.397	137.526	558.158	517.867	ENSCAFG00000015087	379.237	ENSCAFG00000015087	RARRES3	383
ENSCAFT00000048035	167.87	1126.89	111.276	109.717	ENSCAFG00000030048	378.939	ENSCAFG00000030048	NA	384
ENSCAFT00000043701	221.873	96.5545	605.65	584.437	ENSCAFG00000028509	377.129	ENSCAFG00000028509	NA	385
ENSCAFT00000000898	446.266	566.111	246.292	247.852	ENSCAFG00000000580	376.63	ENSCAFG00000000580	NA	386
ENSCAFT00000025514	59.669	179.423	55.8403	61.6836	ENSCAFG00000016076	89.1539	ENSCAFG00000016076	IL17RA	1290
ENSCAFT00000005092	427.144	721.541	180.598	164.492	ENSCAFG00000003162	373.444	ENSCAFG00000003162	PELI1	388
ENSCAFT00000014379	613.361	235.034	323.833	320.005	ENSCAFG00000004690	373.058	ENSCAFG00000004690	NA	389
ENSCAFT00000026357	613.361	235.034	323.833	320.005	ENSCAFG00000016632	373.058	ENSCAFG00000016632	EIF4A1	390
ENSCAFT00000037353	177.376	1174.4	82.6507	42.5021	ENSCAFG00000024140	369.232	ENSCAFG00000024140	SMIM3	391
ENSCAFT00000035273	435.805	187.06	436.599	411.712	ENSCAFG00000008292	367.794	ENSCAFG00000008292	HEXB	392
ENSCAFT00000025632	457.87	260.715	380.487	370.074	ENSCAFG00000016151	367.287	ENSCAFG00000016151	NA	393
ENSCAFT00000037927	328.323	565.812	282.411	284.252	ENSCAFG00000010740	365.2	ENSCAFG00000010740	GNAI2	394
ENSCAFT00000024717	218.15	494.688	374.333	372.441	ENSCAFG00000015598	364.903	ENSCAFG00000015598	DHRS7	395
ENSCAFT00000049721	328.865	615.516	249.546	265.304	ENSCAFG00000032504	364.808	ENSCAFG00000032504	NA	396
ENSCAFT00000042868	242.758	1039.29	93.4437	80.6953	ENSCAFG00000017583	364.046	ENSCAFG00000017583	KATNAL2	397
ENSCAFT00000047005	630.78	304.339	227.672	290.295	ENSCAFG00000032463	363.271	ENSCAFG00000032463	PSENEN	398
ENSCAFT00000046921	403.745	62.3196	474.325	503.504	ENSCAFG00000032195	360.973	ENSCAFG00000032195	NA	399
ENSCAFT00000025974	402.341	725.954	150.09	163.408	ENSCAFG00000016385	360.448	ENSCAFG00000016385	ADGRE5	400
ENSCAFT00000006834	365.812	122.795	489.075	463.558	ENSCAFG00000004260	360.31	ENSCAFG00000004260	NA	401
ENSCAFT00000011910	507.233	246.256	356.152	331.308	ENSCAFG00000007427	360.237	ENSCAFG00000007427	HSP90B1	402
ENSCAFT00000023116	289.659	381.776	396.468	369.815	ENSCAFG00000014553	359.43	ENSCAFG00000014553	TPI1	403
ENSCAFT00000021377	309.266	536.03	310.952	277.082	ENSCAFG00000013477	358.332	ENSCAFG00000013477	CAPZA1	404
ENSCAFT00000043826	474.518	636.143	84.4233	237.742	ENSCAFG00000029104	358.207	ENSCAFG00000029104	SMIM30	405
ENSCAFT00000009879	398.481	178.35	432.512	419.547	ENSCAFG00000006102	357.222	ENSCAFG00000006102	NA	406
ENSCAFT00000026423	333.567	491.634	314.133	288.561	ENSCAFG00000016686	356.974	ENSCAFG00000016686	ANXA2	407
ENSCAFT00000022483	205.173	464.72	368.104	384.708	ENSCAFG00000014165	355.676	ENSCAFG00000014165	GRN	408
ENSCAFT00000002795	187.407	442.241	410.369	376.792	ENSCAFG00000001778	354.202	ENSCAFG00000001778	ANXA1	409
ENSCAFT00000045177	364.741	373.242	352.94	325.883	ENSCAFG00000014251	354.201	ENSCAFG00000014251	DDX3X	410
ENSCAFT00000043572	560.124	453.73	212.018	190.68	ENSCAFG00000028839	354.138	ENSCAFG00000028839	RAB18	411
ENSCAFT00000008564	296.526	304.039	393.625	418.879	ENSCAFG00000023650	353.267	ENSCAFG00000023650	ARPC4	412
ENSCAFT00000047602	467.994	485.913	227.787	229.227	ENSCAFG00000013686	352.73	ENSCAFG00000013686	RAP1A	413
ENSCAFT00000027045	321.815	859.632	121.11	102.169	ENSCAFG00000017078	351.181	ENSCAFG00000017078	NDEL1	414
ENSCAFT00000002868	369.041	446.664	301.964	283.195	ENSCAFG00000001818	350.216	ENSCAFG00000001818	DNAJA1	415
ENSCAFT00000012437	185.988	572.256	314.612	327.06	ENSCAFG00000007788	349.979	ENSCAFG00000007788	CAPG	416
ENSCAFT00000036338	327.188	797.904	130.194	141.866	ENSCAFG00000010588	349.288	ENSCAFG00000010588	MARCKSL1	417
ENSCAFT00000007602	397.793	293.146	341.877	362.523	ENSCAFG00000004724	348.835	ENSCAFG00000004724	SUMO2	418
ENSCAFT00000047668	531.919	647.117	105.076	108.862	ENSCAFG00000030839	348.243	ENSCAFG00000030839	PNRC1	419
ENSCAFT00000039285	598.74	606.815	94.1735	92.9991	ENSCAFG00000025324	348.182	ENSCAFG00000025324	CLEC4D	420
ENSCAFT00000045848	358.365	495.504	277.574	249.915	ENSCAFG00000031025	345.339	ENSCAFG00000031025	DAZAP2	421
ENSCAFT00000049046	241.989	754.757	203.307	180.543	ENSCAFG00000032483	345.149	ENSCAFG00000032483	LY96	422
ENSCAFT00000002545	400.993	260.824	376.108	342.495	ENSCAFG00000001620	345.105	ENSCAFG00000001620	ATP6V1F	423
ENSCAFT00000027103	228.96	561.547	287.116	302.586	ENSCAFG00000017110	345.052	ENSCAFG00000017110	CORO1A	424
ENSCAFT00000001422	248.047	292.381	329.406	507.684	ENSCAFG00000000919	344.379	ENSCAFG00000000919	UQCRQ	425
ENSCAFT00000002352	252.101	517.899	318.446	288.906	ENSCAFG00000001508	344.338	ENSCAFG00000001508	RAC2	426
ENSCAFT00000005128	416.515	424.802	244.398	289.246	ENSCAFG00000003187	343.74	ENSCAFG00000003187	RAB1A	427
ENSCAFT00000021398	424.349	501.013	218.113	225.654	ENSCAFG00000013495	342.282	ENSCAFG00000013495	OLR1	428
ENSCAFT00000002369	91.2682	1020.79	124.684	131.365	ENSCAFG00000001519	342.027	ENSCAFG00000001519	CSF2RB	429
ENSCAFT00000047372	129.734	1001.78	97.0406	139.48	ENSCAFG00000029842	342.01	ENSCAFG00000029842	MAFF	430
ENSCAFT00000027812	340.608	371.954	334.654	319.466	ENSCAFG00000017550	341.67	ENSCAFG00000017550	S100A4	431
ENSCAFT00000000591	340.952	252.367	344.365	422.842	ENSCAFG00000000377	340.131	ENSCAFG00000000377	NA	432
ENSCAFT00000045390	413.975	692.49	115.739	137.839	ENSCAFG00000030211	340.011	ENSCAFG00000030211	SDC4	433
ENSCAFT00000038739	88.0098	8.22671	620.012	642.241	ENSCAFG00000029344	339.622	ENSCAFG00000029344	NA	434
ENSCAFT00000030754	393.213	273.932	335.231	351.873	ENSCAFG00000019351	338.563	ENSCAFG00000019351	ELOB	435
ENSCAFT00000021426	353.705	785.151	123.996	87.7904	ENSCAFG00000013506	337.661	ENSCAFG00000013506	NFE2L2	436
ENSCAFT00000001022	273.988	569.578	245.583	251.427	ENSCAFG00000000661	335.144	ENSCAFG00000000661	EZR	437
ENSCAFT00000045064	526.594	437.331	182.243	190.592	ENSCAFG00000016961	334.19	ENSCAFG00000016961	LCP2	438
ENSCAFT00000019203	356.476	458.389	311.069	209.661	ENSCAFG00000012097	333.899	ENSCAFG00000012097	NEDD8	439
ENSCAFT00000022937	223.133	423.7	342.117	344.985	ENSCAFG00000014542	333.484	ENSCAFG00000014542	PLCB3	440
ENSCAFT00000024890	125.093	893.474	140.127	172.865	ENSCAFG00000015712	332.89	ENSCAFG00000015712	FAS	441
ENSCAFT00000023259	295.452	439.597	295.084	297.426	ENSCAFG00000014645	331.89	ENSCAFG00000014645	SLC11A1	442
ENSCAFT00000029699	320.994	581.063	210.57	213.773	ENSCAFG00000018707	331.6	ENSCAFG00000018707	RALBP1	443
ENSCAFT00000044223	301.761	410.59	296.271	317.743	ENSCAFG00000032693	331.591	ENSCAFG00000032693	AIF1	444
ENSCAFT00000009299	295.365	91.9043	450.912	484.924	ENSCAFG00000005764	330.776	ENSCAFG00000005764	RPL15	445
ENSCAFT00000023318	193.514	693.315	224.997	210.869	ENSCAFG00000014684	330.674	ENSCAFG00000014684	NA	446
ENSCAFT00000014487	167.496	932.555	31.2189	190.64	ENSCAFG00000023759	330.478	ENSCAFG00000023759	MT2A	447
ENSCAFT00000016691	339.122	482.772	244.568	246.475	ENSCAFG00000010493	328.234	ENSCAFG00000010493	NA	448
ENSCAFT00000027749	306.993	290.905	356.073	353.389	ENSCAFG00000017516	326.84	ENSCAFG00000017516	NA	449
ENSCAFT00000047156	552.552	190.048	308.963	245.887	ENSCAFG00000030587	324.362	ENSCAFG00000030587	NA	450
ENSCAFT00000047176	386.615	487.882	202.705	218.205	ENSCAFG00000032138	323.852	ENSCAFG00000032138	NA	451
ENSCAFT00000024171	325.587	687.09	135.6	138.446	ENSCAFG00000015213	321.681	ENSCAFG00000015213	STAT3	452
ENSCAFT00000021841	243.891	645.955	197.264	194.852	ENSCAFG00000013762	320.49	ENSCAFG00000013762	PTGS2	453
ENSCAFT00000044614	243.891	645.955	197.264	194.852	ENSCAFG00000013762	320.49	ENSCAFG00000013762	PTGS2	454
ENSCAFT00000018845	273.125	53.9422	412.025	539.923	ENSCAFG00000032458	319.753	ENSCAFG00000032458	ATPIF1	455
ENSCAFT00000024486	253.032	82.6881	442.425	498.421	ENSCAFG00000016268	319.142	ENSCAFG00000016268	NA	456
ENSCAFT00000029814	253.032	82.6881	442.425	498.421	ENSCAFG00000018784	319.142	ENSCAFG00000018784	NA	457
ENSCAFT00000030861	520.169	354.462	187.577	210.906	ENSCAFG00000019411	318.278	ENSCAFG00000019411	OAZ1	458
ENSCAFT00000011299	424.081	330.156	264.681	249.867	ENSCAFG00000007044	317.196	ENSCAFG00000007044	HNRNPF	459
ENSCAFT00000045512	232.213	753.069	133.412	149.612	ENSCAFG00000004779	317.077	ENSCAFG00000004779	CEACAM25	460
ENSCAFT00000016883	326.787	365.053	281.314	291.316	ENSCAFG00000010615	316.117	ENSCAFG00000010615	H2AFZ	461
ENSCAFT00000001665	208.373	616.794	208.543	230.126	ENSCAFG00000001091	315.959	ENSCAFG00000001091	TGFBI	462
ENSCAFT00000020795	446.555	473.855	183.195	158.586	ENSCAFG00000013102	315.548	ENSCAFG00000013102	GLUL	463
ENSCAFT00000008619	414.601	501.022	167.629	173.472	ENSCAFG00000005354	314.181	ENSCAFG00000005354	KLF6	464
ENSCAFT00000021164	233.678	195.772	424.801	395.546	ENSCAFG00000013214	312.449	ENSCAFG00000013214	NA	465
ENSCAFT00000015583	357.011	371.752	252.905	267.906	ENSCAFG00000009797	312.393	ENSCAFG00000009797	STAT1	466
ENSCAFT00000012535	148.755	525.667	280.389	291.765	ENSCAFG00000007851	311.644	ENSCAFG00000007851	HMGB2	467
ENSCAFT00000000567	503.321	439.077	141.973	161.305	ENSCAFG00000000360	311.419	ENSCAFG00000000360	SQSTM1	468
ENSCAFT00000001328	229.466	106.203	469.812	437.371	ENSCAFG00000000848	310.713	ENSCAFG00000000848	DLA-DMA	469
ENSCAFT00000014094	229.166	664.301	161.9	185.788	ENSCAFG00000008866	310.289	ENSCAFG00000008866	PACSIN3	470
ENSCAFT00000001293	263.617	335.692	298.338	338.536	ENSCAFG00000000829	309.046	ENSCAFG00000000829	PSMB8	471
ENSCAFT00000038232	401.985	376.054	228.384	222.238	ENSCAFG00000024756	307.165	ENSCAFG00000024756	NA	472
ENSCAFT00000049053	238.521	662.649	170.299	156.251	ENSCAFG00000031381	306.93	ENSCAFG00000031381	SARAF	473
ENSCAFT00000044429	85.7121	637.122	219.703	278.612	ENSCAFG00000028937	305.287	ENSCAFG00000028937	NA	474
ENSCAFT00000027362	376.048	206.444	310.346	327.792	ENSCAFG00000017270	305.157	ENSCAFG00000017270	PGK1	475
ENSCAFT00000027837	545.678	474.996	104.512	94.2287	ENSCAFG00000017563	304.853	ENSCAFG00000017563	NA	476
ENSCAFT00000002924	271.854	475.28	218.686	251.627	ENSCAFG00000001855	304.362	ENSCAFG00000001855	SRI	477
ENSCAFT00000044898	265.576	451.619	245.183	254.911	ENSCAFG00000032555	304.322	ENSCAFG00000032555	NA	478
ENSCAFT00000016802	101.865	915.318	94.7803	103.252	ENSCAFG00000010571	303.804	ENSCAFG00000010571	DAPP1	479
ENSCAFT00000021872	582.436	466.938	80.6201	83.121	ENSCAFG00000013782	303.279	ENSCAFG00000013782	CCRL2	480
ENSCAFT00000014100	682.76	356.069	83.3982	83.9268	ENSCAFG00000008873	301.539	ENSCAFG00000008873	NA	481
ENSCAFT00000020233	357.21	134.483	351.917	362.202	ENSCAFG00000024818	301.453	ENSCAFG00000024818	RACK1	482
ENSCAFT00000008404	200.505	748.649	127.062	129.559	ENSCAFG00000005212	301.444	ENSCAFG00000005212	FOSL2	483
ENSCAFT00000019676	198.109	424.804	376.171	204.716	ENSCAFG00000012392	300.95	ENSCAFG00000012392	CDC42SE1	484
ENSCAFT00000015596	171.28	126.459	446.416	456.635	ENSCAFG00000009819	300.198	ENSCAFG00000009819	CTSA	485
ENSCAFT00000039373	225.899	633.879	172.45	164.937	ENSCAFG00000005528	299.291	ENSCAFG00000005528	TIMP2	486
ENSCAFT00000045278	251.379	540.415	207.539	196.96	ENSCAFG00000008992	299.073	ENSCAFG00000008992	NA	487
ENSCAFT00000007400	198.963	82.169	447.706	465.076	ENSCAFG00000004590	298.479	ENSCAFG00000004590	NA	488
ENSCAFT00000027030	198.963	82.169	447.706	465.076	ENSCAFG00000017066	298.479	ENSCAFG00000017066	RPL26	489
ENSCAFT00000009458	279.647	136.846	375.238	402.048	ENSCAFG00000005866	298.445	ENSCAFG00000005866	EIF3K	490
ENSCAFT00000030005	100.655	838.091	131.325	118.583	ENSCAFG00000018904	297.164	ENSCAFG00000018904	SNN	491
ENSCAFT00000017219	353.354	422.083	210.768	201.434	ENSCAFG00000010826	296.91	ENSCAFG00000010826	SF3B1	492
ENSCAFT00000047121	141.64	801.868	115.659	126.643	ENSCAFG00000003685	296.453	ENSCAFG00000003685	CREM	493
ENSCAFT00000016080	184.244	178.806	378.516	435.278	ENSCAFG00000010121	294.211	ENSCAFG00000010121	CD81	494
ENSCAFT00000023795	187.316	665.351	158.72	159.857	ENSCAFG00000015000	292.811	ENSCAFG00000015000	TACC3	495
ENSCAFT00000001535	326.957	310.17	259.658	269.522	ENSCAFG00000000994	291.577	ENSCAFG00000000994	SKP1	496
ENSCAFT00000000520	371.427	361.858	218.181	212.498	ENSCAFG00000000336	290.991	ENSCAFG00000000336	HNRNPH1	497
ENSCAFT00000005153	308.839	286.374	292.191	275.886	ENSCAFG00000003197	290.822	ENSCAFG00000003197	ACTR2	498
ENSCAFT00000017547	445.579	245.847	138.416	329.202	ENSCAFG00000011029	289.761	ENSCAFG00000011029	COX17	499
ENSCAFT00000048049	150.078	846.391	91.521	70.8036	ENSCAFG00000031570	289.698	ENSCAFG00000031570	NA	500
ENSCAFT00000045796	1.79532	13.3252	3.93182	3.59933	ENSCAFG00000008269	5.66291	ENSCAFG00000008269	IL17RB	5935
ENSCAFT00000038313	248.213	539.089	184.172	183.859	ENSCAFG00000024792	288.833	ENSCAFG00000024792	NA	502
ENSCAFT00000020446	425.743	475.434	127.566	125.565	ENSCAFG00000012865	288.577	ENSCAFG00000012865	NA	503
ENSCAFT00000046661	369.409	432.388	181.142	170.647	ENSCAFG00000003252	288.396	ENSCAFG00000003252	AOAH	504
ENSCAFT00000044584	479.229	202.984	227.714	239.586	ENSCAFG00000032226	287.378	ENSCAFG00000032226	NA	505
ENSCAFT00000029481	246.871	764.301	67.3975	61.619	ENSCAFG00000018571	285.047	ENSCAFG00000018571	ADGRE1	506
ENSCAFT00000036193	172.552	298.598	337.693	330.771	ENSCAFG00000023527	284.904	ENSCAFG00000023527	NA	507
ENSCAFT00000031730	570.325	463.382	51.8704	53.7152	ENSCAFG00000019943	284.823	ENSCAFG00000019943	CRISPLD2	508
ENSCAFT00000044360	211.072	683.927	111.466	132.341	ENSCAFG00000029853	284.701	ENSCAFG00000029853	CDKN1A	509
ENSCAFT00000008374	202.834	195.339	296.142	443.902	ENSCAFG00000005195	284.555	ENSCAFG00000005195	NA	510
ENSCAFT00000031438	250.466	338.505	277.073	270.071	ENSCAFG00000019772	284.029	ENSCAFG00000019772	CD53	511
ENSCAFT00000000224	300.733	150.919	328.186	351.836	ENSCAFG00000000136	282.919	ENSCAFG00000000136	ATP5B	512
ENSCAFT00000011702	207.947	500.006	214.907	206.164	ENSCAFG00000007306	282.256	ENSCAFG00000007306	MAPRE1	513
ENSCAFT00000031335	326.416	193.214	310.868	295.249	ENSCAFG00000019697	281.437	ENSCAFG00000019697	NA	514
ENSCAFT00000024935	168.153	628.895	158.473	169.871	ENSCAFG00000015737	281.348	ENSCAFG00000015737	ANXA11	515
ENSCAFT00000006523	368.206	202.354	274.112	278.561	ENSCAFG00000004074	280.808	ENSCAFG00000004074	SELENOW	516
ENSCAFT00000035841	222.257	342.516	276.313	278.236	ENSCAFG00000000621	279.831	ENSCAFG00000000621	CLIC1	517
ENSCAFT00000043166	120.792	106.808	453.047	438.264	ENSCAFG00000032392	279.728	ENSCAFG00000032392	NA	518
ENSCAFT00000049040	253.505	605.168	127.532	128.313	ENSCAFG00000011745	278.63	ENSCAFG00000011745	SORL1	519
ENSCAFT00000044384	126.655	825.895	60.3919	100.006	ENSCAFG00000031152	278.237	ENSCAFG00000031152	NA	520
ENSCAFT00000014233	76.5351	437.636	310.978	287.25	ENSCAFG00000017901	278.1	ENSCAFG00000017901	NA	521
ENSCAFT00000043234	498.864	399.526	115.888	93.4419	ENSCAFG00000028748	276.93	ENSCAFG00000028748	NA	522
ENSCAFT00000043208	297.801	45.684	370.488	392.709	ENSCAFG00000029635	276.67	ENSCAFG00000029635	NA	523
ENSCAFT00000017964	152.349	411.322	278.113	263.509	ENSCAFG00000011265	276.323	ENSCAFG00000011265	PTPRC	524
ENSCAFT00000000579	285.449	351.492	218.81	248.065	ENSCAFG00000000370	275.954	ENSCAFG00000000370	NA	525
ENSCAFT00000028015	341.322	409.354	174.521	176.878	ENSCAFG00000017665	275.519	ENSCAFG00000017665	VMP1	526
ENSCAFT00000027758	232.92	385.538	223.449	254.434	ENSCAFG00000017524	274.085	ENSCAFG00000017524	SUPT4H1	527
ENSCAFT00000039526	174.668	678.457	115.912	121.535	ENSCAFG00000011531	272.643	ENSCAFG00000011531	PTPN1	528
ENSCAFT00000038586	191.257	507.124	212.021	179.569	ENSCAFG00000024952	272.493	ENSCAFG00000024952	RNF130	529
ENSCAFT00000004676	244.661	504.393	164.341	167.945	ENSCAFG00000002921	270.335	ENSCAFG00000002921	SKAP2	530
ENSCAFT00000010563	198.396	254.332	304.477	324.128	ENSCAFG00000006545	270.333	ENSCAFG00000006545	NA	531
ENSCAFT00000008641	279.954	668.811	49.3302	79.4642	ENSCAFG00000005365	269.39	ENSCAFG00000005365	DGAT2	532
ENSCAFT00000006070	275.742	343.952	245.137	212.127	ENSCAFG00000003772	269.239	ENSCAFG00000003772	SNX3	533
ENSCAFT00000026771	318.761	155.319	304.905	295.913	ENSCAFG00000016912	268.725	ENSCAFG00000016912	NPM1	534
ENSCAFT00000012416	157.047	580.521	168.628	158.705	ENSCAFG00000007777	266.225	ENSCAFG00000007777	CGGBP1	535
ENSCAFT00000009043	413.511	431.799	106.278	108.561	ENSCAFG00000005621	265.037	ENSCAFG00000005621	BHLHE40	536
ENSCAFT00000012366	226.75	368.369	238.396	222.871	ENSCAFG00000007731	264.096	ENSCAFG00000007731	ATP1B3	537
ENSCAFT00000026993	172.598	758.417	64.4991	58.2144	ENSCAFG00000017049	263.432	ENSCAFG00000017049	PANK3	538
ENSCAFT00000035317	172.598	758.417	64.4991	58.2144	ENSCAFG00000017049	263.432	ENSCAFG00000017049	PANK3	539
ENSCAFT00000046170	172.07	703.1	79.3517	94.5756	ENSCAFG00000028817	262.274	ENSCAFG00000028817	CFD	540
ENSCAFT00000020041	189.677	438.031	219.333	194.784	ENSCAFG00000012619	260.456	ENSCAFG00000012619	MGST1	541
ENSCAFT00000025301	242.029	287.969	249.683	261.648	ENSCAFG00000015960	260.332	ENSCAFG00000015960	RNASEK	542
ENSCAFT00000019956	204.667	392.263	211.147	229.721	ENSCAFG00000012567	259.45	ENSCAFG00000012567	SH3BGRL3	543
ENSCAFT00000022380	412.924	216.123	189.396	217.245	ENSCAFG00000014096	258.922	ENSCAFG00000014096	NA	544
ENSCAFT00000019003	257.824	194.884	290.935	287.583	ENSCAFG00000011966	257.806	ENSCAFG00000011966	PSME2	545
ENSCAFT00000018745	240.135	457.705	171.571	161.113	ENSCAFG00000011810	257.631	ENSCAFG00000011810	MRPS21	546
ENSCAFT00000014182	175.802	788.299	33.4455	31.5314	ENSCAFG00000023556	257.269	ENSCAFG00000023556	OAS1	547
ENSCAFT00000049831	584.016	1441.24	509.521	452.273	ENSCAFG00000030180	746.763	ENSCAFG00000030180	IL18	205
ENSCAFT00000043265	212.047	398.778	199.948	214.979	ENSCAFG00000001699	256.438	ENSCAFG00000001699	OSTF1	549
ENSCAFT00000009397	3764.23	2105.67	967.292	980.36	ENSCAFG00000005829	1954.39	ENSCAFG00000005829	IL18BP	57
ENSCAFT00000028952	246.52	411.059	189.469	174.474	ENSCAFG00000018213	255.38	ENSCAFG00000018213	EIF5	551
ENSCAFT00000044939	356.897	383.36	142.065	139.197	ENSCAFG00000028453	255.38	ENSCAFG00000028453	NA	552
ENSCAFT00000015122	252.551	315.717	232.282	220.648	ENSCAFG00000009514	255.3	ENSCAFG00000009514	YWHAB	553
ENSCAFT00000002930	197.998	578.003	120.944	120.657	ENSCAFG00000001856	254.401	ENSCAFG00000001856	STEAP4	554
ENSCAFT00000006937	174.057	262.834	289.983	287.924	ENSCAFG00000004320	253.699	ENSCAFG00000004320	CNBP	555
ENSCAFT00000000990	320.116	389.191	160.35	144.585	ENSCAFG00000000643	253.561	ENSCAFG00000000643	AZIN1	556
ENSCAFT00000044369	286.715	411.826	151.726	163.096	ENSCAFG00000009887	253.341	ENSCAFG00000009887	CD47	557
ENSCAFT00000017565	142.845	445.756	212.259	210.207	ENSCAFG00000011039	252.767	ENSCAFG00000011039	ITGB2	558
ENSCAFT00000014714	207.067	578.407	116.67	107.36	ENSCAFG00000009258	252.376	ENSCAFG00000009258	CYTIP	559
ENSCAFT00000028433	70.026	756.787	87.1864	92.2028	ENSCAFG00000017916	251.551	ENSCAFG00000017916	SEMA7A	560
ENSCAFT00000010673	243.393	327.798	203.011	224.329	ENSCAFG00000006594	249.633	ENSCAFG00000006594	NA	561
ENSCAFT00000048515	243.393	327.798	203.011	224.329	ENSCAFG00000029403	249.633	ENSCAFG00000029403	NA	562
ENSCAFT00000018106	442.307	238.642	154.649	162.041	ENSCAFG00000011395	249.41	ENSCAFG00000011395	NCF1	563
ENSCAFT00000024464	291.95	345.595	171.408	186.549	ENSCAFG00000031251	248.875	ENSCAFG00000031251	DDA1	564
ENSCAFT00000005472	188.753	313.852	251.103	238.203	ENSCAFG00000003408	247.978	ENSCAFG00000003408	CAPZA2	565
ENSCAFT00000028898	82.6856	593.412	152.727	161.871	ENSCAFG00000018188	247.674	ENSCAFG00000018188	TNFAIP2	566
ENSCAFT00000048127	275.867	310.463	206.25	197.724	ENSCAFG00000028565	247.576	ENSCAFG00000028565	NA	567
ENSCAFT00000007121	160.699	591.465	128.408	109.274	ENSCAFG00000004420	247.462	ENSCAFG00000004420	VASP	568
ENSCAFT00000044022	168.99	578.84	116.116	125.256	ENSCAFG00000011901	247.301	ENSCAFG00000011901	ASB9	569
ENSCAFT00000004632	238.936	309.827	233.08	207.1	ENSCAFG00000002897	247.236	ENSCAFG00000002897	NA	570
ENSCAFT00000043093	191.717	70.7081	370.296	353.772	ENSCAFG00000032344	246.623	ENSCAFG00000032344	C1QB	571
ENSCAFT00000012315	204.365	114.222	280.239	387.09	ENSCAFG00000007692	246.479	ENSCAFG00000007692	VAMP8	572
ENSCAFT00000045282	254.028	353.326	196.427	182.06	ENSCAFG00000030297	246.46	ENSCAFG00000030297	GRB2	573
ENSCAFT00000046374	266.784	577.131	75.7717	64.6867	ENSCAFG00000000217	246.093	ENSCAFG00000000217	SGK1	574
ENSCAFT00000049162	221.187	345.624	186.646	230.35	ENSCAFG00000009795	245.952	ENSCAFG00000009795	ATP1A1	575
ENSCAFT00000047067	192.782	479.145	154.109	156.68	ENSCAFG00000030501	245.679	ENSCAFG00000030501	NA	576
ENSCAFT00000050158	186.499	315.717	231.739	248.579	ENSCAFG00000029889	245.633	ENSCAFG00000029889	SRP14	577
ENSCAFT00000025768	195.441	458.638	168.442	158.423	ENSCAFG00000023992	245.236	ENSCAFG00000023992	ADGRE3	578
ENSCAFT00000049067	77.6266	828.028	27.403	47.4708	ENSCAFG00000030945	245.132	ENSCAFG00000030945	NA	579
ENSCAFT00000029147	371.152	558.496	23.0591	27.1743	ENSCAFG00000023928	244.97	ENSCAFG00000023928	CCL8	580
ENSCAFT00000042970	62.2589	679.353	123.217	114.311	ENSCAFG00000005530	244.785	ENSCAFG00000005530	ZFP36	581
ENSCAFT00000047483	147.302	725.181	60.9988	45.4076	ENSCAFG00000029012	244.723	ENSCAFG00000029012	NA	582
ENSCAFT00000002373	206.735	485.908	141.247	143.141	ENSCAFG00000001522	244.258	ENSCAFG00000001522	NCF4	583
ENSCAFT00000027998	204.755	442.297	150.52	169.137	ENSCAFG00000017656	241.677	ENSCAFG00000017656	PSTPIP2	584
ENSCAFT00000007728	370.902	129.142	206.116	259.446	ENSCAFG00000004800	241.401	ENSCAFG00000004800	NA	585
ENSCAFT00000037603	314.054	134.106	250.372	263.162	ENSCAFG00000003477	240.423	ENSCAFG00000003477	NA	586
ENSCAFT00000011977	330.324	250.834	204.886	175.338	ENSCAFG00000007478	240.346	ENSCAFG00000007478	CHMP4B	587
ENSCAFT00000018489	167.032	604.296	92.735	95.8015	ENSCAFG00000011654	239.966	ENSCAFG00000011654	TIFA	588
ENSCAFT00000010383	108.294	135.379	358.662	357.298	ENSCAFG00000006436	239.908	ENSCAFG00000006436	NA	589
ENSCAFT00000020056	377.049	308.81	136.649	134.793	ENSCAFG00000012621	239.325	ENSCAFG00000012621	LY9	590
ENSCAFT00000005996	145.942	716.692	48.6822	43.7128	ENSCAFG00000003725	238.757	ENSCAFG00000003725	NOCT	591
ENSCAFT00000010557	51.0942	718.045	84.5036	97.5567	ENSCAFG00000006546	237.8	ENSCAFG00000006546	ARID5A	592
ENSCAFT00000026394	521.871	157.059	160.868	110.62	ENSCAFG00000016668	237.605	ENSCAFG00000016668	ANAPC13	593
ENSCAFT00000006675	233.195	519.337	111.322	85.1845	ENSCAFG00000004160	237.26	ENSCAFG00000004160	TNIP3	594
ENSCAFT00000008873	268.633	378.779	157.739	143.011	ENSCAFG00000005504	237.04	ENSCAFG00000005504	NA	595
ENSCAFT00000026078	191.617	396.086	172.464	187.585	ENSCAFG00000016450	236.938	ENSCAFG00000016450	RAB24	596
ENSCAFT00000019439	165.702	569.805	107.306	101.97	ENSCAFG00000012237	236.196	ENSCAFG00000012237	PRMT2	597
ENSCAFT00000000493	200.428	508.003	118.054	117.438	ENSCAFG00000000322	235.981	ENSCAFG00000000322	STX11	598
ENSCAFT00000003298	234.281	207.606	242.592	258.857	ENSCAFG00000002085	235.834	ENSCAFG00000002085	NA	599
ENSCAFT00000017551	114.206	80.4875	336.382	411.544	ENSCAFG00000010987	235.655	ENSCAFG00000010987	SLC25A6	600
ENSCAFT00000045154	35.014	664.268	149.338	89.5535	ENSCAFG00000009441	234.544	ENSCAFG00000009441	CD82	601
ENSCAFT00000038482	252.359	283.884	216.001	184.931	ENSCAFG00000004157	234.294	ENSCAFG00000004157	RAB7A	602
ENSCAFT00000048454	223.769	94.4347	297.523	317.893	ENSCAFG00000023756	233.405	ENSCAFG00000023756	GNAS	603
ENSCAFT00000000651	350.996	171.654	199.805	210.261	ENSCAFG00000000415	233.179	ENSCAFG00000000415	NA	604
ENSCAFT00000036130	285.62	397.372	131.568	117.911	ENSCAFG00000017710	233.117	ENSCAFG00000017710	METTL9	605
ENSCAFT00000015306	245.26	231.572	238.733	216.772	ENSCAFG00000009618	233.084	ENSCAFG00000009618	CSDE1	606
ENSCAFT00000036663	267.113	218.002	188.163	257.637	ENSCAFG00000007330	232.729	ENSCAFG00000007330	REEP5	607
ENSCAFT00000018963	252.559	152.017	268.357	257.198	ENSCAFG00000011924	232.533	ENSCAFG00000011924	PSME1	608
ENSCAFT00000017539	205.803	85.8026	315.668	322.123	ENSCAFG00000010995	232.349	ENSCAFG00000010995	LGMN	609
ENSCAFT00000006664	279.668	184.268	245.448	219.582	ENSCAFG00000004151	232.241	ENSCAFG00000004151	ANXA5	610
ENSCAFT00000026321	270.667	222.325	226.323	208.548	ENSCAFG00000016607	231.966	ENSCAFG00000016607	MSN	611
ENSCAFT00000048894	248.509	559.6	65.6444	53.1391	ENSCAFG00000032046	231.723	ENSCAFG00000032046	NA	612
ENSCAFT00000044643	598.22	291.08	17.1513	18.7009	ENSCAFG00000008582	231.288	ENSCAFG00000008582	VCAN	613
ENSCAFT00000046085	139.119	455.477	165.99	162.383	ENSCAFG00000032560	230.743	ENSCAFG00000032560	EMD	614
ENSCAFT00000003137	270.334	87.543	280.072	276.595	ENSCAFG00000001981	228.636	ENSCAFG00000001981	HSP90AB1	615
ENSCAFT00000025040	261.909	288.06	180.324	179.145	ENSCAFG00000015796	227.359	ENSCAFG00000015796	TPM4	616
ENSCAFT00000014104	245.628	397.861	125.245	136.316	ENSCAFG00000008884	226.263	ENSCAFG00000008884	CCNL1	617
ENSCAFT00000012375	302.427	133.024	216.8	248.058	ENSCAFG00000007738	225.077	ENSCAFG00000007738	LSM6	618
ENSCAFT00000030625	257.904	112.545	260.778	268.822	ENSCAFG00000019288	225.012	ENSCAFG00000019288	SSR4	619
ENSCAFT00000024392	201.176	442.702	132.737	121.67	ENSCAFG00000015383	224.571	ENSCAFG00000015383	TNFSF10	620
ENSCAFT00000024053	213.481	333.883	179.583	170.739	ENSCAFG00000015152	224.421	ENSCAFG00000015152	CAPZB	621
ENSCAFT00000043063	202.216	556.107	69.0665	70.2527	ENSCAFG00000028657	224.41	ENSCAFG00000028657	NA	622
ENSCAFT00000003684	263.645	260.704	174.673	191.645	ENSCAFG00000002352	222.667	ENSCAFG00000002352	CHMP2A	623
ENSCAFT00000003598	229.629	246.324	189.632	222.543	ENSCAFG00000002292	222.032	ENSCAFG00000002292	CLTA	624
ENSCAFT00000044689	178.945	545.207	90.0524	73.9137	ENSCAFG00000030475	222.029	ENSCAFG00000030475	NA	625
ENSCAFT00000027087	194.138	471.033	117.525	104.667	ENSCAFG00000017107	221.841	ENSCAFG00000017107	NA	626
ENSCAFT00000035428	84.1892	591.418	105.712	103.785	ENSCAFG00000023155	221.276	ENSCAFG00000023155	IER2	627
ENSCAFT00000021214	178.9	132.53	284.18	287.431	ENSCAFG00000013366	220.76	ENSCAFG00000013366	NA	628
ENSCAFT00000019899	252.981	206.653	207.553	215.141	ENSCAFG00000012528	220.582	ENSCAFG00000012528	PSMA7	629
ENSCAFT00000004158	80.5504	522.528	130.828	147.405	ENSCAFG00000024425	220.328	ENSCAFG00000024425	NA	630
ENSCAFT00000023970	195.863	98.0891	285.346	299.008	ENSCAFG00000015095	219.577	ENSCAFG00000015095	LAP3	631
ENSCAFT00000006160	213.226	172.576	251.186	237.605	ENSCAFG00000003829	218.648	ENSCAFG00000003829	LAPTM4A	632
ENSCAFT00000010626	171.131	492.327	92.7156	117.11	ENSCAFG00000006585	218.321	ENSCAFG00000006585	ALOX5AP	633
ENSCAFT00000005038	41.3411	161.743	360.227	309.563	ENSCAFG00000003134	218.219	ENSCAFG00000003134	NA	634
ENSCAFT00000032289	107.354	684.481	44.0827	35.5309	ENSCAFG00000032643	217.862	ENSCAFG00000032643	MRRF	635
ENSCAFT00000027989	206.407	87.8231	290.396	285.131	ENSCAFG00000017648	217.439	ENSCAFG00000017648	ATP5A1	636
ENSCAFT00000029383	296.42	223.122	184.056	163.743	ENSCAFG00000032168	216.835	ENSCAFG00000032168	MYL12B	637
ENSCAFT00000026732	186.646	31.0422	309.889	333.66	ENSCAFG00000016880	215.309	ENSCAFG00000016880	ATP5G1	638
ENSCAFT00000038806	232.198	297.753	167.603	163.287	ENSCAFG00000003004	215.21	ENSCAFG00000003004	PPT1	639
ENSCAFT00000021380	120.924	434.686	115.197	181.901	ENSCAFG00000013479	213.177	ENSCAFG00000013479	GABARAPL1	640
ENSCAFT00000025598	246.621	98.9616	279.812	224.653	ENSCAFG00000016129	212.512	ENSCAFG00000016129	NA	641
ENSCAFT00000000438	153.324	283.452	198.001	215.186	ENSCAFG00000000281	212.491	ENSCAFG00000000281	ABRACL	642
ENSCAFT00000006226	204.748	415.491	118.575	110.037	ENSCAFG00000003864	212.212	ENSCAFG00000003864	CLEC5A	643
ENSCAFT00000007082	224.074	41.6516	281.295	301.622	ENSCAFG00000004403	212.161	ENSCAFG00000004403	SNRPD2	644
ENSCAFT00000024768	163.565	290.499	196.228	197.344	ENSCAFG00000015629	211.909	ENSCAFG00000015629	RAB5C	645
ENSCAFT00000046400	181.306	526.476	61.421	78.3754	ENSCAFG00000029509	211.895	ENSCAFG00000029509	NA	646
ENSCAFT00000019737	184.901	181.584	243.055	237.85	ENSCAFG00000012431	211.848	ENSCAFG00000012431	SUMO1	647
ENSCAFT00000029964	172.077	102.246	295.227	276.998	ENSCAFG00000018879	211.637	ENSCAFG00000018879	NA	648
ENSCAFT00000023207	168.512	131.507	263.504	282.926	ENSCAFG00000014607	211.612	ENSCAFG00000014607	LRPAP1	649
ENSCAFT00000047739	221.745	231.164	184.601	208.564	ENSCAFG00000029826	211.518	ENSCAFG00000029826	DUSP1	650
ENSCAFT00000045960	168.271	406.221	140.207	128.194	ENSCAFG00000016878	210.723	ENSCAFG00000016878	CALCOCO2	651
ENSCAFT00000039426	292.862	115.621	220.2	209.769	ENSCAFG00000013806	209.613	ENSCAFG00000013806	M6PR	652
ENSCAFT00000011587	174.869	480.22	87.8014	94.3073	ENSCAFG00000007156	209.299	ENSCAFG00000007156	DENND5A	653
ENSCAFT00000028710	303.087	377.298	78.6382	73.725	ENSCAFG00000018063	208.187	ENSCAFG00000018063	ACSL4	654
ENSCAFT00000001502	94.0868	461.764	131.102	143.398	ENSCAFG00000000972	207.587	ENSCAFG00000000972	TAPBP	655
ENSCAFT00000012062	114.682	441.482	142.02	132.131	ENSCAFG00000007525	207.579	ENSCAFG00000007525	SMARCA5	656
ENSCAFT00000000706	211.137	307.602	155.533	154.765	ENSCAFG00000000444	207.259	ENSCAFG00000000444	FLOT1	657
ENSCAFT00000003175	188.333	423.033	113.402	103.721	ENSCAFG00000002007	207.122	ENSCAFG00000002007	SAMD9L	658
ENSCAFT00000013860	160.656	371.04	150.829	145.143	ENSCAFG00000008723	206.917	ENSCAFG00000008723	SPI1	659
ENSCAFT00000009717	312.843	105.92	184.039	222.545	ENSCAFG00000006026	206.337	ENSCAFG00000006026	UFM1	660
ENSCAFT00000046222	149.727	533.897	71.0406	68.6116	ENSCAFG00000030487	205.819	ENSCAFG00000030487	NA	661
ENSCAFT00000042796	113.391	446.919	114.434	148.352	ENSCAFG00000029297	205.774	ENSCAFG00000029297	ANKRD22	662
ENSCAFT00000031930	170.726	316.197	170.887	163.981	ENSCAFG00000020062	205.448	ENSCAFG00000020062	DPYD	663
ENSCAFT00000024636	166.914	243.438	209.935	199.439	ENSCAFG00000015524	204.932	ENSCAFG00000015524	WDR1	664
ENSCAFT00000009379	141.534	300.867	184.038	192.185	ENSCAFG00000005819	204.656	ENSCAFG00000005819	SRA1	665
ENSCAFT00000050094	30.227	400.263	112.678	275.229	ENSCAFG00000028743	204.599	ENSCAFG00000028743	C18orf32	666
ENSCAFT00000028180	156.399	446.533	100.109	114.4	ENSCAFG00000017772	204.36	ENSCAFG00000017772	C17orf64	667
ENSCAFT00000017663	292.126	277.574	119.544	127.295	ENSCAFG00000011099	204.135	ENSCAFG00000011099	AMZ2	668
ENSCAFT00000046813	503.548	93.5458	114.41	104.652	ENSCAFG00000011789	204.039	ENSCAFG00000011789	ZFAND2A	669
ENSCAFT00000006318	244.052	193.413	169.063	207.6	ENSCAFG00000003930	203.532	ENSCAFG00000003930	NDUFB2	670
ENSCAFT00000035587	157.566	487.238	90.3319	75.5264	ENSCAFG00000018641	202.666	ENSCAFG00000018641	LGALS9	671
ENSCAFT00000019785	51.9748	31.8233	360.77	365.676	ENSCAFG00000025287	202.561	ENSCAFG00000025287	GZMB	672
ENSCAFT00000020780	86.8337	501.276	116.77	104.378	ENSCAFG00000013089	202.314	ENSCAFG00000013089	PLBD1	673
ENSCAFT00000049671	275.437	123.33	166.534	242.266	ENSCAFG00000031455	201.892	ENSCAFG00000031455	GABARAPL2	674
ENSCAFT00000043407	311.825	243.472	128.272	122.478	ENSCAFG00000006889	201.512	ENSCAFG00000006889	CD44	675
ENSCAFT00000010639	185.53	186.352	215.702	217.889	ENSCAFG00000006597	201.368	ENSCAFG00000006597	HMGB1	676
ENSCAFT00000013537	105.766	535.055	85.7759	78.2923	ENSCAFG00000008531	201.222	ENSCAFG00000008531	P2RY13	677
ENSCAFT00000012229	87.6199	142.138	286.79	287.659	ENSCAFG00000007649	201.052	ENSCAFG00000007649	MPEG1	678
ENSCAFT00000013659	163.174	283.509	183.186	174.133	ENSCAFG00000008611	201	ENSCAFG00000008611	SCARB2	679
ENSCAFT00000049625	134.78	491.33	89.5447	87.2502	ENSCAFG00000010890	200.726	ENSCAFG00000010890	COQ10B	680
ENSCAFT00000046773	266.654	156.713	192.409	186.963	ENSCAFG00000018094	200.685	ENSCAFG00000018094	RPS14	681
ENSCAFT00000001666	176.037	262.091	180.802	183.274	ENSCAFG00000001093	200.551	ENSCAFG00000001093	FAM49B	682
ENSCAFT00000003368	118.711	279.416	57.5687	56.5391	ENSCAFG00000002138	128.059	ENSCAFG00000002138	IL18R1	978
ENSCAFT00000025786	260.008	326.798	101.021	107.9	ENSCAFG00000016244	198.932	ENSCAFG00000016244	LBR	684
ENSCAFT00000046700	182.126	389.638	113.275	109.576	ENSCAFG00000030068	198.654	ENSCAFG00000030068	PLAC8	685
ENSCAFT00000015024	245.009	97.437	231.593	220.156	ENSCAFG00000009449	198.548	ENSCAFG00000009449	NA	686
ENSCAFT00000038539	222.565	102.865	229.638	239.034	ENSCAFG00000024922	198.525	ENSCAFG00000024922	ATP5J	687
ENSCAFT00000031197	238.877	246.716	145.915	160.659	ENSCAFG00000019627	198.042	ENSCAFG00000019627	MPP1	688
ENSCAFT00000017622	176.843	190.214	216.088	208.031	ENSCAFG00000011037	197.794	ENSCAFG00000011037	NCL	689
ENSCAFT00000007379	214.576	84.7825	244.994	246.671	ENSCAFG00000004579	197.756	ENSCAFG00000004579	GIMAP4	690
ENSCAFT00000016551	237.524	229.768	177.875	144.45	ENSCAFG00000010417	197.404	ENSCAFG00000010417	C6orf62	691
ENSCAFT00000021410	276.418	127.623	211.668	172.768	ENSCAFG00000013497	197.12	ENSCAFG00000013497	HNRNPA3	692
ENSCAFT00000043501	113.704	587.134	52.9819	32.9812	ENSCAFG00000005365	196.7	ENSCAFG00000005365	DGAT2	693
ENSCAFT00000001643	127.897	479.946	86.9146	91.6677	ENSCAFG00000001077	196.606	ENSCAFG00000001077	TRIB1	694
ENSCAFT00000006157	185.298	419.045	91.6352	86.5927	ENSCAFG00000003828	195.643	ENSCAFG00000003828	ZBTB24	695
ENSCAFT00000026890	161.725	505.318	66.0248	49.1033	ENSCAFG00000016983	195.543	ENSCAFG00000016983	RAB8B	696
ENSCAFT00000045836	324.143	259.142	99.7569	98.7407	ENSCAFG00000012130	195.446	ENSCAFG00000012130	CFLAR	697
ENSCAFT00000007578	199.989	174.042	198.889	206.425	ENSCAFG00000004703	194.836	ENSCAFG00000004703	NA	698
ENSCAFT00000026735	186.327	407.198	95.2618	90.4005	ENSCAFG00000016881	194.797	ENSCAFG00000016881	ITGAM	699
ENSCAFT00000003362	347.32	1563.25	284.36	268.102	ENSCAFG00000002134	615.759	ENSCAFG00000002134	IL18RAP	246
ENSCAFT00000015555	221.187	345.624	123.6	86.6934	ENSCAFG00000009795	194.276	ENSCAFG00000009795	ATP1A1	701
ENSCAFT00000005699	204.193	353.57	111.019	107.827	ENSCAFG00000003550	194.152	ENSCAFG00000003550	INHBA	702
ENSCAFT00000011414	204.448	120.956	228.519	222.429	ENSCAFG00000007117	194.088	ENSCAFG00000007117	EIF4B	703
ENSCAFT00000024556	118.491	223.687	195.754	235.313	ENSCAFG00000015485	193.312	ENSCAFG00000015485	NA	704
ENSCAFT00000022237	145.755	391.562	120.012	113.969	ENSCAFG00000023538	192.824	ENSCAFG00000023538	SRRT	705
ENSCAFT00000030505	201.149	330.397	113.001	126.691	ENSCAFG00000019219	192.809	ENSCAFG00000019219	NADK	706
ENSCAFT00000022065	169.562	399.737	96.9393	104.44	ENSCAFG00000013904	192.67	ENSCAFG00000013904	BCL6	707
ENSCAFT00000037707	61.2281	39.1569	297.674	371.119	ENSCAFG00000024413	192.294	ENSCAFG00000024413	NA	708
ENSCAFT00000015021	115.699	452.658	76.8238	123.022	ENSCAFG00000009441	192.051	ENSCAFG00000009441	CD82	709
ENSCAFT00000025271	101.059	441.905	107.773	117.012	ENSCAFG00000015931	191.937	ENSCAFG00000015931	NA	710
ENSCAFT00000006084	340.853	259.27	86.2195	76.7377	ENSCAFG00000003782	190.77	ENSCAFG00000003782	BTF3L4	711
ENSCAFT00000010749	205.032	104.691	210.398	242.61	ENSCAFG00000006670	190.683	ENSCAFG00000006670	RAN	712
ENSCAFT00000036202	180.848	269.934	158.645	153.277	ENSCAFG00000008221	190.676	ENSCAFG00000008221	NA	713
ENSCAFT00000039881	194.633	251.874	156.897	158.567	ENSCAFG00000025607	190.493	ENSCAFG00000025607	NA	714
ENSCAFT00000047704	246.946	150.988	176.297	185.698	ENSCAFG00000001399	189.982	ENSCAFG00000001399	NA	715
ENSCAFT00000019532	194.773	165.707	197.135	201.717	ENSCAFG00000012257	189.833	ENSCAFG00000012257	AP2M1	716
ENSCAFT00000017835	290.666	192.257	149.728	126.286	ENSCAFG00000023172	189.734	ENSCAFG00000023172	RBM8A	717
ENSCAFT00000026734	171.131	57.6128	251.116	275.573	ENSCAFG00000016882	188.858	ENSCAFG00000016882	SSR2	718
ENSCAFT00000016155	158.393	551.723	18.7521	20.6636	ENSCAFG00000010172	187.383	ENSCAFG00000010172	MX1	719
ENSCAFT00000020153	136.276	185.083	211.503	216.437	ENSCAFG00000012707	187.325	ENSCAFG00000012707	PSMB4	720
ENSCAFT00000002186	172.375	187.392	195.065	193.454	ENSCAFG00000001414	187.072	ENSCAFG00000001414	SRSF3	721
ENSCAFT00000014027	144.158	336.181	135.782	131.262	ENSCAFG00000008830	186.845	ENSCAFG00000008830	TRAFD1	722
ENSCAFT00000026255	144.906	47.2214	266.983	287.352	ENSCAFG00000016581	186.616	ENSCAFG00000016581	NA	723
ENSCAFT00000021683	202.162	226.244	156.496	158.956	ENSCAFG00000013659	185.964	ENSCAFG00000013659	EIF4A2	724
ENSCAFT00000000563	181.877	176.784	199.884	185.022	ENSCAFG00000000359	185.892	ENSCAFG00000000359	GNS	725
ENSCAFT00000003411	125.346	410.171	104.969	102.998	ENSCAFG00000002171	185.871	ENSCAFG00000002171	SYK	726
ENSCAFT00000009749	215.877	261.786	138.46	127.037	ENSCAFG00000006039	185.79	ENSCAFG00000006039	TMEM230	727
ENSCAFT00000020334	216.762	271.442	129.801	125.068	ENSCAFG00000012639	185.768	ENSCAFG00000012639	IQGAP1	728
ENSCAFT00000010940	182.107	166.942	164.856	228.277	ENSCAFG00000006795	185.545	ENSCAFG00000006795	NA	729
ENSCAFT00000021909	132.163	241.06	206.771	162.181	ENSCAFG00000013800	185.544	ENSCAFG00000013800	FIS1	730
ENSCAFT00000049956	168.352	302.119	129	139.696	ENSCAFG00000031039	184.792	ENSCAFG00000031039	YPEL5	731
ENSCAFT00000043275	200.901	278.464	128.684	127.467	ENSCAFG00000031353	183.879	ENSCAFG00000031353	BST2	732
ENSCAFT00000026270	228.636	159.307	172.079	171.203	ENSCAFG00000016587	182.806	ENSCAFG00000016587	PSMB3	733
ENSCAFT00000022990	168.7	245.1	154.506	160.996	ENSCAFG00000014477	182.326	ENSCAFG00000014477	C12orf57	734
ENSCAFT00000002385	235.585	45.3761	238.43	209.43	ENSCAFG00000001530	182.205	ENSCAFG00000001530	NA	735
ENSCAFT00000044010	240.313	404.177	59.2205	23.0277	ENSCAFG00000029204	181.685	ENSCAFG00000029204	NA	736
ENSCAFT00000045119	196.141	413.205	60.9299	54.8318	ENSCAFG00000005180	181.277	ENSCAFG00000005180	MRPL33	737
ENSCAFT00000018895	198.512	222.949	146.234	156.214	ENSCAFG00000011878	180.977	ENSCAFG00000011878	BZW1	738
ENSCAFT00000038771	33.8868	664.43	10.2508	13.0026	ENSCAFG00000015211	180.392	ENSCAFG00000015211	NA	739
ENSCAFT00000010628	191.367	71.6091	218.594	237.542	ENSCAFG00000006580	179.778	ENSCAFG00000006580	NA	740
ENSCAFT00000016162	149.913	117.06	235.238	215.044	ENSCAFG00000010178	179.314	ENSCAFG00000010178	CHCHD2	741
ENSCAFT00000049017	185.433	288.164	123.252	119.651	ENSCAFG00000020225	179.125	ENSCAFG00000020225	NEK6	742
ENSCAFT00000025229	80.099	576.882	28.3142	30.7751	ENSCAFG00000015923	179.018	ENSCAFG00000015923	RHOH	743
ENSCAFT00000015308	202.022	404.765	54.7873	54.1455	ENSCAFG00000009634	178.93	ENSCAFG00000009634	NFKBIZ	744
ENSCAFT00000045328	64.479	478.177	83.4082	86.7058	ENSCAFG00000003570	178.193	ENSCAFG00000003570	FBXW2	745
ENSCAFT00000007873	200.592	81.8694	238.651	188.724	ENSCAFG00000004895	177.459	ENSCAFG00000004895	DBI	746
ENSCAFT00000004961	423.841	85.9822	99.0887	100.807	ENSCAFG00000003094	177.43	ENSCAFG00000003094	B3GNT2	747
ENSCAFT00000049966	105.114	56.3488	267.856	279.813	ENSCAFG00000031719	177.283	ENSCAFG00000031719	CD3D	748
ENSCAFT00000008299	36.8597	166.396	248.183	257.238	ENSCAFG00000005151	177.169	ENSCAFG00000005151	BRK1	749
ENSCAFT00000022457	179.774	56.2114	229.764	241.398	ENSCAFG00000014147	176.787	ENSCAFG00000014147	RPL10L	750
ENSCAFT00000020742	99.624	56.8357	282.241	266.946	ENSCAFG00000013073	176.412	ENSCAFG00000013073	FUCA1	751
ENSCAFT00000004166	143.537	336.088	103.147	114.993	ENSCAFG00000030509	174.441	ENSCAFG00000030509	NA	752
ENSCAFT00000032179	202.758	271.164	115.268	107.903	ENSCAFG00000024540	174.273	ENSCAFG00000024540	GBP5	753
ENSCAFT00000011964	191.883	145.525	181.206	178.09	ENSCAFG00000007468	174.176	ENSCAFG00000007468	NA	754
ENSCAFT00000035800	82.3538	473.848	64.7804	75.5887	ENSCAFG00000023317	174.143	ENSCAFG00000023317	DUSP2	755
ENSCAFT00000014397	191.609	324.348	88.0434	91.7662	ENSCAFG00000009058	173.942	ENSCAFG00000009058	TOP1	756
ENSCAFT00000023996	143.455	307.079	117.213	127.464	ENSCAFG00000023029	173.803	ENSCAFG00000023029	BIRC2	757
ENSCAFT00000007950	155.494	302.337	121.138	115.754	ENSCAFG00000004946	173.681	ENSCAFG00000004946	WBP2	758
ENSCAFT00000027516	60.5394	200.414	207.62	220.495	ENSCAFG00000024313	172.267	ENSCAFG00000024313	NA	759
ENSCAFT00000049098	154.566	222.792	160.723	150.096	ENSCAFG00000029155	172.044	ENSCAFG00000029155	NA	760
ENSCAFT00000047972	469.932	131.253	45.9997	40.0998	ENSCAFG00000030112	171.821	ENSCAFG00000030112	DDIT3	761
ENSCAFT00000035197	99.6561	325.951	129.963	129.852	ENSCAFG00000023062	171.356	ENSCAFG00000023062	FYB1	762
ENSCAFT00000027251	134.506	159.646	201.546	188.128	ENSCAFG00000017207	170.956	ENSCAFG00000017207	CCNG1	763
ENSCAFT00000003996	135.82	27.2502	275.299	245.441	ENSCAFG00000002533	170.953	ENSCAFG00000002533	SEC61B	764
ENSCAFT00000017002	188.189	385.689	51.7399	57.2816	ENSCAFG00000010686	170.725	ENSCAFG00000010686	NLRP3	765
ENSCAFT00000019083	151.426	223.922	149.481	156.559	ENSCAFG00000012019	170.347	ENSCAFG00000012019	EIF4H	766
ENSCAFT00000044210	165.612	167.592	156.461	190.729	ENSCAFG00000031458	170.098	ENSCAFG00000031458	NA	767
ENSCAFT00000005939	130.42	146.409	181.541	219.995	ENSCAFG00000003692	169.591	ENSCAFG00000003692	STOM	768
ENSCAFT00000013241	227.828	139.829	150.782	158.494	ENSCAFG00000008327	169.233	ENSCAFG00000008327	RBM39	769
ENSCAFT00000044406	355.042	167.057	69.0503	85.1965	ENSCAFG00000004486	169.086	ENSCAFG00000004486	PICALM	770
ENSCAFT00000008594	197.4	115.103	187.872	175.012	ENSCAFG00000005338	168.847	ENSCAFG00000005338	BLVRB	771
ENSCAFT00000036133	226.165	229.749	105.241	112.363	ENSCAFG00000010999	168.38	ENSCAFG00000010999	PRKAR1A	772
ENSCAFT00000001519	358.476	10.2747	116.926	186.11	ENSCAFG00000000983	167.947	ENSCAFG00000000983	SMDT1	773
ENSCAFT00000021278	176.75	157.267	151.648	183.68	ENSCAFG00000013409	167.336	ENSCAFG00000013409	PSMA6	774
ENSCAFT00000038474	154.411	257.375	131.355	126.178	ENSCAFG00000007839	167.33	ENSCAFG00000007839	UBE2L6	775
ENSCAFT00000014081	188.534	48.0106	208.363	223.417	ENSCAFG00000008870	167.081	ENSCAFG00000008870	SSR3	776
ENSCAFT00000029209	186.477	86.6505	185.879	208.938	ENSCAFG00000018384	166.986	ENSCAFG00000018384	SLC25A5	777
ENSCAFT00000025005	92.422	444.107	62.5883	68.283	ENSCAFG00000015779	166.85	ENSCAFG00000015779	PRAF2	778
ENSCAFT00000023727	164.761	243.959	130.821	127.124	ENSCAFG00000014955	166.666	ENSCAFG00000014955	RPL22L1	779
ENSCAFT00000037196	101.763	300.765	49.9901	51.1269	ENSCAFG00000024010	125.911	ENSCAFG00000024010	TLR1	993
ENSCAFT00000023880	130.94	82.0306	222.388	225.818	ENSCAFG00000015041	165.294	ENSCAFG00000015041	DDOST	781
ENSCAFT00000046153	296.603	142.503	105.629	112.952	ENSCAFG00000008980	164.422	ENSCAFG00000008980	HERPUD1	782
ENSCAFT00000046568	39.7969	364.252	138.546	113.745	ENSCAFG00000004779	164.085	ENSCAFG00000004779	CEACAM25	783
ENSCAFT00000013305	105.558	335.55	106.878	106.575	ENSCAFG00000008370	163.64	ENSCAFG00000008370	RNF13	784
ENSCAFT00000014065	225.476	87.5979	166.574	173.871	ENSCAFG00000008859	163.379	ENSCAFG00000008859	SOD1	785
ENSCAFT00000036024	231.395	187.416	57.1163	175.192	ENSCAFG00000016641	162.78	ENSCAFG00000016641	CD68	786
ENSCAFT00000046060	149.326	306.936	94.0227	99.4571	ENSCAFG00000013302	162.435	ENSCAFG00000013302	BAZ1A	787
ENSCAFT00000044217	133.415	286.937	108.867	120.466	ENSCAFG00000029215	162.421	ENSCAFG00000029215	TXNDC12	788
ENSCAFT00000002165	179.309	198.128	136.159	134.92	ENSCAFG00000001399	162.129	ENSCAFG00000001399	NA	789
ENSCAFT00000050136	188.024	332.945	63.635	63.7611	ENSCAFG00000028453	162.091	ENSCAFG00000028453	NA	790
ENSCAFT00000011146	104.307	277.902	137.987	127.967	ENSCAFG00000006941	162.041	ENSCAFG00000006941	CAT	791
ENSCAFT00000021774	142.178	328.303	100.358	77.2075	ENSCAFG00000013713	162.012	ENSCAFG00000013713	NA	792
ENSCAFT00000045831	73.4853	489.478	30.0883	53.7236	ENSCAFG00000028575	161.694	ENSCAFG00000028575	NA	793
ENSCAFT00000031128	121.019	224.291	142.396	158.969	ENSCAFG00000019582	161.669	ENSCAFG00000019582	ATP6AP1	794
ENSCAFT00000023238	117.845	41.8613	233.87	250.667	ENSCAFG00000014639	161.061	ENSCAFG00000014639	C1QC	795
ENSCAFT00000007212	175.508	342.239	59.5227	66.1168	ENSCAFG00000004480	160.847	ENSCAFG00000004480	RUBCNL	796
ENSCAFT00000007181	216.012	80.0115	153.82	193.105	ENSCAFG00000004456	160.737	ENSCAFG00000004456	NDUFB6	797
ENSCAFT00000017195	88.7655	253.785	146.356	153.387	ENSCAFG00000010816	160.573	ENSCAFG00000010816	PTP4A2	798
ENSCAFT00000017148	252.74	136.913	131.429	120.516	ENSCAFG00000010779	160.399	ENSCAFG00000010779	CISD2	799
ENSCAFT00000013099	1.23566	513.385	46.7122	78.7141	ENSCAFG00000008249	160.012	ENSCAFG00000008249	GYG1	800
ENSCAFT00000031506	460.188	149.5	15.7755	12.4518	ENSCAFG00000019807	159.479	ENSCAFG00000019807	NA	801
ENSCAFT00000047699	114.778	404.651	62.0099	56.105	ENSCAFG00000028706	159.386	ENSCAFG00000028706	NA	802
ENSCAFT00000038398	238.227	92.1977	162.954	144.014	ENSCAFG00000024837	159.348	ENSCAFG00000024837	NA	803
ENSCAFT00000016131	54.2458	438.285	65.8145	78.724	ENSCAFG00000010155	159.267	ENSCAFG00000010155	NFKB2	804
ENSCAFT00000012090	124.501	57.9067	229.943	223.745	ENSCAFG00000007547	159.024	ENSCAFG00000007547	DYNLRB1	805
ENSCAFT00000017080	107.488	481.188	24.8638	22.5364	ENSCAFG00000010736	159.019	ENSCAFG00000010736	KCNJ2	806
ENSCAFT00000007012	90.1868	246.507	149.093	149.288	ENSCAFG00000004360	158.769	ENSCAFG00000004360	ACSS1	807
ENSCAFT00000009240	125.923	285.685	102.457	120.693	ENSCAFG00000005733	158.689	ENSCAFG00000005733	GOLGA7	808
ENSCAFT00000007111	54.486	486.465	50.4949	42.7938	ENSCAFG00000004413	158.56	ENSCAFG00000004413	ARL5B	809
ENSCAFT00000020458	108.253	231.931	175.586	117.652	ENSCAFG00000012883	158.355	ENSCAFG00000012883	ARHGDIB	810
ENSCAFT00000036952	135.436	68.8192	209.538	218.35	ENSCAFG00000000502	158.036	ENSCAFG00000000502	IFGGC1	811
ENSCAFT00000012422	116.727	255.972	127.619	130.895	ENSCAFG00000007778	157.803	ENSCAFG00000007778	BIN2	812
ENSCAFT00000001306	69.5479	263.523	145.651	151.314	ENSCAFG00000000832	157.509	ENSCAFG00000000832	TAP1	813
ENSCAFT00000005467	157.698	84.7752	191.725	194.344	ENSCAFG00000003403	157.135	ENSCAFG00000003403	PDIA4	814
ENSCAFT00000047014	94.3667	127.31	212.883	193.76	ENSCAFG00000030171	157.08	ENSCAFG00000030171	NDUFA8	815
ENSCAFT00000000525	218.893	176.787	123.202	108.605	ENSCAFG00000013619	156.872	ENSCAFG00000013619	HNRNPH3	816
ENSCAFT00000009457	138.942	74.7034	213.286	200.318	ENSCAFG00000005859	156.812	ENSCAFG00000005859	P4HB	817
ENSCAFT00000028063	150.177	298.896	84.4049	93.677	ENSCAFG00000017693	156.789	ENSCAFG00000017693	HNRNPH2	818
ENSCAFT00000008479	192.781	236.157	93.8776	103.61	ENSCAFG00000005256	156.606	ENSCAFG00000005256	NDFIP2	819
ENSCAFT00000047451	201.575	100.322	178.305	146.165	ENSCAFG00000000816	156.592	ENSCAFG00000000816	EIF3H	820
ENSCAFT00000038700	260.385	180.88	124.13	58.2397	ENSCAFG00000009211	155.909	ENSCAFG00000009211	NA	821
ENSCAFT00000014022	103.768	11.677	243.779	263.996	ENSCAFG00000008824	155.805	ENSCAFG00000008824	NR1H3	822
ENSCAFT00000027439	37.5013	21.8199	265.493	298.034	ENSCAFG00000017319	155.712	ENSCAFG00000017319	ACP5	823
ENSCAFT00000032173	305.897	169.801	74.2346	72.4837	ENSCAFG00000020200	155.604	ENSCAFG00000020200	GBP6	824
ENSCAFT00000000158	84.9471	44.5327	254.093	237.362	ENSCAFG00000000100	155.234	ENSCAFG00000000100	SEC11C	825
ENSCAFT00000024279	102.941	175.158	161.98	180.728	ENSCAFG00000015284	155.202	ENSCAFG00000015284	UBE2L3	826
ENSCAFT00000019064	225.643	183.685	108.072	102.817	ENSCAFG00000012003	155.054	ENSCAFG00000012003	LAT2	827
ENSCAFT00000015575	160.958	387.315	35.3951	35.9463	ENSCAFG00000009809	154.904	ENSCAFG00000009809	PHACTR1	828
ENSCAFT00000020272	77.3528	26.861	254.246	259.846	ENSCAFG00000012780	154.577	ENSCAFG00000012780	CD3G	829
ENSCAFT00000015586	178.762	302.282	69.1362	67.9994	ENSCAFG00000009817	154.545	ENSCAFG00000009817	KCNJ15	830
ENSCAFT00000013331	182.889	248.572	93.9862	92.4502	ENSCAFG00000008385	154.474	ENSCAFG00000008385	NA	831
ENSCAFT00000017640	143.129	106.003	176.207	190.164	ENSCAFG00000006936	153.876	ENSCAFG00000006936	RPL27A	832
ENSCAFT00000024055	208.257	288.853	55.8616	62.052	ENSCAFG00000015155	153.756	ENSCAFG00000015155	TIMP1	833
ENSCAFT00000023204	121.011	371.667	68.1047	54.084	ENSCAFG00000014615	153.717	ENSCAFG00000014615	NA	834
ENSCAFT00000010093	61.2281	36.8535	253.918	262.249	ENSCAFG00000013083	153.562	ENSCAFG00000013083	BANF1	835
ENSCAFT00000008895	76.7483	355.516	94.8175	86.7319	ENSCAFG00000005506	153.453	ENSCAFG00000005506	CYTH1	836
ENSCAFT00000013153	147.914	253.803	104.379	102.978	ENSCAFG00000031721	152.269	ENSCAFG00000031721	CPNE1	837
ENSCAFT00000023028	158.865	371.05	39.264	38.8831	ENSCAFG00000014493	152.016	ENSCAFG00000014493	NA	838
ENSCAFT00000043101	113.662	244.965	122.667	125.633	ENSCAFG00000031033	151.732	ENSCAFG00000031033	EMP1	839
ENSCAFT00000008823	115.228	335.817	71.221	79.5832	ENSCAFG00000005473	150.462	ENSCAFG00000005473	ARHGAP15	840
ENSCAFT00000003279	119.004	100.729	182.298	198.717	ENSCAFG00000002070	150.187	ENSCAFG00000002070	FAM32A	841
ENSCAFT00000004306	136.506	214.637	129.899	118.195	ENSCAFG00000029777	149.809	ENSCAFG00000029777	NA	842
ENSCAFT00000014086	160.384	310.953	62.791	64.9845	ENSCAFG00000008871	149.778	ENSCAFG00000008871	ANTXR2	843
ENSCAFT00000027334	46.4433	157.743	196.073	198.636	ENSCAFG00000017257	149.724	ENSCAFG00000017257	NA	844
ENSCAFT00000001962	158.742	243.252	89.6438	105.213	ENSCAFG00000001254	149.213	ENSCAFG00000001254	EGR1	845
ENSCAFT00000022283	208.895	143.492	126.465	117.877	ENSCAFG00000014033	149.182	ENSCAFG00000014033	PPA1	846
ENSCAFT00000025853	14.5296	386.257	93.4297	102.125	ENSCAFG00000016307	149.085	ENSCAFG00000016307	EFHD2	847
ENSCAFT00000005116	141.591	324.032	64.3272	66.0883	ENSCAFG00000003179	149.01	ENSCAFG00000003179	TMEM140	848
ENSCAFT00000009809	112.278	153.147	162.184	167.931	ENSCAFG00000006065	148.885	ENSCAFG00000006065	PRNP	849
ENSCAFT00000016149	99.9894	429.055	36.1209	30.1421	ENSCAFG00000010167	148.827	ENSCAFG00000010167	MX2	850
ENSCAFT00000011733	136.678	41.5576	198.546	217.941	ENSCAFG00000007303	148.681	ENSCAFG00000007303	GPI	851
ENSCAFT00000002127	137.817	289.981	86.3924	79.5947	ENSCAFG00000001378	148.447	ENSCAFG00000001378	MAPK14	852
ENSCAFT00000016816	99.3853	277.204	92.833	123.758	ENSCAFG00000010580	148.295	ENSCAFG00000010580	NA	853
ENSCAFT00000014242	109.416	380.342	51.5314	50.5882	ENSCAFG00000008959	147.969	ENSCAFG00000008959	RIPK2	854
ENSCAFT00000025651	33.5517	217.096	164.156	176.87	ENSCAFG00000016162	147.918	ENSCAFG00000016162	SRP9	855
ENSCAFT00000042938	163.751	207.234	113.866	106.645	ENSCAFG00000030531	147.874	ENSCAFG00000030531	LLPH	856
ENSCAFT00000036258	139.598	173.623	128.104	147.282	ENSCAFG00000001010	147.152	ENSCAFG00000001010	PPP2CA	857
ENSCAFT00000048212	136.005	263.494	91.0993	97.7671	ENSCAFG00000031041	147.091	ENSCAFG00000031041	UBE2D2	858
ENSCAFT00000035174	97.0278	49.2604	227.048	214.173	ENSCAFG00000015721	146.877	ENSCAFG00000015721	LIPA	859
ENSCAFT00000004139	140.173	150.663	134.364	161.941	ENSCAFG00000002633	146.785	ENSCAFG00000002633	CRIPT	860
ENSCAFT00000049335	138.801	39.9121	203.114	205.173	ENSCAFG00000030258	146.75	ENSCAFG00000030258	NA	861
ENSCAFT00000015395	199.699	72.9785	145.561	167.479	ENSCAFG00000009692	146.429	ENSCAFG00000009692	NA	862
ENSCAFT00000010750	139.896	366.332	40.3216	36.8044	ENSCAFG00000006673	145.838	ENSCAFG00000006673	PPP1R3B	863
ENSCAFT00000037166	131.082	350.261	50.9449	50.9603	ENSCAFG00000011041	145.812	ENSCAFG00000011041	CSF2RA	864
ENSCAFT00000025028	194.982	182.284	95.4941	109.844	ENSCAFG00000015798	145.651	ENSCAFG00000015798	PLP2	865
ENSCAFT00000017570	159.982	187.52	113.779	121.056	ENSCAFG00000011044	145.584	ENSCAFG00000011044	PDCD6	866
ENSCAFT00000008961	152.418	45.0133	199.524	184.828	ENSCAFG00000005564	145.446	ENSCAFG00000005564	UCP2	867
ENSCAFT00000036169	180.115	179.557	105.958	115.988	ENSCAFG00000032015	145.405	ENSCAFG00000032015	MRFAP1L1	868
ENSCAFT00000003567	129.654	206.074	110.256	135.434	ENSCAFG00000002270	145.355	ENSCAFG00000002270	NINJ1	869
ENSCAFT00000043836	132.527	275.84	91.6437	81.3909	ENSCAFG00000032206	145.351	ENSCAFG00000032206	OGFRL1	870
ENSCAFT00000031287	501.373	13.5904	31.7827	34.611	ENSCAFG00000019677	145.339	ENSCAFG00000019677	NA	871
ENSCAFT00000012551	162.89	104.944	153.713	159.594	ENSCAFG00000007866	145.285	ENSCAFG00000007866	TRAM1	872
ENSCAFT00000048712	179.832	214.13	97.0866	89.2956	ENSCAFG00000010132	145.086	ENSCAFG00000010132	APLP2	873
ENSCAFT00000008079	118.328	97.6764	181.794	182.272	ENSCAFG00000005024	145.017	ENSCAFG00000005024	NA	874
ENSCAFT00000048252	151.039	259.265	85.5715	83.5369	ENSCAFG00000013490	144.853	ENSCAFG00000013490	FAM129A	875
ENSCAFT00000004798	124.808	256.3	100.461	97.1944	ENSCAFG00000002993	144.691	ENSCAFG00000002993	SMAP2	876
ENSCAFT00000023493	116.005	44.0559	203.348	215.095	ENSCAFG00000014800	144.626	ENSCAFG00000014800	EID1	877
ENSCAFT00000012296	7.82923	418.576	66.5883	85.2142	ENSCAFG00000007676	144.552	ENSCAFG00000007676	ABCB9	878
ENSCAFT00000047982	152.649	182.12	103.645	138.471	ENSCAFG00000029848	144.222	ENSCAFG00000029848	TGIF2-C20orf24	879
ENSCAFT00000048751	97.8391	44.1674	219.481	215.39	ENSCAFG00000031290	144.219	ENSCAFG00000031290	C1QA	880
ENSCAFT00000005169	136.152	192.747	124.041	123.58	ENSCAFG00000003216	144.13	ENSCAFG00000003216	2007-09-01	881
ENSCAFT00000020514	77.5427	248.369	136.27	114.137	ENSCAFG00000012928	144.08	ENSCAFG00000012928	LIMD2	882
ENSCAFT00000002001	213.235	115.751	128.931	116.759	ENSCAFG00000001293	143.669	ENSCAFG00000001293	HSPA9	883
ENSCAFT00000045697	61.5718	87.201	210.451	213.927	ENSCAFG00000000842	143.288	ENSCAFG00000000842	NA	884
ENSCAFT00000026036	33.955	440.459	43.7332	54.1369	ENSCAFG00000016422	143.071	ENSCAFG00000016422	TNFRSF1B	885
ENSCAFT00000018115	114.658	351.212	54.0201	52.2318	ENSCAFG00000011408	143.03	ENSCAFG00000011408	ZNFX1	886
ENSCAFT00000008680	133.88	194.295	112.844	130.101	ENSCAFG00000005396	142.78	ENSCAFG00000005396	CMTM6	887
ENSCAFT00000000846	162.629	299.809	53.4765	54.1589	ENSCAFG00000000543	142.518	ENSCAFG00000000543	CEP120	888
ENSCAFT00000018209	142.551	255.563	87.157	81.9731	ENSCAFG00000011439	141.811	ENSCAFG00000011439	ARID4B	889
ENSCAFT00000024886	129.409	216.467	102.064	119.222	ENSCAFG00000015710	141.79	ENSCAFG00000015710	UBXN1	890
ENSCAFT00000016292	159.529	116.098	132.721	157.768	ENSCAFG00000010269	141.529	ENSCAFG00000010269	MANF	891
ENSCAFT00000028947	120.688	190.899	121.366	132.825	ENSCAFG00000004116	141.445	ENSCAFG00000004116	PSMB1	892
ENSCAFT00000007808	93.7652	282.932	87.6124	100.809	ENSCAFG00000004844	141.28	ENSCAFG00000004844	RALB	893
ENSCAFT00000028088	127.26	66.01	179.57	192.2	ENSCAFG00000017708	141.26	ENSCAFG00000017708	NA	894
ENSCAFT00000009067	125.313	181.831	130.824	126.9	ENSCAFG00000005637	141.217	ENSCAFG00000005637	NA	895
ENSCAFT00000002643	72.5457	244.236	122.904	124.689	ENSCAFG00000001630	141.094	ENSCAFG00000001630	MYH9	896
ENSCAFT00000049909	134.36	261.05	83.1649	85.4582	ENSCAFG00000003912	141.008	ENSCAFG00000003912	BCAP29	897
ENSCAFT00000044335	71.198	153.569	163.977	174.179	ENSCAFG00000030220	140.731	ENSCAFG00000030220	NA	898
ENSCAFT00000025668	14.5078	17.3238	8.67913	10.3729	ENSCAFG00000016175	12.7209	ENSCAFG00000016175	TLR10	4646
ENSCAFT00000038242	102.734	245.817	107.442	105.457	ENSCAFG00000014282	140.362	ENSCAFG00000014282	GNB2	900
ENSCAFT00000038801	195.316	68.1571	149.413	148.299	ENSCAFG00000025045	140.296	ENSCAFG00000025045	HNRNPD	901
ENSCAFT00000036732	93.6542	337.67	41.113	88.148	ENSCAFG00000018530	140.146	ENSCAFG00000018530	MAP2K3	902
ENSCAFT00000013864	89.0615	32.0974	217.394	221.95	ENSCAFG00000008683	140.126	ENSCAFG00000008683	NA	903
ENSCAFT00000016560	151.668	166.48	105.692	136.295	ENSCAFG00000010433	140.034	ENSCAFG00000010433	ARF1	904
ENSCAFT00000035107	95.6284	87.7094	184.886	191.497	ENSCAFG00000015398	139.93	ENSCAFG00000015398	VDAC2	905
ENSCAFT00000017306	113.595	91.1646	183.495	168.986	ENSCAFG00000010890	139.31	ENSCAFG00000010890	COQ10B	906
ENSCAFT00000023199	227.666	266.869	30.0412	32.1645	ENSCAFG00000014612	139.185	ENSCAFG00000014612	CXCR2	907
ENSCAFT00000001268	177.871	74.7201	148.496	155.389	ENSCAFG00000000811	139.119	ENSCAFG00000000811	SFT2D1	908
ENSCAFT00000046003	118.136	105.645	166.872	165.801	ENSCAFG00000031314	139.113	ENSCAFG00000031314	CAPNS1	909
ENSCAFT00000026736	234.85	56.0858	131.791	132.734	ENSCAFG00000016883	138.865	ENSCAFG00000016883	ITGAX	910
ENSCAFT00000017968	139.036	329.849	45.0742	40.4036	ENSCAFG00000011303	138.59	ENSCAFG00000011303	GGPS1	911
ENSCAFT00000024598	126.172	255.974	85.4206	86.786	ENSCAFG00000015495	138.588	ENSCAFG00000015495	SLC3A2	912
ENSCAFT00000026061	178.442	170.625	102.093	100.67	ENSCAFG00000016443	137.957	ENSCAFG00000016443	PRELID1	913
ENSCAFT00000036890	55.0489	14.4193	266.26	215.702	ENSCAFG00000032249	137.857	ENSCAFG00000032249	NA	914
ENSCAFT00000030502	139.007	195.481	110.466	106.284	ENSCAFG00000019216	137.809	ENSCAFG00000019216	GNB1	915
ENSCAFT00000035727	139.007	195.481	110.466	106.284	ENSCAFG00000019216	137.809	ENSCAFG00000019216	GNB1	916
ENSCAFT00000003155	116.548	143.752	149.033	141.694	ENSCAFG00000001990	137.757	ENSCAFG00000001990	OCIAD1	917
ENSCAFT00000043996	126.134	288.715	79.611	55.1422	ENSCAFG00000029196	137.401	ENSCAFG00000029196	NA	918
ENSCAFT00000029427	136.129	60.5355	177.892	173.805	ENSCAFG00000018538	137.09	ENSCAFG00000018538	SERBP1	919
ENSCAFT00000048269	226.775	34.0961	165.776	121.57	ENSCAFG00000030908	137.054	ENSCAFG00000030908	NA	920
ENSCAFT00000011604	249.753	1442.7	76.1155	92.3041	ENSCAFG00000007245	465.217	ENSCAFG00000007245	IL1A	320
ENSCAFT00000021549	48.9714	413.442	42.2751	42.3055	ENSCAFG00000013596	136.749	ENSCAFG00000013596	CD69	922
ENSCAFT00000021357	34.8548	204.548	152.221	154.986	ENSCAFG00000032325	136.653	ENSCAFG00000032325	NA	923
ENSCAFT00000004946	60.5106	360.423	57.8014	67.0595	ENSCAFG00000003082	136.449	ENSCAFG00000003082	AKIRIN2	924
ENSCAFT00000030028	99.0654	149.733	152.639	143.745	ENSCAFG00000018917	136.295	ENSCAFG00000018917	GOLPH3	925
ENSCAFT00000037266	146.701	128.122	145.561	124.41	ENSCAFG00000009698	136.198	ENSCAFG00000009698	NA	926
ENSCAFT00000021864	90.2329	326.685	60.7975	64.4314	ENSCAFG00000013769	135.537	ENSCAFG00000013769	NA	927
ENSCAFT00000008181	50.6362	376.093	55.4172	59.733	ENSCAFG00000005088	135.47	ENSCAFG00000005088	CSRNP1	928
ENSCAFT00000046435	456.123	65.8028	9.36514	10.5877	ENSCAFG00000030881	135.47	ENSCAFG00000030881	NA	929
ENSCAFT00000030174	117.438	280.391	76.611	67.0674	ENSCAFG00000019003	135.377	ENSCAFG00000019003	CARHSP1	930
ENSCAFT00000045271	114.856	183.846	113.437	129.097	ENSCAFG00000013314	135.309	ENSCAFG00000013314	NCF2	931
ENSCAFT00000013502	107.897	176.791	126.727	128.859	ENSCAFG00000008511	135.068	ENSCAFG00000008511	HVCN1	932
ENSCAFT00000002841	65.9093	408.444	29.4755	35.1008	ENSCAFG00000001807	134.732	ENSCAFG00000001807	DDX58	933
ENSCAFT00000010889	133.034	180.703	108.867	116.309	ENSCAFG00000025524	134.728	ENSCAFG00000025524	NA	934
ENSCAFT00000006355	177.492	144.225	110.825	105.616	ENSCAFG00000003957	134.54	ENSCAFG00000003957	SF3B6	935
ENSCAFT00000016130	158.952	42.5834	215.044	121.091	ENSCAFG00000030052	134.418	ENSCAFG00000030052	NA	936
ENSCAFT00000027582	90.2449	50.5188	166.263	230.381	ENSCAFG00000017404	134.352	ENSCAFG00000017404	SCPEP1	937
ENSCAFT00000013599	144.127	103.619	140.476	148.94	ENSCAFG00000008557	134.291	ENSCAFG00000008557	APP	938
ENSCAFT00000009303	69.5412	42.408	206.359	218.376	ENSCAFG00000005768	134.171	ENSCAFG00000005768	FOLR2	939
ENSCAFT00000006697	1.58763	427.991	47.1494	59.3174	ENSCAFG00000004175	134.011	ENSCAFG00000004175	C5AR1	940
ENSCAFT00000047854	10.3415	459.321	40.8174	25.068	ENSCAFG00000031457	133.887	ENSCAFG00000031457	NA	941
ENSCAFT00000029523	107.29	286.984	72.1477	68.3778	ENSCAFG00000018590	133.7	ENSCAFG00000018590	VAV1	942
ENSCAFT00000046305	144.337	195.474	75.903	118.579	ENSCAFG00000029030	133.573	ENSCAFG00000029030	C19orf53	943
ENSCAFT00000006034	165.749	225.308	71.8381	71.3563	ENSCAFG00000003749	133.563	ENSCAFG00000003749	SLC7A11	944
ENSCAFT00000013259	134.08	372.6	75.466	84.4219	ENSCAFG00000008351	166.642	ENSCAFG00000008351	TLR2	780
ENSCAFT00000037592	82.6954	212.813	117.329	118.285	ENSCAFG00000007054	132.781	ENSCAFG00000007054	USF2	946
ENSCAFT00000028375	149.76	134.366	132.62	113.804	ENSCAFG00000017879	132.637	ENSCAFG00000017879	GALNT1	947
ENSCAFT00000000413	109.297	306.749	59.9298	54.5105	ENSCAFG00000000260	132.622	ENSCAFG00000000260	IFNGR1	948
ENSCAFT00000038631	144.77	68.4119	146.022	171.047	ENSCAFG00000008234	132.563	ENSCAFG00000008234	DLA-79	949
ENSCAFT00000032422	134.869	183.2	103.608	108.305	ENSCAFG00000020360	132.496	ENSCAFG00000020360	ATP6V0D1	950
ENSCAFT00000017794	112.19	135.865	144.81	136.667	ENSCAFG00000011197	132.383	ENSCAFG00000011197	MMP14	951
ENSCAFT00000043740	180.525	170.862	87.0439	90.5883	ENSCAFG00000031992	132.255	ENSCAFG00000031992	SAR1B	952
ENSCAFT00000015610	139.515	15.6498	180.607	193.134	ENSCAFG00000009829	132.226	ENSCAFG00000009829	CD2	953
ENSCAFT00000013463	128.252	95.5758	161.07	143.413	ENSCAFG00000008481	132.078	ENSCAFG00000008481	VPS29	954
ENSCAFT00000008566	61.5678	382.782	43.6442	39.7737	ENSCAFG00000005312	131.942	ENSCAFG00000005312	PGS1	955
ENSCAFT00000024479	135.161	105.309	151.029	136.256	ENSCAFG00000015433	131.938	ENSCAFG00000015433	NA	956
ENSCAFT00000005688	161.182	129.355	120.407	116.172	ENSCAFG00000003543	131.779	ENSCAFG00000003543	PSMB2	957
ENSCAFT00000039139	72.5097	273.675	97.4471	82.9516	ENSCAFG00000025244	131.646	ENSCAFG00000025244	NA	958
ENSCAFT00000044188	44.3485	395.211	43.1998	41.1362	ENSCAFG00000017566	130.974	ENSCAFG00000017566	RBBP6	959
ENSCAFT00000019186	160.892	130.329	116.449	114.396	ENSCAFG00000012070	130.517	ENSCAFG00000012070	FGR	960
ENSCAFT00000049134	136.518	105.534	133.961	145.28	ENSCAFG00000008429	130.323	ENSCAFG00000008429	SELENOT	961
ENSCAFT00000026700	205.178	143.888	84.915	87.3053	ENSCAFG00000016856	130.321	ENSCAFG00000016856	STK10	962
ENSCAFT00000019649	52.0644	311.941	75.8074	81.1479	ENSCAFG00000012353	130.24	ENSCAFG00000012353	FURIN	963
ENSCAFT00000010996	90.3032	140.587	142.029	147.868	ENSCAFG00000006821	130.197	ENSCAFG00000006821	NA	964
ENSCAFT00000029577	160.048	204.416	82.2162	73.7772	ENSCAFG00000018629	130.114	ENSCAFG00000018629	WSB1	965
ENSCAFT00000014224	117.438	92.482	146.655	163.799	ENSCAFG00000008940	130.094	ENSCAFG00000008940	HNRNPDL	966
ENSCAFT00000048008	149.62	272.081	50.2406	48.1364	ENSCAFG00000011630	130.019	ENSCAFG00000011630	NA	967
ENSCAFT00000044412	245.858	169.003	56.066	48.5795	ENSCAFG00000017055	129.877	ENSCAFG00000017055	KRTCAP2	968
ENSCAFT00000049221	140.522	214.459	97.5141	66.3067	ENSCAFG00000023165	129.7	ENSCAFG00000023165	INCA1	969
ENSCAFT00000013190	105.742	112.73	154.138	143.651	ENSCAFG00000008311	129.065	ENSCAFG00000008311	NA	970
ENSCAFT00000043591	115.274	140.387	133.381	126.996	ENSCAFG00000019422	129.009	ENSCAFG00000019422	TNFRSF14	971
ENSCAFT00000021862	45.3673	347.675	61.5563	61.0186	ENSCAFG00000013763	128.904	ENSCAFG00000013763	LTF	972
ENSCAFT00000042855	135.82	179.223	110.023	89.7067	ENSCAFG00000029982	128.693	ENSCAFG00000029982	RASSF3	973
ENSCAFT00000028868	171.026	84.2978	142.938	116.319	ENSCAFG00000018174	128.645	ENSCAFG00000018174	RPS15A	974
ENSCAFT00000004613	78.258	282.908	111.485	41.808	ENSCAFG00000002885	128.615	ENSCAFG00000002885	HNRNPA2B1	975
ENSCAFT00000045588	121.853	70.0101	161.562	159.261	ENSCAFG00000032723	128.172	ENSCAFG00000032723	H2AFV	976
ENSCAFT00000009464	63.0319	53.8738	189.382	206.314	ENSCAFG00000005872	128.15	ENSCAFG00000005872	ARHGDIA	977
ENSCAFT00000045928	249.753	1442.7	76.1155	92.3041	ENSCAFG00000007245	465.217	ENSCAFG00000007245	IL1A	321
ENSCAFT00000023917	84.9118	160.052	129.526	137.605	ENSCAFG00000015065	128.024	ENSCAFG00000015065	NA	979
ENSCAFT00000025080	164.924	91.9698	119.945	134.441	ENSCAFG00000015832	127.82	ENSCAFG00000015832	SDHB	980
ENSCAFT00000012419	234.79	102.03	88.406	85.8894	ENSCAFG00000007755	127.779	ENSCAFG00000007755	MAT2A	981
ENSCAFT00000018419	95.5765	174.187	99.8592	140.874	ENSCAFG00000011565	127.624	ENSCAFG00000011565	PPP1CA	982
ENSCAFT00000049673	99.5464	94.1562	147.843	167.539	ENSCAFG00000031322	127.271	ENSCAFG00000031322	PDXK	983
ENSCAFT00000043642	32.4199	444.101	21.4349	10.4805	ENSCAFG00000029002	127.109	ENSCAFG00000029002	NA	984
ENSCAFT00000001742	140.886	59.934	159.135	147.726	ENSCAFG00000001139	126.92	ENSCAFG00000001139	ST13	985
ENSCAFT00000043688	247.855	91.4621	90.1043	77.9512	ENSCAFG00000008152	126.843	ENSCAFG00000008152	ELOC	986
ENSCAFT00000007989	136.325	96.8942	114.881	159.158	ENSCAFG00000004975	126.814	ENSCAFG00000004975	RABAC1	987
ENSCAFT00000012076	91.0886	275.643	73.051	66.9505	ENSCAFG00000025297	126.683	ENSCAFG00000025297	NA	988
ENSCAFT00000029662	128.507	132.518	133.321	112.076	ENSCAFG00000018686	126.605	ENSCAFG00000018686	NDUFV2	989
ENSCAFT00000026627	43.4777	293.509	79.4579	88.7402	ENSCAFG00000016817	126.296	ENSCAFG00000016817	KDM6B	990
ENSCAFT00000043198	101.222	239.941	45.7207	118.078	ENSCAFG00000029910	126.241	ENSCAFG00000029910	NA	991
ENSCAFT00000012778	53.3487	288.998	83.9668	78.1197	ENSCAFG00000008000	126.108	ENSCAFG00000008000	NA	992
ENSCAFT00000005653	139.712	260.718	65.6909	65.7089	ENSCAFG00000003518	132.958	ENSCAFG00000003518	TLR4	945
ENSCAFT00000048412	122.537	30.7911	162.601	187.532	ENSCAFG00000011080	125.865	ENSCAFG00000011080	CD99	994
ENSCAFT00000015801	66.4111	254.225	90.4179	92.1851	ENSCAFG00000009926	125.81	ENSCAFG00000009926	LRRK2	995
ENSCAFT00000049606	118.328	172.714	108.619	103.49	ENSCAFG00000029975	125.788	ENSCAFG00000029975	LAMTOR3	996
ENSCAFT00000015531	99.205	352.231	26.8858	23.6401	ENSCAFG00000009781	125.491	ENSCAFG00000009781	HERC6	997
ENSCAFT00000011163	65.8571	361.245	36.3613	38.4834	ENSCAFG00000006948	125.487	ENSCAFG00000006948	ALOX5	998
ENSCAFT00000001532	175.376	108.581	99.5539	118.121	ENSCAFG00000000989	125.408	ENSCAFG00000000989	SERINC1	999
ENSCAFT00000021418	162.279	118.026	120.626	100.22	ENSCAFG00000013504	125.288	ENSCAFG00000013504	CLEC7A	1000
ENSCAFT00000010772	90.356	27.9849	197.596	184.978	ENSCAFG00000006691	125.229	ENSCAFG00000006691	SLC46A3	1001
ENSCAFT00000047011	76.8697	263.428	75.082	83.7318	ENSCAFG00000016430	124.778	ENSCAFG00000016430	LMAN2	1002
ENSCAFT00000006846	62.8586	98.5201	166.682	171.029	ENSCAFG00000004266	124.772	ENSCAFG00000004266	NA	1003
ENSCAFT00000017630	150.806	40.7092	131.388	172.567	ENSCAFG00000011080	123.868	ENSCAFG00000011080	CD99	1004
ENSCAFT00000015975	175.17	96.6494	99.7613	123.589	ENSCAFG00000010045	123.792	ENSCAFG00000010045	HMGN1	1005
ENSCAFT00000049091	115.599	218.573	89.4717	69.6621	ENSCAFG00000016094	123.326	ENSCAFG00000016094	NA	1006
ENSCAFT00000013895	131.313	99.8374	133.109	127.515	ENSCAFG00000008735	122.943	ENSCAFG00000008735	MOB1A	1007
ENSCAFT00000021363	66.9516	308.955	57.017	57.6494	ENSCAFG00000013467	122.643	ENSCAFG00000013467	POR	1008
ENSCAFT00000006437	132.851	141.165	110.805	105.726	ENSCAFG00000004011	122.637	ENSCAFG00000004011	TBXAS1	1009
ENSCAFT00000004393	149.34	183.471	74.3533	83.3333	ENSCAFG00000002755	122.624	ENSCAFG00000002755	MALSU1	1010
ENSCAFT00000022428	233.822	113.998	76.5574	64.992	ENSCAFG00000017798	122.342	ENSCAFG00000017798	MORF4L2	1011
ENSCAFT00000011465	114.542	170.478	108.103	95.5622	ENSCAFG00000007153	122.171	ENSCAFG00000007153	RAB2A	1012
ENSCAFT00000031068	88.1735	147.844	114.257	138.337	ENSCAFG00000019544	122.153	ENSCAFG00000019544	EDF1	1013
ENSCAFT00000029725	145.672	152.63	97.5434	92.7581	ENSCAFG00000018727	122.151	ENSCAFG00000018727	RAB31	1014
ENSCAFT00000016946	211.653	89.926	92.0831	94.1085	ENSCAFG00000010652	121.943	ENSCAFG00000010652	STK17B	1015
ENSCAFT00000014899	65.1921	234.498	95.8592	91.2825	ENSCAFG00000009358	121.708	ENSCAFG00000009358	ASNSD1	1016
ENSCAFT00000048072	57.0694	62.1778	187.632	179.365	ENSCAFG00000030258	121.561	ENSCAFG00000030258	NA	1017
ENSCAFT00000026979	109.379	79.6613	154.327	142.577	ENSCAFG00000017034	121.486	ENSCAFG00000017034	TMED10	1018
ENSCAFT00000038979	18.4658	51.3784	214.676	200.422	ENSCAFG00000012195	121.236	ENSCAFG00000012195	LDHB	1019
ENSCAFT00000027949	67.69	259.308	79.3539	78.3697	ENSCAFG00000017622	121.18	ENSCAFG00000017622	PRKCB	1020
ENSCAFT00000026087	74.3776	57.5593	169.326	180.767	ENSCAFG00000016459	120.507	ENSCAFG00000016459	NA	1021
ENSCAFT00000022426	186.525	215.786	38.593	41.0041	ENSCAFG00000014128	120.477	ENSCAFG00000014128	EHD1	1022
ENSCAFT00000046958	123.508	269.12	45.3685	43.7822	ENSCAFG00000009943	120.445	ENSCAFG00000009943	TANK	1023
ENSCAFT00000046901	68.3955	279.772	69.0731	64.0497	ENSCAFG00000029799	120.323	ENSCAFG00000029799	RASSF5	1024
ENSCAFT00000025177	119.189	98.1567	119.083	144.791	ENSCAFG00000015892	120.305	ENSCAFG00000015892	NA	1025
ENSCAFT00000029193	99.3333	13.4011	194.081	173.795	ENSCAFG00000018379	120.153	ENSCAFG00000018379	GZMK	1026
ENSCAFT00000048924	254.744	56.4089	85.0487	84.2777	ENSCAFG00000017712	120.12	ENSCAFG00000017712	IGSF6	1027
ENSCAFT00000017540	58.4831	316.353	43.3825	62.2534	ENSCAFG00000010948	120.118	ENSCAFG00000010948	PREX1	1028
ENSCAFT00000032192	116.314	228.366	73.1675	62.0456	ENSCAFG00000020209	119.973	ENSCAFG00000020209	GTF2B	1029
ENSCAFT00000005944	30.2753	327.736	55.8304	65.8398	ENSCAFG00000003694	119.92	ENSCAFG00000003694	PRDM1	1030
ENSCAFT00000011172	172.819	59.2522	126.185	121.348	ENSCAFG00000006960	119.901	ENSCAFG00000006960	TMEM147	1031
ENSCAFT00000002258	78.9632	305.457	40.8623	51.6863	ENSCAFG00000001448	119.242	ENSCAFG00000001448	PIM1	1032
ENSCAFT00000009497	75.0312	241.23	81.5209	79.1503	ENSCAFG00000005889	119.233	ENSCAFG00000005889	RHOG	1033
ENSCAFT00000038741	145.368	145.83	95.4072	89.1812	ENSCAFG00000000530	118.946	ENSCAFG00000000530	SNX2	1034
ENSCAFT00000030948	116.105	117.321	120.095	121.688	ENSCAFG00000019460	118.802	ENSCAFG00000019460	TUBB4B	1035
ENSCAFT00000006464	124.386	232.093	61.6025	56.2035	ENSCAFG00000004034	118.571	ENSCAFG00000004034	EMP3	1036
ENSCAFT00000036730	93.6542	337.67	41.113	1.17353	ENSCAFG00000018530	118.403	ENSCAFG00000018530	MAP2K3	1037
ENSCAFT00000027149	139.452	152.215	88.5965	92.9513	ENSCAFG00000017134	118.304	ENSCAFG00000017134	OGT	1038
ENSCAFT00000018280	87.137	32.7802	179.464	173.3	ENSCAFG00000011516	118.17	ENSCAFG00000011516	TOMM20	1039
ENSCAFT00000022979	171.036	144.363	80.002	77.0198	ENSCAFG00000014463	118.105	ENSCAFG00000014463	PTPN6	1040
ENSCAFT00000029199	134.161	172.017	81.8263	84.1841	ENSCAFG00000018380	118.047	ENSCAFG00000018380	NA	1041
ENSCAFT00000030566	86.3243	209.46	87.9901	86.6173	ENSCAFG00000019254	117.598	ENSCAFG00000019254	SSU72	1042
ENSCAFT00000017636	100.77	74.3732	137.288	157.812	ENSCAFG00000011083	117.561	ENSCAFG00000011083	NDUFS8	1043
ENSCAFT00000019058	162.018	145.184	83.1292	79.6075	ENSCAFG00000011999	117.485	ENSCAFG00000011999	FAM204A	1044
ENSCAFT00000029666	52.7234	312.812	49.6609	54.5943	ENSCAFG00000023783	117.448	ENSCAFG00000023783	NA	1045
ENSCAFT00000006222	148.889	188.241	55.2648	77.3473	ENSCAFG00000003867	117.435	ENSCAFG00000003867	BAX	1046
ENSCAFT00000021943	115.84	160.903	99.0573	93.7949	ENSCAFG00000013827	117.399	ENSCAFG00000013827	VPS26A	1047
ENSCAFT00000019226	106.254	3.19774	217.846	141.304	ENSCAFG00000012111	117.15	ENSCAFG00000012111	NDUFB3	1048
ENSCAFT00000044821	19.0219	375.819	30.9818	42.6318	ENSCAFG00000029653	117.114	ENSCAFG00000029653	NA	1049
ENSCAFT00000047695	206.99	219.386	27.1984	14.4531	ENSCAFG00000029209	117.007	ENSCAFG00000029209	NA	1050
ENSCAFT00000022647	44.3101	118.991	136.587	166.204	ENSCAFG00000014253	116.523	ENSCAFG00000014253	COMT	1051
ENSCAFT00000020451	99.5348	43.7808	139.139	183.004	ENSCAFG00000012882	116.365	ENSCAFG00000012882	TMEM50A	1052
ENSCAFT00000000508	150.707	118.715	110.158	85.7251	ENSCAFG00000000331	116.326	ENSCAFG00000000331	NA	1053
ENSCAFT00000029551	142.59	96.3131	113.249	112.383	ENSCAFG00000018615	116.134	ENSCAFG00000018615	JAK1	1054
ENSCAFT00000001291	63.5859	235.034	78.6049	87.2502	ENSCAFG00000000823	116.119	ENSCAFG00000000823	TAP2	1055
ENSCAFT00000008322	23.3537	117.491	170.628	152.539	ENSCAFG00000005166	116.003	ENSCAFG00000005166	NA	1056
ENSCAFT00000043699	190.257	22.9719	125.07	125.574	ENSCAFG00000029298	115.968	ENSCAFG00000029298	GGTA1P	1057
ENSCAFT00000001095	112.448	61.355	150.63	137.679	ENSCAFG00000000702	115.528	ENSCAFG00000000702	EIF3E	1058
ENSCAFT00000024991	54.563	275.262	61.9603	69.9028	ENSCAFG00000015768	115.422	ENSCAFG00000015768	PADI4	1059
ENSCAFT00000016374	80.2705	126.157	109.924	145.058	ENSCAFG00000010314	115.352	ENSCAFG00000010314	SRSF9	1060
ENSCAFT00000044089	124.643	83.6197	130.194	122.888	ENSCAFG00000032711	115.336	ENSCAFG00000032711	NA	1061
ENSCAFT00000018990	95.5841	149.062	99.4699	116.773	ENSCAFG00000011946	115.222	ENSCAFG00000011946	RTFDC1	1062
ENSCAFT00000009447	185.576	52.7469	82.6286	139.577	ENSCAFG00000005861	115.132	ENSCAFG00000005861	NDUFA2	1063
ENSCAFT00000000040	121.753	92.758	125.367	120.369	ENSCAFG00000023363	115.062	ENSCAFG00000023363	CNDP2	1064
ENSCAFT00000015146	112.819	85.8005	139.38	122.198	ENSCAFG00000009533	115.049	ENSCAFG00000009533	SSR1	1065
ENSCAFT00000001595	105.236	101.681	129.043	123.746	ENSCAFG00000001038	114.927	ENSCAFG00000001038	NA	1066
ENSCAFT00000031547	150.441	47.9389	134.427	126.875	ENSCAFG00000019833	114.921	ENSCAFG00000019833	PSMA5	1067
ENSCAFT00000015761	86.9871	10.0096	170.477	192.19	ENSCAFG00000009910	114.916	ENSCAFG00000009910	PEBP1	1068
ENSCAFT00000048128	116.492	248.015	43.435	51.4442	ENSCAFG00000032003	114.847	ENSCAFG00000032003	NA	1069
ENSCAFT00000043229	157.839	140.48	85.415	75.5342	ENSCAFG00000015835	114.817	ENSCAFG00000015835	HNRNPU	1070
ENSCAFT00000013526	70.5104	311.105	39.8958	37.7131	ENSCAFG00000008523	114.806	ENSCAFG00000008523	P2RY14	1071
ENSCAFT00000026694	92.422	160.166	97.9019	108.422	ENSCAFG00000016862	114.728	ENSCAFG00000016862	FUS	1072
ENSCAFT00000019357	58.5392	27.761	176.062	196.165	ENSCAFG00000012183	114.632	ENSCAFG00000012183	CTSZ	1073
ENSCAFT00000022421	145.078	76.408	134.753	101.618	ENSCAFG00000014113	114.464	ENSCAFG00000014113	MORF4L1	1074
ENSCAFT00000048780	33.7382	328.771	38.6119	55.5529	ENSCAFG00000032263	114.169	ENSCAFG00000032263	NA	1075
ENSCAFT00000050049	88.3235	66.1033	148.485	153.02	ENSCAFG00000017115	113.983	ENSCAFG00000017115	DNASE2	1076
ENSCAFT00000010062	91.4939	13.1121	171.75	179.563	ENSCAFG00000006232	113.98	ENSCAFG00000006232	NDUFA12	1077
ENSCAFT00000017669	139.812	238.959	39.9636	37.1264	ENSCAFG00000011101	113.965	ENSCAFG00000011101	GPR137B	1078
ENSCAFT00000005324	112.636	135.232	93.4671	113.126	ENSCAFG00000003326	113.616	ENSCAFG00000003326	PCBP1	1079
ENSCAFT00000031675	160.198	96.4241	99.1733	98.0217	ENSCAFG00000019909	113.454	ENSCAFG00000019909	NA	1080
ENSCAFT00000007621	108.193	267.325	38.0475	40.0333	ENSCAFG00000004713	113.4	ENSCAFG00000004713	PLK3	1081
ENSCAFT00000032210	101.589	98.4085	129.881	123.614	ENSCAFG00000020224	113.373	ENSCAFG00000020224	PSMB7	1082
ENSCAFT00000003428	116.879	99.1299	127.737	108.206	ENSCAFG00000002179	112.988	ENSCAFG00000002179	NA	1083
ENSCAFT00000008219	95.877	117.783	118.353	119.011	ENSCAFG00000005113	112.756	ENSCAFG00000005113	UBXN4	1084
ENSCAFT00000048567	212.253	179.394	28.8257	30.4997	ENSCAFG00000016983	112.743	ENSCAFG00000016983	RAB8B	1085
ENSCAFT00000015606	170.753	185.825	48.9793	44.9567	ENSCAFG00000009827	112.628	ENSCAFG00000009827	TBC1D7	1086
ENSCAFT00000015601	170.317	166.691	55.7467	57.5664	ENSCAFG00000009824	112.58	ENSCAFG00000009824	SNX20	1087
ENSCAFT00000047655	59.0091	288.738	41.7294	60.4221	ENSCAFG00000031340	112.475	ENSCAFG00000031340	NA	1088
ENSCAFT00000013377	116.489	176.927	80.499	74.9339	ENSCAFG00000011677	112.212	ENSCAFG00000011677	EPB41	1089
ENSCAFT00000047501	127.343	179.09	70.2563	71.3339	ENSCAFG00000011376	112.006	ENSCAFG00000011376	AKAP13	1090
ENSCAFT00000025784	121.08	77.2514	105.165	144.484	ENSCAFG00000016258	111.995	ENSCAFG00000016258	NDUFB7	1091
ENSCAFT00000018671	156.654	91.9138	109.613	88.4801	ENSCAFG00000011751	111.665	ENSCAFG00000011751	CD86	1092
ENSCAFT00000022676	92.788	164.446	80.707	108.697	ENSCAFG00000014268	111.66	ENSCAFG00000014268	ENY2	1093
ENSCAFT00000018894	77.5028	308.864	26.0949	34.1466	ENSCAFG00000011895	111.652	ENSCAFG00000011895	PTAFR	1094
ENSCAFT00000042781	141.911	226.694	42.822	35.1162	ENSCAFG00000024748	111.636	ENSCAFG00000024748	NA	1095
ENSCAFT00000027321	80.6307	144.21	118.51	102.95	ENSCAFG00000017255	111.575	ENSCAFG00000017255	RAB11A	1096
ENSCAFT00000018124	264.319	36.2454	74.8911	70.3582	ENSCAFG00000011405	111.453	ENSCAFG00000011405	TXNIP	1097
ENSCAFT00000029410	85.024	140.889	106.683	112.605	ENSCAFG00000018524	111.3	ENSCAFG00000018524	HNRNPM	1098
ENSCAFT00000039350	103.063	37.4343	169.241	135.399	ENSCAFG00000025347	111.284	ENSCAFG00000025347	SPCS3	1099
ENSCAFT00000017807	166.163	25.0036	114.59	139.354	ENSCAFG00000011204	111.278	ENSCAFG00000011204	NDUFB4	1100
ENSCAFT00000023271	99.9681	149.356	92.6974	103.046	ENSCAFG00000014648	111.267	ENSCAFG00000014648	NA	1101
ENSCAFT00000005594	85.647	118.143	130.304	110.204	ENSCAFG00000003480	111.074	ENSCAFG00000003480	STK17A	1102
ENSCAFT00000025968	220.784	61.262	83.9073	77.8545	ENSCAFG00000016381	110.952	ENSCAFG00000016381	DEGS1	1103
ENSCAFT00000003310	58.8147	247.002	63.4065	74.4685	ENSCAFG00000002094	110.923	ENSCAFG00000002094	TMEM165	1104
ENSCAFT00000045380	73.8723	340.566	4.41985	24.6865	ENSCAFG00000030357	110.886	ENSCAFG00000030357	NA	1105
ENSCAFT00000022445	129.756	8.97472	168.269	136.317	ENSCAFG00000014139	110.829	ENSCAFG00000014139	NA	1106
ENSCAFT00000039100	85.995	129.965	113.069	114.004	ENSCAFG00000018068	110.758	ENSCAFG00000018068	TSPAN3	1107
ENSCAFT00000011790	51.9413	42.9553	186.898	160.79	ENSCAFG00000031753	110.646	ENSCAFG00000031753	NA	1108
ENSCAFT00000043772	175.292	85.0374	84.8495	96.5439	ENSCAFG00000029011	110.431	ENSCAFG00000029011	CD164	1109
ENSCAFT00000029035	13.1948	55.925	177.993	192.596	ENSCAFG00000018277	109.927	ENSCAFG00000018277	CKB	1110
ENSCAFT00000009474	97.1276	192.588	70.6432	79.1007	ENSCAFG00000005869	109.865	ENSCAFG00000005869	NA	1111
ENSCAFT00000017296	121.7	66.6675	124.757	125.492	ENSCAFG00000010865	109.654	ENSCAFG00000010865	NA	1112
ENSCAFT00000021985	160.198	44.7684	106.105	127.497	ENSCAFG00000013864	109.642	ENSCAFG00000013864	NA	1113
ENSCAFT00000020131	90.2286	208.797	64.2013	72.8954	ENSCAFG00000012679	109.03	ENSCAFG00000012679	STRAP	1114
ENSCAFT00000011241	107.985	102.138	115.011	109.969	ENSCAFG00000007016	108.776	ENSCAFG00000007016	PFDN5	1115
ENSCAFT00000028426	83.1394	109.518	114.188	127.694	ENSCAFG00000017908	108.635	ENSCAFG00000017908	EIF3G	1116
ENSCAFT00000001987	155.588	151.068	66.7806	60.7182	ENSCAFG00000001282	108.539	ENSCAFG00000001282	ETF1	1117
ENSCAFT00000024420	155.588	151.068	66.7806	60.7182	ENSCAFG00000015396	108.539	ENSCAFG00000015396	NA	1118
ENSCAFT00000031534	131.063	154.88	71.1556	75.7749	ENSCAFG00000019825	108.218	ENSCAFG00000019825	GNAI3	1119
ENSCAFT00000044339	149.302	28.8032	110.241	143.56	ENSCAFG00000032389	107.977	ENSCAFG00000032389	ERH	1120
ENSCAFT00000003079	176.589	88.0436	81.9354	85.1659	ENSCAFG00000001944	107.933	ENSCAFG00000001944	TXNRD1	1121
ENSCAFT00000000732	172.878	120.391	64.8186	73.456	ENSCAFG00000000458	107.886	ENSCAFG00000000458	RAB21	1122
ENSCAFT00000015751	73.9049	260.595	45.2308	51.6728	ENSCAFG00000009903	107.851	ENSCAFG00000009903	MYLIP	1123
ENSCAFT00000048814	120.308	34.9586	138.022	137.678	ENSCAFG00000029191	107.742	ENSCAFG00000029191	STMN1	1124
ENSCAFT00000000709	135.661	230.62	28.3604	36.0208	ENSCAFG00000000447	107.665	ENSCAFG00000000447	NA	1125
ENSCAFT00000008918	20.3898	235.722	96.4508	78.0034	ENSCAFG00000005537	107.641	ENSCAFG00000005537	LGALS3BP	1126
ENSCAFT00000025664	73.7866	257.342	49.5624	49.6208	ENSCAFG00000016172	107.578	ENSCAFG00000016172	TLR6	1127
ENSCAFT00000000227	73.2642	96.6407	130.017	130.171	ENSCAFG00000000137	107.523	ENSCAFG00000000137	TXNL1	1128
ENSCAFT00000016468	102.445	218.774	56.7596	51.1125	ENSCAFG00000010354	107.273	ENSCAFG00000010354	NT5C2	1129
ENSCAFT00000044653	140.453	32.0666	120.059	135.78	ENSCAFG00000030250	107.09	ENSCAFG00000030250	NA	1130
ENSCAFT00000020794	112.258	57.0838	116.882	141.914	ENSCAFG00000013100	107.034	ENSCAFG00000013100	NCBP2	1131
ENSCAFT00000023729	179.468	29.2562	101.396	117.588	ENSCAFG00000014956	106.927	ENSCAFG00000014956	IFI30	1132
ENSCAFT00000025963	83.1518	133.655	110.425	100.302	ENSCAFG00000016369	106.884	ENSCAFG00000016369	ATP6V1D	1133
ENSCAFT00000049414	219.689	50.8752	98.6017	57.9234	ENSCAFG00000003187	106.772	ENSCAFG00000003187	RAB1A	1134
ENSCAFT00000001002	152.708	86.6726	98.5688	88.1634	ENSCAFG00000000649	106.528	ENSCAFG00000000649	ATP6V1C1	1135
ENSCAFT00000006540	19.3454	301.734	54.7127	49.5795	ENSCAFG00000004082	106.343	ENSCAFG00000004082	ABTB1	1136
ENSCAFT00000012015	120.597	78.4422	115.893	109.84	ENSCAFG00000007498	106.193	ENSCAFG00000007498	EIF2S2	1137
ENSCAFT00000032207	71.473	329.696	9.87632	12.1064	ENSCAFG00000020220	105.788	ENSCAFG00000020220	NA	1138
ENSCAFT00000032381	87.7396	78.2201	130.365	125.945	ENSCAFG00000020333	105.567	ENSCAFG00000020333	NA	1139
ENSCAFT00000027206	100.77	54.8218	134.605	131.875	ENSCAFG00000017181	105.518	ENSCAFG00000017181	MAT2B	1140
ENSCAFT00000008732	61.041	113.465	113.772	133.359	ENSCAFG00000005430	105.409	ENSCAFG00000005430	NA	1141
ENSCAFT00000003345	67.335	223.997	63.3117	66.1229	ENSCAFG00000002118	105.192	ENSCAFG00000002118	PON3	1142
ENSCAFT00000031386	114.687	43.2813	134.025	128.463	ENSCAFG00000019738	105.114	ENSCAFG00000019738	ATP5F1	1143
ENSCAFT00000016529	65.8861	214.882	70.1442	68.8983	ENSCAFG00000010404	104.953	ENSCAFG00000010404	RNF19B	1144
ENSCAFT00000000822	143.658	126.373	73.7556	75.0595	ENSCAFG00000000528	104.711	ENSCAFG00000000528	NA	1145
ENSCAFT00000000548	1.93155	39.1029	194.494	182.912	ENSCAFG00000000348	104.61	ENSCAFG00000000348	CANX	1146
ENSCAFT00000031013	81.2146	165.855	93.7969	77.4939	ENSCAFG00000019506	104.59	ENSCAFG00000019506	CIRBP	1147
ENSCAFT00000003433	58.6371	181.545	85.5757	92.4756	ENSCAFG00000002180	104.558	ENSCAFG00000002180	SEMA4D	1148
ENSCAFT00000044675	286.107	74.4316	27.6227	29.6703	ENSCAFG00000000525	104.458	ENSCAFG00000000525	GLIPR1	1149
ENSCAFT00000018146	53.1416	239.032	59.5628	66.077	ENSCAFG00000011432	104.453	ENSCAFG00000011432	MAPKAPK2	1150
ENSCAFT00000018245	176.986	105.222	72.148	62.7026	ENSCAFG00000011487	104.265	ENSCAFG00000011487	BCAT1	1151
ENSCAFT00000014196	49.7389	312.601	26.3069	27.977	ENSCAFG00000008929	104.156	ENSCAFG00000008929	OAS3	1152
ENSCAFT00000042854	123.236	38.4201	121.942	132.628	ENSCAFG00000032728	104.057	ENSCAFG00000032728	NA	1153
ENSCAFT00000005346	59.3755	217.631	66.1528	72.0924	ENSCAFG00000003338	103.813	ENSCAFG00000003338	NR1H2	1154
ENSCAFT00000035538	81.8154	58.1989	125.46	149.706	ENSCAFG00000023205	103.795	ENSCAFG00000023205	NA	1155
ENSCAFT00000020729	176.071	153.072	42.7395	42.7839	ENSCAFG00000013044	103.666	ENSCAFG00000013044	LIMK2	1156
ENSCAFT00000028303	148.755	89.5367	92.6492	82.6902	ENSCAFG00000017841	103.408	ENSCAFG00000017841	G3BP1	1157
ENSCAFT00000025085	77.1324	158.624	89.3251	87.6453	ENSCAFG00000015835	103.182	ENSCAFG00000015835	HNRNPU	1158
ENSCAFT00000011115	69.7513	106.459	108.648	126.546	ENSCAFG00000006927	102.851	ENSCAFG00000006927	NA	1159
ENSCAFT00000044196	81.1828	266.735	31.3643	32.1131	ENSCAFG00000001034	102.849	ENSCAFG00000001034	SEC24A	1160
ENSCAFT00000027787	139.846	169.191	54.2874	47.0988	ENSCAFG00000017537	102.606	ENSCAFG00000017537	NA	1161
ENSCAFT00000028987	161.691	19.4645	110.301	118.556	ENSCAFG00000018247	102.503	ENSCAFG00000018247	SNRPD1	1162
ENSCAFT00000021062	89.5945	48.8343	126.268	145.25	ENSCAFG00000013240	102.487	ENSCAFG00000013240	NA	1163
ENSCAFT00000016628	63.1293	232.789	55.7611	57.6814	ENSCAFG00000010457	102.34	ENSCAFG00000010457	RIPOR2	1164
ENSCAFT00000009102	105.845	170.034	62.7831	70.603	ENSCAFG00000005659	102.316	ENSCAFG00000005659	NMI	1165
ENSCAFT00000010100	70.9969	22.0789	153.721	161.614	ENSCAFG00000006249	102.103	ENSCAFG00000006249	NDFIP1	1166
ENSCAFT00000011245	66.8873	60.5316	122.035	158.587	ENSCAFG00000007016	102.01	ENSCAFG00000007016	PFDN5	1167
ENSCAFT00000017672	178.419	60.1761	86.2901	82.7399	ENSCAFG00000011108	101.906	ENSCAFG00000011108	GNA13	1168
ENSCAFT00000018984	112.156	87.693	101.856	105.653	ENSCAFG00000011954	101.839	ENSCAFG00000011954	NA	1169
ENSCAFT00000025670	48.8691	12.4446	153.443	192.086	ENSCAFG00000016177	101.711	ENSCAFG00000016177	CYB561A3	1170
ENSCAFT00000031066	17.0136	266.496	59.7058	63.317	ENSCAFG00000019543	101.633	ENSCAFG00000019543	SBNO2	1171
ENSCAFT00000028442	77.425	242.524	40.3477	46.0022	ENSCAFG00000017921	101.575	ENSCAFG00000017921	C19orf66	1172
ENSCAFT00000047278	105.029	182.428	60.6853	57.6266	ENSCAFG00000012339	101.442	ENSCAFG00000012339	ATF3	1173
ENSCAFT00000027137	78.0921	233.466	49.6271	43.5451	ENSCAFG00000017135	101.182	ENSCAFG00000017135	APOBR	1174
ENSCAFT00000047236	66.8437	44.0796	141.521	151.899	ENSCAFG00000015414	101.086	ENSCAFG00000015414	CREG1	1175
ENSCAFT00000049981	62.5666	137.187	86.212	118.33	ENSCAFG00000028613	101.074	ENSCAFG00000028613	NA	1176
ENSCAFT00000032402	290.823	93.0743	9.51897	10.3077	ENSCAFG00000020344	100.931	ENSCAFG00000020344	THAP11	1177
ENSCAFT00000049914	50.9142	177.887	92.8146	82.0473	ENSCAFG00000010948	100.916	ENSCAFG00000010948	PREX1	1178
ENSCAFT00000029053	117.544	145.867	71.0414	68.9634	ENSCAFG00000018286	100.854	ENSCAFG00000018286	NA	1179
ENSCAFT00000035703	92.266	157.086	63.6291	90.013	ENSCAFG00000006867	100.748	ENSCAFG00000006867	THOC7	1180
ENSCAFT00000026391	113.891	75.8963	106.896	105.262	ENSCAFG00000016665	100.486	ENSCAFG00000016665	GTF2A2	1181
ENSCAFT00000003418	44.5845	151.787	98.8304	106.398	ENSCAFG00000002154	100.4	ENSCAFG00000002154	TLN1	1182
ENSCAFT00000036209	71.321	61.3453	134.918	133.14	ENSCAFG00000003129	100.181	ENSCAFG00000003129	MDH1	1183
ENSCAFT00000017676	45.2734	215.851	73.058	66.2314	ENSCAFG00000011105	100.103	ENSCAFG00000011105	SNAP23	1184
ENSCAFT00000007977	98.0772	179.298	59.7023	62.7524	ENSCAFG00000004966	99.9574	ENSCAFG00000004966	MYD88	1185
ENSCAFT00000013765	124.052	102.385	87.7569	85.5719	ENSCAFG00000008678	99.9416	ENSCAFG00000008678	CCNI	1186
ENSCAFT00000035993	113.35	142.25	74.8647	69.1571	ENSCAFG00000012895	99.9055	ENSCAFG00000012895	NA	1187
ENSCAFT00000021367	87.7171	108.15	101.26	102.38	ENSCAFG00000013472	99.8767	ENSCAFG00000013472	TMCO1	1188
ENSCAFT00000002524	102.568	80.5255	108.469	107.925	ENSCAFG00000001610	99.8719	ENSCAFG00000001610	VPS28	1189
ENSCAFT00000024979	57.9686	161.535	94.0393	85.6564	ENSCAFG00000015761	99.7999	ENSCAFG00000015761	SPAG7	1190
ENSCAFT00000014111	103.862	211.839	43.7424	38.8933	ENSCAFG00000008880	99.5841	ENSCAFG00000008880	PIK3AP1	1191
ENSCAFT00000046830	83.6267	105.339	106.02	103.07	ENSCAFG00000005608	99.5139	ENSCAFG00000005608	EDEM1	1192
ENSCAFT00000044290	98.319	28.2444	129.11	142.146	ENSCAFG00000031841	99.4547	ENSCAFG00000031841	NA	1193
ENSCAFT00000017076	78.408	145.332	75.9388	97.9778	ENSCAFG00000010726	99.4141	ENSCAFG00000010726	CLPTM1L	1194
ENSCAFT00000002131	79.655	259.875	27.3263	30.7046	ENSCAFG00000001382	99.3902	ENSCAFG00000001382	MAPK13	1195
ENSCAFT00000016168	59.3765	83.3911	128.294	126.467	ENSCAFG00000010184	99.3823	ENSCAFG00000010184	DEK	1196
ENSCAFT00000010335	182.415	22.8743	106.249	85.5982	ENSCAFG00000006395	99.2842	ENSCAFG00000006395	NA	1197
ENSCAFT00000005316	137.011	74.2212	93.0276	92.3936	ENSCAFG00000003319	99.1635	ENSCAFG00000003319	SNRNP27	1198
ENSCAFT00000028740	123.592	137.066	65.7518	70.0726	ENSCAFG00000018082	99.1207	ENSCAFG00000018082	RBM22	1199
ENSCAFT00000027424	116.199	44.0236	110.95	124.37	ENSCAFG00000023628	98.8856	ENSCAFG00000023628	NME1	1200
ENSCAFT00000029949	102.243	138.317	78.2118	76.3425	ENSCAFG00000018862	98.7784	ENSCAFG00000018862	PTPN2	1201
ENSCAFT00000028510	111.697	127.115	75.8805	80.3667	ENSCAFG00000017954	98.7648	ENSCAFG00000017954	TNIP1	1202
ENSCAFT00000027728	67.0447	163.94	87.2749	76.3088	ENSCAFG00000017502	98.6422	ENSCAFG00000017502	ANP32A	1203
ENSCAFT00000016418	117.312	136.178	62.5766	77.6371	ENSCAFG00000010330	98.4261	ENSCAFG00000010330	TMEM183A	1204
ENSCAFT00000042792	164.761	63.4691	82.3002	82.9067	ENSCAFG00000028992	98.3592	ENSCAFG00000028992	MTPN	1205
ENSCAFT00000046052	43.2069	46.1616	156.433	147.532	ENSCAFG00000032663	98.3332	ENSCAFG00000032663	SPCS2	1206
ENSCAFT00000030400	65.3397	211.624	60.1188	56.0403	ENSCAFG00000019138	98.2807	ENSCAFG00000019138	MAP2K2	1207
ENSCAFT00000017092	102.605	186.617	53.1454	50.1959	ENSCAFG00000010730	98.1408	ENSCAFG00000010730	NFKB1	1208
ENSCAFT00000048091	49.5205	246.62	46.9082	49.0892	ENSCAFG00000004597	98.0344	ENSCAFG00000004597	RELB	1209
ENSCAFT00000004764	89.5155	172.001	66.7377	62.6066	ENSCAFG00000002967	97.7153	ENSCAFG00000002967	CYB5R4	1210
ENSCAFT00000004083	80.2573	51.404	138.273	120.81	ENSCAFG00000002595	97.6861	ENSCAFG00000002595	TMEM150B	1211
ENSCAFT00000043333	46.3422	278.936	25.9126	38.8653	ENSCAFG00000030181	97.5141	ENSCAFG00000030181	TMEM167B	1212
ENSCAFT00000024896	138.061	101.764	79.8496	70.3444	ENSCAFG00000015716	97.5046	ENSCAFG00000015716	RAC1	1213
ENSCAFT00000035144	126.024	132.019	66.2677	63.9507	ENSCAFG00000000772	97.0653	ENSCAFG00000000772	QKI	1214
ENSCAFT00000004829	119.336	115.054	77.5537	76.2953	ENSCAFG00000003010	97.0597	ENSCAFG00000003010	UGCG	1215
ENSCAFT00000030351	146.312	44.605	104.124	92.4279	ENSCAFG00000019110	96.8672	ENSCAFG00000019110	NA	1216
ENSCAFT00000044621	131.718	202.774	32.2947	20.3724	ENSCAFG00000004175	96.7899	ENSCAFG00000004175	C5AR1	1217
ENSCAFT00000012314	100.398	174.851	52.9173	58.3679	ENSCAFG00000007662	96.6336	ENSCAFG00000007662	ACSL1	1218
ENSCAFT00000026978	57.4503	27.0154	153.257	148.415	ENSCAFG00000017035	96.5345	ENSCAFG00000017035	FAM96A	1219
ENSCAFT00000032235	111.515	126.833	82.4642	65.0668	ENSCAFG00000020239	96.4698	ENSCAFG00000020239	SH3GLB1	1220
ENSCAFT00000021621	70.1676	98.8282	105.672	110.968	ENSCAFG00000013638	96.409	ENSCAFG00000013638	NA	1221
ENSCAFT00000048342	206.964	95.3761	40.9861	41.8432	ENSCAFG00000031869	96.2923	ENSCAFG00000031869	NA	1222
ENSCAFT00000008608	123.337	164.904	47.1071	49.6597	ENSCAFG00000005345	96.2519	ENSCAFG00000005345	SERTAD1	1223
ENSCAFT00000045969	170.958	86.5299	52.8654	74.4805	ENSCAFG00000030340	96.2083	ENSCAFG00000030340	NA	1224
ENSCAFT00000014778	96.58	141.321	68.9009	77.6725	ENSCAFG00000009276	96.1186	ENSCAFG00000009276	SERPINB1	1225
ENSCAFT00000045526	145.501	192.018	29.617	16.9804	ENSCAFG00000032125	96.0291	ENSCAFG00000032125	NA	1226
ENSCAFT00000016891	78.0829	207.55	47.1209	51.0926	ENSCAFG00000010621	95.9615	ENSCAFG00000010621	RRP1B	1227
ENSCAFT00000045475	36.6167	236.928	54.1721	55.934	ENSCAFG00000030747	95.9127	ENSCAFG00000030747	RGS19	1228
ENSCAFT00000019278	130.017	114.007	65.7611	73.5601	ENSCAFG00000012130	95.8363	ENSCAFG00000012130	CFLAR	1229
ENSCAFT00000043607	86.4798	212.46	45.8887	37.4265	ENSCAFG00000010370	95.5637	ENSCAFG00000010370	MS4A7	1230
ENSCAFT00000049244	50.5758	149.935	86.9485	94.6503	ENSCAFG00000024320	95.5275	ENSCAFG00000024320	FXYD5	1231
ENSCAFT00000024821	77.2141	161.669	68.7713	74.4036	ENSCAFG00000015670	95.5144	ENSCAFG00000015670	PTEN	1232
ENSCAFT00000009963	79.0851	206.274	44.221	52.1128	ENSCAFG00000006154	95.4233	ENSCAFG00000006154	EIF4EBP1	1233
ENSCAFT00000042801	151.071	838.956	96.4302	69.7508	ENSCAFG00000007245	289.052	ENSCAFG00000007245	IL1A	501
ENSCAFT00000036647	55.5353	149.929	94.4354	80.6182	ENSCAFG00000023721	95.1295	ENSCAFG00000023721	NA	1235
ENSCAFT00000018234	30.3288	262.264	50.3103	37.5476	ENSCAFG00000011499	95.1127	ENSCAFG00000011499	SNAI1	1236
ENSCAFT00000035276	90.7134	134.964	75.9655	77.9144	ENSCAFG00000008515	94.8894	ENSCAFG00000008515	PPP1CC	1237
ENSCAFT00000045323	29.9589	35.8328	176.436	136.471	ENSCAFG00000030993	94.6746	ENSCAFG00000030993	NA	1238
ENSCAFT00000020573	111.394	73.2431	97.7176	96.3223	ENSCAFG00000012960	94.6691	ENSCAFG00000012960	2002-09-01	1239
ENSCAFT00000043545	75.3563	57.7276	121.301	123.934	ENSCAFG00000032714	94.5797	ENSCAFG00000032714	DNAJC19	1240
ENSCAFT00000029080	57.8858	127.687	99.7991	92.916	ENSCAFG00000018306	94.5721	ENSCAFG00000018306	STXBP2	1241
ENSCAFT00000025789	190.703	93.3104	48.5497	45.3929	ENSCAFG00000016249	94.4889	ENSCAFG00000016249	PGM2	1242
ENSCAFT00000008422	86.6153	73.6182	109.548	107.307	ENSCAFG00000005223	94.2721	ENSCAFG00000005223	GDI2	1243
ENSCAFT00000000201	104.48	179.633	47.7839	44.7582	ENSCAFG00000000121	94.1638	ENSCAFG00000000121	NA	1244
ENSCAFT00000014968	87.7408	104.969	91.8371	91.3942	ENSCAFG00000009407	93.9852	ENSCAFG00000009407	LPCAT2	1245
ENSCAFT00000044122	69.4951	177.947	61.7917	66.3357	ENSCAFG00000029706	93.8923	ENSCAFG00000029706	NA	1246
ENSCAFT00000023132	82.569	67.6456	104.308	120.908	ENSCAFG00000014572	93.8576	ENSCAFG00000014572	FKBP2	1247
ENSCAFT00000021005	145.027	123.69	53.5009	53.2087	ENSCAFG00000013204	93.8568	ENSCAFG00000013204	PTPRE	1248
ENSCAFT00000007874	160.873	10.5633	103.855	99.874	ENSCAFG00000004894	93.7914	ENSCAFG00000004894	RHEB	1249
ENSCAFT00000045035	52.3552	133.055	82.9453	106.634	ENSCAFG00000031524	93.7473	ENSCAFG00000031524	LEPROT	1250
ENSCAFT00000038247	143.862	25.5862	102.02	102.297	ENSCAFG00000013683	93.4414	ENSCAFG00000013683	NA	1251
ENSCAFT00000045198	105.181	176.56	51.2976	40.1323	ENSCAFG00000014564	93.2927	ENSCAFG00000014564	NA	1252
ENSCAFT00000002033	109.496	83.3522	76.2319	103.919	ENSCAFG00000001312	93.2499	ENSCAFG00000001312	CHCHD3	1253
ENSCAFT00000000364	79.0351	91.5755	91.7006	110.078	ENSCAFG00000000228	93.0972	ENSCAFG00000000228	TMED9	1254
ENSCAFT00000015232	127.765	40.488	96.5959	107.534	ENSCAFG00000009593	93.0958	ENSCAFG00000009593	PCNP	1255
ENSCAFT00000002255	70.4541	132.611	86.4685	82.8361	ENSCAFG00000001445	93.0924	ENSCAFG00000001445	GRINA	1256
ENSCAFT00000049719	110.266	96.4241	94.0353	70.79	ENSCAFG00000031588	92.8789	ENSCAFG00000031588	NA	1257
ENSCAFT00000025757	84.7681	232.435	26.8203	26.4555	ENSCAFG00000016228	92.6198	ENSCAFG00000016228	SERPINE2	1258
ENSCAFT00000009526	83.0952	104.72	91.2326	90.5328	ENSCAFG00000005907	92.3952	ENSCAFG00000005907	ZMAT2	1259
ENSCAFT00000017958	112.382	61.3017	102.114	93.4083	ENSCAFG00000011295	92.3013	ENSCAFG00000011295	PSMB5	1260
ENSCAFT00000045309	137.817	128.116	55.3702	47.7004	ENSCAFG00000030579	92.2511	ENSCAFG00000030579	OSER1	1261
ENSCAFT00000028485	42.4094	138.495	95.6951	91.9986	ENSCAFG00000017945	92.1495	ENSCAFG00000017945	CSK	1262
ENSCAFT00000003882	115.272	68.8045	101.128	83.0615	ENSCAFG00000019245	92.0664	ENSCAFG00000019245	BCAP31	1263
ENSCAFT00000028202	69.9471	272.584	12.255	13.3175	ENSCAFG00000017792	92.0259	ENSCAFG00000017792	NA	1264
ENSCAFT00000011613	1114.3	3984.98	683.982	663.346	ENSCAFG00000007249	1611.65	ENSCAFG00000007249	IL1B	74
ENSCAFT00000003381	10.9609	17.3183	3.57518	4.51416	ENSCAFG00000002147	9.09213	ENSCAFG00000002147	IL1R1	5247
ENSCAFT00000006816	123.717	86.1015	83.5894	73.803	ENSCAFG00000004250	91.8028	ENSCAFG00000004250	RAB10	1267
ENSCAFT00000012538	137.086	109.075	64.227	56.6965	ENSCAFG00000007852	91.771	ENSCAFG00000007852	RSRC2	1268
ENSCAFT00000021282	86.981	87.5066	95.8826	95.8736	ENSCAFG00000013413	91.561	ENSCAFG00000013413	RHOC	1269
ENSCAFT00000021310	70.8417	89.1331	100.143	105.633	ENSCAFG00000013425	91.4375	ENSCAFG00000013425	NA	1270
ENSCAFT00000007020	91.2382	61.4665	104.529	107.437	ENSCAFG00000004365	91.1677	ENSCAFG00000004365	ABI1	1271
ENSCAFT00000001506	61.6921	155.283	65.1583	82.1993	ENSCAFG00000000974	91.0831	ENSCAFG00000000974	DERL1	1272
ENSCAFT00000024087	154.356	111.342	50.2328	48.1407	ENSCAFG00000015172	91.0176	ENSCAFG00000015172	CD9	1273
ENSCAFT00000002412	104.992	67.9564	92.7515	97.7016	ENSCAFG00000001544	90.8503	ENSCAFG00000001544	EIF3D	1274
ENSCAFT00000035257	135.82	120.68	54.849	51.9166	ENSCAFG00000017095	90.8164	ENSCAFG00000017095	YPEL3	1275
ENSCAFT00000018961	150.371	106.128	54.876	51.8151	ENSCAFG00000011929	90.7976	ENSCAFG00000011929	CLK1	1276
ENSCAFT00000044605	132.367	33.1969	108.554	88.8085	ENSCAFG00000032071	90.7316	ENSCAFG00000032071	EIF1AX	1277
ENSCAFT00000009103	89.1581	60.6733	103.799	108.254	ENSCAFG00000005652	90.4711	ENSCAFG00000005652	NA	1278
ENSCAFT00000003879	74.5044	72.6056	105.141	109.453	ENSCAFG00000002464	90.4259	ENSCAFG00000002464	ANP32B	1279
ENSCAFT00000006735	108.656	46.3255	105.479	100.346	ENSCAFG00000004193	90.2017	ENSCAFG00000004193	AP2S1	1280
ENSCAFT00000036859	64.5542	34.6321	137.322	124.082	ENSCAFG00000019674	90.1475	ENSCAFG00000019674	PARK7	1281
ENSCAFT00000045344	90.8357	130.019	66.2766	72.7294	ENSCAFG00000029976	89.9651	ENSCAFG00000029976	DNAJB9	1282
ENSCAFT00000019316	145.826	90.5163	63.1719	60.057	ENSCAFG00000012155	89.8928	ENSCAFG00000012155	LPGAT1	1283
ENSCAFT00000019141	62.3525	69.4312	119.703	107.573	ENSCAFG00000012054	89.7649	ENSCAFG00000012054	ENSA	1284
ENSCAFT00000043805	52.2659	223.565	43.3448	39.6832	ENSCAFG00000029090	89.7146	ENSCAFG00000029090	NA	1285
ENSCAFT00000002114	79.5314	141.599	70.2657	67.4164	ENSCAFG00000001364	89.7032	ENSCAFG00000001364	SRPK1	1286
ENSCAFT00000011294	43.2945	153.307	76.5516	84.2347	ENSCAFG00000007038	89.3468	ENSCAFG00000007038	HM13	1287
ENSCAFT00000018666	139.789	93.5843	53.1729	70.7514	ENSCAFG00000011754	89.3244	ENSCAFG00000011754	NA	1288
ENSCAFT00000008695	66.7809	206.19	38.7701	45.5163	ENSCAFG00000005405	89.3142	ENSCAFG00000005405	SEC23B	1289
ENSCAFT00000003386	566.802	978.673	137.559	146.043	ENSCAFG00000002152	457.269	ENSCAFG00000002152	IL1R2	330
ENSCAFT00000023000	56.606	8.71596	141.499	149.761	ENSCAFG00000014478	89.1454	ENSCAFG00000014478	NA	1291
ENSCAFT00000010541	63.4287	124.079	82.7554	86.1252	ENSCAFG00000006530	89.097	ENSCAFG00000006530	LEPROTL1	1292
ENSCAFT00000027037	72.0495	84.856	94.9916	103.38	ENSCAFG00000017071	88.8193	ENSCAFG00000017071	NONO	1293
ENSCAFT00000035281	87.2541	140.711	66.2791	60.9474	ENSCAFG00000014749	88.7978	ENSCAFG00000014749	ANXA7	1294
ENSCAFT00000020620	153.453	131.124	36.2625	32.8302	ENSCAFG00000012993	88.4174	ENSCAFG00000012993	RNF185	1295
ENSCAFT00000036426	275.882	20.7569	27.9834	29.0221	ENSCAFG00000023615	88.4112	ENSCAFG00000023615	MMP12	1296
ENSCAFT00000022189	123.543	150.24	43.7035	35.6442	ENSCAFG00000013986	88.2825	ENSCAFG00000013986	NA	1297
ENSCAFT00000028239	87.1416	89.2996	85.3217	90.923	ENSCAFG00000017800	88.1715	ENSCAFG00000017800	CDC37	1298
ENSCAFT00000045428	147.808	139.348	27.5022	37.5735	ENSCAFG00000032201	88.0579	ENSCAFG00000032201	LYPD6B	1299
ENSCAFT00000037917	132.527	108.258	70.4488	40.8289	ENSCAFG00000024573	88.0158	ENSCAFG00000024573	NA	1300
ENSCAFT00000032248	12.9958	256.667	38.6043	43.5961	ENSCAFG00000014399	87.9658	ENSCAFG00000014399	NA	1301
ENSCAFT00000018923	57.1342	223.815	34.9311	35.4293	ENSCAFG00000011913	87.8274	ENSCAFG00000011913	LAMB3	1302
ENSCAFT00000027520	53.9474	176.448	57.105	63.6579	ENSCAFG00000017356	87.7895	ENSCAFG00000017356	XPO6	1303
ENSCAFT00000027630	159.06	57.8887	60.1548	73.7893	ENSCAFG00000017430	87.7232	ENSCAFG00000017430	SRSF1	1304
ENSCAFT00000022270	62.7912	138.579	69.245	79.9309	ENSCAFG00000014026	87.6366	ENSCAFG00000014026	TYSND1	1305
ENSCAFT00000045433	81.8722	162.67	51.187	54.7588	ENSCAFG00000013271	87.6219	ENSCAFG00000013271	WIPF1	1306
ENSCAFT00000047373	27.8304	262.93	24.2404	34.9065	ENSCAFG00000029071	87.4768	ENSCAFG00000029071	NA	1307
ENSCAFT00000019209	85.6231	54.862	119.949	89.347	ENSCAFG00000012099	87.4454	ENSCAFG00000012099	CIB1	1308
ENSCAFT00000002674	77.9407	66.6164	105.03	100.103	ENSCAFG00000001711	87.4225	ENSCAFG00000001711	HMOX1	1309
ENSCAFT00000016150	55.5543	36.8681	129.299	126.973	ENSCAFG00000010168	87.1737	ENSCAFG00000010168	NUCKS1	1310
ENSCAFT00000010990	91.5594	16.9585	131.24	108.485	ENSCAFG00000006830	87.0608	ENSCAFG00000006830	MSR1	1311
ENSCAFT00000045114	48.6578	278.461	12.1137	8.67313	ENSCAFG00000029805	86.9765	ENSCAFG00000029805	NA	1312
ENSCAFT00000018700	32.8359	195.799	56.8447	62.3441	ENSCAFG00000011733	86.9559	ENSCAFG00000011733	GRK2	1313
ENSCAFT00000025219	55.7434	178.498	56.0009	57.5689	ENSCAFG00000015916	86.9529	ENSCAFG00000015916	RAB27A	1314
ENSCAFT00000047840	55.7434	178.498	56.0009	57.5689	ENSCAFG00000015916	86.9529	ENSCAFG00000015916	RAB27A	1315
ENSCAFT00000010627	35.2761	59.594	119.225	133.574	ENSCAFG00000006580	86.9173	ENSCAFG00000006580	NA	1316
ENSCAFT00000037363	50.4391	189.579	52.5419	54.2529	ENSCAFG00000024148	86.7032	ENSCAFG00000024148	HEXIM1	1317
ENSCAFT00000043047	63.1995	116.838	77.9348	88.338	ENSCAFG00000015064	86.5775	ENSCAFG00000015064	RTN3	1318
ENSCAFT00000009820	100.242	150.84	41.1803	53.9215	ENSCAFG00000006072	86.546	ENSCAFG00000006072	RAB20	1319
ENSCAFT00000016889	96.5652	159.212	44.3306	45.3074	ENSCAFG00000010476	86.3538	ENSCAFG00000010476	NOTCH2	1320
ENSCAFT00000039204	124.115	67.9119	84.3135	68.7269	ENSCAFG00000023735	86.2669	ENSCAFG00000023735	NA	1321
ENSCAFT00000028942	110.095	39.6212	97.1482	98.0974	ENSCAFG00000018219	86.2406	ENSCAFG00000018219	CSF1R	1322
ENSCAFT00000027521	72.2839	172.592	44.8484	55.0128	ENSCAFG00000017356	86.1842	ENSCAFG00000017356	XPO6	1323
ENSCAFT00000006670	86.5069	24.8774	111.731	121.377	ENSCAFG00000004148	86.1231	ENSCAFG00000004148	RPN1	1324
ENSCAFT00000037816	162.068	102.427	44.0527	35.2825	ENSCAFG00000024501	85.9576	ENSCAFG00000024501	NA	1325
ENSCAFT00000012418	81.9815	94.6396	96.6985	70.0738	ENSCAFG00000007761	85.8483	ENSCAFG00000007761	IRF2	1326
ENSCAFT00000025796	85.6832	24.2032	114.573	118.626	ENSCAFG00000031299	85.7713	ENSCAFG00000031299	NA	1327
ENSCAFT00000026145	91.8783	155.537	46.7364	48.6177	ENSCAFG00000016491	85.6924	ENSCAFG00000016491	MAFK	1328
ENSCAFT00000022502	133.743	93.8306	58.9204	55.7703	ENSCAFG00000014174	85.5661	ENSCAFG00000014174	MFSD1	1329
ENSCAFT00000016372	114.427	58.5432	82.1112	86.6429	ENSCAFG00000010307	85.4311	ENSCAFG00000010307	EIF4E	1330
ENSCAFT00000031942	88.6862	30.2366	113.108	109.374	ENSCAFG00000020069	85.3512	ENSCAFG00000020069	KARS	1331
ENSCAFT00000025353	151.125	138.663	25.3336	26.1654	ENSCAFG00000025083	85.3217	ENSCAFG00000025083	FADS1	1332
ENSCAFT00000047354	74.7502	117.713	75.008	72.8951	ENSCAFG00000029752	85.0916	ENSCAFG00000029752	C5orf15	1333
ENSCAFT00000024382	124.346	139.076	37.3146	39.3023	ENSCAFG00000015349	85.0098	ENSCAFG00000015349	FNDC3B	1334
ENSCAFT00000018829	20.356	247.875	38.6703	32.6426	ENSCAFG00000011857	84.8861	ENSCAFG00000011857	SLAMF9	1335
ENSCAFT00000028128	171.911	51.737	54.0131	61.789	ENSCAFG00000017735	84.8624	ENSCAFG00000017735	GSKIP	1336
ENSCAFT00000027126	42.5015	191.864	61.393	43.2823	ENSCAFG00000017130	84.7602	ENSCAFG00000017130	NUPR1	1337
ENSCAFT00000038674	124.578	149.969	27.3816	36.6098	ENSCAFG00000024984	84.6347	ENSCAFG00000024984	FADD	1338
ENSCAFT00000019065	58.2398	197.335	40.9872	41.7453	ENSCAFG00000012007	84.5768	ENSCAFG00000012007	IRF9	1339
ENSCAFT00000005222	127.809	165.26	13.0796	32.1477	ENSCAFG00000003252	84.5742	ENSCAFG00000003252	AOAH	1340
ENSCAFT00000014907	20.5258	270.375	25.0142	22.3216	ENSCAFG00000009365	84.5592	ENSCAFG00000009365	SPINT1	1341
ENSCAFT00000021002	96.8031	80.3131	77.2911	83.0654	ENSCAFG00000013244	84.3682	ENSCAFG00000013244	CDKN1B	1342
ENSCAFT00000011738	73.2334	170.808	53.5456	39.8631	ENSCAFG00000007331	84.3626	ENSCAFG00000007331	ATG101	1343
ENSCAFT00000032198	110.824	130.632	48.5203	47.1634	ENSCAFG00000020215	84.2851	ENSCAFG00000020215	IST1	1344
ENSCAFT00000026141	77.651	68.5755	94.4307	96.0752	ENSCAFG00000016497	84.1831	ENSCAFG00000016497	ZFP36L1	1345
ENSCAFT00000000377	89.1034	113.048	70.5009	63.2147	ENSCAFG00000000241	83.9667	ENSCAFG00000000241	HNRNPAB	1346
ENSCAFT00000013443	77.7791	123.727	64.6444	69.6041	ENSCAFG00000008470	83.9387	ENSCAFG00000008470	GPN3	1347
ENSCAFT00000013788	93.7931	127.632	57.9295	56.3622	ENSCAFG00000008670	83.9291	ENSCAFG00000008670	PTK2B	1348
ENSCAFT00000023078	77.2383	54.2386	98.3735	105.733	ENSCAFG00000014531	83.8959	ENSCAFG00000014531	COPE	1349
ENSCAFT00000045184	89.9451	34.3571	107.841	103.41	ENSCAFG00000030196	83.8882	ENSCAFG00000030196	DRAM2	1350
ENSCAFT00000029589	38.381	215.703	35.0015	46.3742	ENSCAFG00000018641	83.8649	ENSCAFG00000018641	LGALS9	1351
ENSCAFT00000043779	98.2848	119.915	57.9273	59.1949	ENSCAFG00000028456	83.8305	ENSCAFG00000028456	CD83	1352
ENSCAFT00000025915	76.8736	23.1353	93.1329	141.5	ENSCAFG00000016339	83.6606	ENSCAFG00000016339	MIEN1	1353
ENSCAFT00000031523	66.6424	169.514	50.5208	47.9059	ENSCAFG00000019816	83.6457	ENSCAFG00000019816	ZNF276	1354
ENSCAFT00000011822	53.976	38.9185	116.637	124.755	ENSCAFG00000007368	83.5717	ENSCAFG00000007368	EIF3M	1355
ENSCAFT00000025535	99.6014	58.5008	89.9479	85.8684	ENSCAFG00000016095	83.4796	ENSCAFG00000016095	NA	1356
ENSCAFT00000037329	74.157	154.364	51.659	53.6779	ENSCAFG00000007122	83.4646	ENSCAFG00000007122	HCK	1357
ENSCAFT00000013018	94.8499	109.527	62.0675	67.0712	ENSCAFG00000008185	83.379	ENSCAFG00000008185	ARFIP1	1358
ENSCAFT00000003151	89.9085	69.0261	86.6953	87.3833	ENSCAFG00000001976	83.2533	ENSCAFG00000001976	VCP	1359
ENSCAFT00000018660	107.455	75.4572	69.1444	80.9221	ENSCAFG00000011750	83.2446	ENSCAFG00000011750	RAB9A	1360
ENSCAFT00000016707	81.049	122.657	64.6697	64.5507	ENSCAFG00000010511	83.2315	ENSCAFG00000010511	OASL	1361
ENSCAFT00000012557	48.3232	58.6412	110.987	113.923	ENSCAFG00000007868	82.9684	ENSCAFG00000007868	LACTB2	1362
ENSCAFT00000049276	93.0545	112.02	73.7121	52.9563	ENSCAFG00000030528	82.9357	ENSCAFG00000030528	NA	1363
ENSCAFT00000019502	58.084	100.751	83.5572	89.201	ENSCAFG00000012283	82.8984	ENSCAFG00000012283	NA	1364
ENSCAFT00000015716	221.226	36.2434	36.3682	37.5206	ENSCAFG00000009887	82.8395	ENSCAFG00000009887	CD47	1365
ENSCAFT00000012909	63.3732	107.529	78.9155	81.1626	ENSCAFG00000008085	82.745	ENSCAFG00000008085	ERGIC3	1366
ENSCAFT00000022619	34.4227	10.3596	111.877	174.244	ENSCAFG00000014244	82.726	ENSCAFG00000014244	NDUFA13	1367
ENSCAFT00000007762	129.769	97.1643	48.9585	54.6788	ENSCAFG00000004817	82.6427	ENSCAFG00000004817	ELF1	1368
ENSCAFT00000037066	94.0518	84.9155	67.6154	82.9016	ENSCAFG00000011191	82.371	ENSCAFG00000011191	MRPL52	1369
ENSCAFT00000018594	83.1552	50.0516	100.66	95.4917	ENSCAFG00000011706	82.3395	ENSCAFG00000011706	MNDA	1370
ENSCAFT00000027420	29.8463	127.635	86.9499	84.2928	ENSCAFG00000023628	82.181	ENSCAFG00000023628	NME1	1371
ENSCAFT00000025132	93.9357	63.1569	83.63	87.6397	ENSCAFG00000015855	82.0906	ENSCAFG00000015855	PSMB6	1372
ENSCAFT00000046758	65.4702	121.974	76.233	64.6033	ENSCAFG00000011748	82.07	ENSCAFG00000011748	ANP32E	1373
ENSCAFT00000032473	107.134	66.8436	79.1422	74.6651	ENSCAFG00000020392	81.9461	ENSCAFG00000020392	RABGGTB	1374
ENSCAFT00000047158	168.836	71.9833	51.1366	35.3989	ENSCAFG00000030257	81.8387	ENSCAFG00000030257	NA	1375
ENSCAFT00000027155	77.3902	81.7027	83.1122	84.9196	ENSCAFG00000017143	81.7812	ENSCAFG00000017143	NA	1376
ENSCAFT00000017517	61.2789	77.7299	89.1301	98.3246	ENSCAFG00000010972	81.6159	ENSCAFG00000010972	TCIRG1	1377
ENSCAFT00000044159	160.198	66.6461	52.2526	46.8536	ENSCAFG00000028508	81.4876	ENSCAFG00000028508	NA	1378
ENSCAFT00000045568	125.92	109.053	42.8428	47.9922	ENSCAFG00000017135	81.452	ENSCAFG00000017135	APOBR	1379
ENSCAFT00000006229	155.743	56.9427	52.4187	60.4498	ENSCAFG00000003869	81.3884	ENSCAFG00000003869	DHDH	1380
ENSCAFT00000046111	84.9894	87.4076	78.3941	74.4429	ENSCAFG00000009488	81.3085	ENSCAFG00000009488	MTDH	1381
ENSCAFT00000049628	102.558	152.101	39.6945	30.7736	ENSCAFG00000030025	81.2818	ENSCAFG00000030025	FGL2	1382
ENSCAFT00000008628	27.7895	16.7266	138.553	141.891	ENSCAFG00000005362	81.2402	ENSCAFG00000005362	PLD3	1383
ENSCAFT00000048425	66.9399	89.5367	72.0873	96.2394	ENSCAFG00000032515	81.2008	ENSCAFG00000032515	ARPP19	1384
ENSCAFT00000048986	70.9657	154.208	52.1025	47.4908	ENSCAFG00000007157	81.1917	ENSCAFG00000007157	GRAMD1A	1385
ENSCAFT00000009089	80.3889	137.41	53.027	52.8967	ENSCAFG00000005647	80.9307	ENSCAFG00000005647	TOX4	1386
ENSCAFT00000024959	84.6046	85.777	69.868	83.2165	ENSCAFG00000015749	80.8665	ENSCAFG00000015749	DNAJC7	1387
ENSCAFT00000005783	63.1767	113.74	73.2798	72.447	ENSCAFG00000003594	80.6608	ENSCAFG00000003594	NA	1388
ENSCAFT00000007417	46.1654	171.575	45.3448	58.9096	ENSCAFG00000004598	80.4988	ENSCAFG00000004598	UBP1	1389
ENSCAFT00000036343	73.1339	25.1541	110.023	113.574	ENSCAFG00000003386	80.4713	ENSCAFG00000003386	YWHAQ	1390
ENSCAFT00000015026	71.8129	189.108	39.1508	21.0793	ENSCAFG00000009450	80.2877	ENSCAFG00000009450	BTG2	1391
ENSCAFT00000026649	85.3621	175.319	27.5391	32.7352	ENSCAFG00000016834	80.2389	ENSCAFG00000016834	NUMB	1392
ENSCAFT00000004586	59.6671	113.245	69.326	77.7123	ENSCAFG00000002858	79.9876	ENSCAFG00000002858	NA	1393
ENSCAFT00000049728	55.5516	131.658	58.2414	74.0429	ENSCAFG00000004895	79.8734	ENSCAFG00000004895	DBI	1394
ENSCAFT00000017483	78.6087	32.792	116.72	90.9782	ENSCAFG00000010961	79.7747	ENSCAFG00000010961	LGALS8	1395
ENSCAFT00000045686	95.2156	139.334	44.94	39.1309	ENSCAFG00000000945	79.6551	ENSCAFG00000000945	MAN1A1	1396
ENSCAFT00000008200	48.3048	176.507	46.8852	46.7353	ENSCAFG00000005097	79.608	ENSCAFG00000005097	RHBDF2	1397
ENSCAFT00000009246	134.755	71.8927	49.0911	62.3774	ENSCAFG00000005742	79.529	ENSCAFG00000005742	PFDN1	1398
ENSCAFT00000012678	105.14	45.0291	82.5316	85.2693	ENSCAFG00000007933	79.4924	ENSCAFG00000007933	DIABLO	1399
ENSCAFT00000012970	76.5638	130.953	66.4792	43.9702	ENSCAFG00000008152	79.4914	ENSCAFG00000008152	ELOC	1400
ENSCAFT00000036511	140.689	34.5247	65.7902	76.8251	ENSCAFG00000000509	79.4572	ENSCAFG00000000509	DDX39B	1401
ENSCAFT00000046478	107.534	94.3911	56.1198	59.0492	ENSCAFG00000028788	79.2735	ENSCAFG00000028788	ARL14EP	1402
ENSCAFT00000014759	111.33	38.61	88.2187	78.8497	ENSCAFG00000009289	79.2521	ENSCAFG00000009289	SRSF6	1403
ENSCAFT00000008339	71.8145	127.09	55.3181	62.5777	ENSCAFG00000005174	79.2001	ENSCAFG00000005174	DNAJB6	1404
ENSCAFT00000021201	64.0792	57.8545	104.878	89.7275	ENSCAFG00000013353	79.1349	ENSCAFG00000013353	MGST3	1405
ENSCAFT00000027200	81.0009	108.095	60.6876	66.0166	ENSCAFG00000017177	78.95	ENSCAFG00000017177	UBE2Q1	1406
ENSCAFT00000018527	50.2291	192.446	32.4069	40.5048	ENSCAFG00000011681	78.8966	ENSCAFG00000011681	NA	1407
ENSCAFT00000046046	94.1209	107.388	53.9053	59.6654	ENSCAFG00000004951	78.7698	ENSCAFG00000004951	RAF1	1408
ENSCAFT00000031496	91.7498	149.019	48.8228	25.2563	ENSCAFG00000019798	78.712	ENSCAFG00000019798	CSF1	1409
ENSCAFT00000016486	106.483	77.5856	66.5391	63.7875	ENSCAFG00000010368	78.5987	ENSCAFG00000010368	ADIPOR1	1410
ENSCAFT00000030965	122.32	19.8221	71.9035	99.9542	ENSCAFG00000019476	78.4999	ENSCAFG00000019476	NDUFB10	1411
ENSCAFT00000029930	78.6207	124.089	47.2177	64.052	ENSCAFG00000018855	78.495	ENSCAFG00000018855	PSMG2	1412
ENSCAFT00000000412	39.0985	131.685	69.8199	73.2272	ENSCAFG00000000259	78.4576	ENSCAFG00000000259	OS9	1413
ENSCAFT00000001728	102.152	112.558	50.3628	48.757	ENSCAFG00000001131	78.4575	ENSCAFG00000001131	SLA	1414
ENSCAFT00000006490	11.5699	227.372	29.1122	45.7434	ENSCAFG00000004049	78.4495	ENSCAFG00000004049	HDAC2	1415
ENSCAFT00000018422	85.2204	16.4303	108.333	103.377	ENSCAFG00000011612	78.3403	ENSCAFG00000011612	NA	1416
ENSCAFT00000030472	75.2655	117.829	59.7816	60.3092	ENSCAFG00000019194	78.2962	ENSCAFG00000019194	SLC43A2	1417
ENSCAFT00000038258	76.6839	55.3126	95.536	85.1041	ENSCAFG00000008737	78.1592	ENSCAFG00000008737	RPN2	1418
ENSCAFT00000020772	65.0805	97.4753	75.954	73.6199	ENSCAFG00000013067	78.0324	ENSCAFG00000013067	PAK2	1419
ENSCAFT00000012302	51.4705	28.5973	111.062	120.96	ENSCAFG00000007685	78.0223	ENSCAFG00000007685	RNF181	1420
ENSCAFT00000006178	75.7989	24.6654	108.387	103.13	ENSCAFG00000003821	77.9953	ENSCAFG00000003821	ITGB1	1421
ENSCAFT00000000083	24.7454	280.313	3.87424	2.84612	ENSCAFG00000000059	77.9447	ENSCAFG00000000059	SERPINB2	1422
ENSCAFT00000003680	78.3141	104.75	62.4411	66.0262	ENSCAFG00000002349	77.883	ENSCAFG00000002349	UBE2M	1423
ENSCAFT00000002472	48.0594	120.53	70.541	71.9739	ENSCAFG00000001578	77.7761	ENSCAFG00000001578	OARD1	1424
ENSCAFT00000009993	120.783	37.3011	69.427	82.7847	ENSCAFG00000006177	77.5739	ENSCAFG00000006177	NA	1425
ENSCAFT00000009798	93.2099	137.454	38.9651	39.8833	ENSCAFG00000006052	77.378	ENSCAFG00000006052	RASSF2	1426
ENSCAFT00000044613	80.9585	98.626	75.8185	54.0317	ENSCAFG00000029550	77.3587	ENSCAFG00000029550	NA	1427
ENSCAFT00000045759	65.7742	155.889	82.0083	5.12482	ENSCAFG00000018870	77.199	ENSCAFG00000018870	HPRT1	1428
ENSCAFT00000019919	86.1192	79.2995	71.9778	70.6317	ENSCAFG00000012544	77.0071	ENSCAFG00000012544	COPA	1429
ENSCAFT00000044707	57.5748	190.721	26.6188	32.6501	ENSCAFG00000031419	76.8913	ENSCAFG00000031419	NA	1430
ENSCAFT00000005590	109.414	66.8336	64.0744	67.2099	ENSCAFG00000003471	76.883	ENSCAFG00000003471	PNISR	1431
ENSCAFT00000014092	63.6497	81.9993	80.9625	80.8063	ENSCAFG00000008869	76.8545	ENSCAFG00000008869	TGM2	1432
ENSCAFT00000020518	11.3841	216.699	39.0881	39.468	ENSCAFG00000012918	76.6598	ENSCAFG00000012918	TNK2	1433
ENSCAFT00000032212	61.3619	160.761	38.5805	45.8997	ENSCAFG00000020225	76.6508	ENSCAFG00000020225	NEK6	1434
ENSCAFT00000009335	54.6532	186.123	34.1787	31.2749	ENSCAFG00000005790	76.5573	ENSCAFG00000005790	STAM2	1435
ENSCAFT00000047116	88.2447	35.8526	73.5936	108.368	ENSCAFG00000031549	76.5146	ENSCAFG00000031549	SRP19	1436
ENSCAFT00000017014	76.1918	51.8945	93.1789	84.5578	ENSCAFG00000010674	76.4557	ENSCAFG00000010674	EIF3I	1437
ENSCAFT00000015639	128.837	54.7084	58.8822	63.0118	ENSCAFG00000009846	76.3599	ENSCAFG00000009846	NOL7	1438
ENSCAFT00000008834	98.5547	48.8666	79.8759	77.7177	ENSCAFG00000005480	76.2537	ENSCAFG00000005480	DNAJC3	1439
ENSCAFT00000025070	62.1166	151.362	42.8871	48.5736	ENSCAFG00000015813	76.2349	ENSCAFG00000015813	PADI2	1440
ENSCAFT00000009949	37.4395	174.999	42.6324	49.7618	ENSCAFG00000006145	76.2082	ENSCAFG00000006145	QPCT	1441
ENSCAFT00000003559	62.5635	147.167	49.6596	45.3184	ENSCAFG00000002264	76.177	ENSCAFG00000002264	FBXO9	1442
ENSCAFT00000004966	113.483	75.16	52.6715	62.9344	ENSCAFG00000003095	76.0623	ENSCAFG00000003095	NA	1443
ENSCAFT00000037918	40.7408	60.5841	102.512	99.9187	ENSCAFG00000019323	75.939	ENSCAFG00000019323	SDF4	1444
ENSCAFT00000008588	54.3885	140.559	56.7273	51.5613	ENSCAFG00000005332	75.809	ENSCAFG00000005332	NA	1445
ENSCAFT00000044739	124.245	7.12224	78.8455	92.8573	ENSCAFG00000030152	75.7674	ENSCAFG00000030152	NDUFS6	1446
ENSCAFT00000027635	40.5668	44.7653	94.5135	123.126	ENSCAFG00000017436	75.7429	ENSCAFG00000017436	DYNLL2	1447
ENSCAFT00000026622	78.7918	122.748	46.2166	55.1587	ENSCAFG00000016813	75.7287	ENSCAFG00000016813	ERGIC1	1448
ENSCAFT00000009203	21.2507	121.514	76.3107	83.4685	ENSCAFG00000005708	75.636	ENSCAFG00000005708	DPY30	1449
ENSCAFT00000044875	3.52979	163.063	68.5863	67.2407	ENSCAFG00000029847	75.605	ENSCAFG00000029847	LASP1	1450
ENSCAFT00000001602	39.6972	106.604	69.7212	85.9747	ENSCAFG00000001045	75.4992	ENSCAFG00000001045	NDUFB9	1451
ENSCAFT00000035706	49.6442	43.7012	108.954	99.328	ENSCAFG00000015891	75.4068	ENSCAFG00000015891	GHITM	1452
ENSCAFT00000012508	76.5531	11.3956	110.772	102.861	ENSCAFG00000007838	75.3955	ENSCAFG00000007838	SERPING1	1453
ENSCAFT00000025976	111.241	98.4461	46.072	45.5173	ENSCAFG00000023035	75.3191	ENSCAFG00000023035	ADGRE2	1454
ENSCAFT00000008467	99.6569	83.8239	62.0345	55.2595	ENSCAFG00000005238	75.1937	ENSCAFG00000005238	PPP1CB	1455
ENSCAFT00000020540	83.2051	71.8082	70.4713	75.2047	ENSCAFG00000012894	75.1723	ENSCAFG00000012894	NA	1456
ENSCAFT00000004815	71.7928	98.1233	73.5297	57.0457	ENSCAFG00000002995	75.1229	ENSCAFG00000002995	TAX1BP1	1457
ENSCAFT00000025980	41.3056	144.972	53.9129	60.2984	ENSCAFG00000023035	75.1222	ENSCAFG00000023035	ADGRE2	1458
ENSCAFT00000028163	88.7834	29.0287	90.5031	92.0559	ENSCAFG00000017756	75.0928	ENSCAFG00000017756	UQCRC2	1459
ENSCAFT00000032538	37.2149	180.297	40.6659	41.5267	ENSCAFG00000020432	74.9261	ENSCAFG00000020432	WLS	1460
ENSCAFT00000010097	79.144	21.9505	103.115	95.007	ENSCAFG00000006243	74.8041	ENSCAFG00000006243	GNPDA1	1461
ENSCAFT00000013745	72.303	45.1935	93.0668	87.8837	ENSCAFG00000008659	74.6117	ENSCAFG00000008659	SAMHD1	1462
ENSCAFT00000013352	66.8717	140.302	47.719	42.8058	ENSCAFG00000008408	74.4245	ENSCAFG00000008408	TPD52	1463
ENSCAFT00000021244	62.4772	41.742	104.479	88.7798	ENSCAFG00000013154	74.3696	ENSCAFG00000013154	NA	1464
ENSCAFT00000039828	77.091	75.6547	74.6546	69.8734	ENSCAFG00000006455	74.3184	ENSCAFG00000006455	PSMD13	1465
ENSCAFT00000005426	118.193	71.4166	54.0917	53.0194	ENSCAFG00000003383	74.1801	ENSCAFG00000003383	ADAM17	1466
ENSCAFT00000012800	70.4909	45.7786	93.4678	86.9728	ENSCAFG00000007987	74.1775	ENSCAFG00000007987	SUCLG1	1467
ENSCAFT00000043316	42.2027	186.029	35.5755	32.5087	ENSCAFG00000028794	74.079	ENSCAFG00000028794	NA	1468
ENSCAFT00000010974	65.3672	190.167	17.7409	22.945	ENSCAFG00000006825	74.055	ENSCAFG00000006825	PRR5L	1469
ENSCAFT00000036427	29.2237	112.483	77.2598	77.0274	ENSCAFG00000001441	73.9985	ENSCAFG00000001441	MTCH1	1470
ENSCAFT00000030868	92.0588	50.4853	81.7886	71.5686	ENSCAFG00000019415	73.9753	ENSCAFG00000019415	NAA10	1471
ENSCAFT00000029372	62.3525	35.6538	92.973	104.585	ENSCAFG00000018497	73.8911	ENSCAFG00000018497	NA	1472
ENSCAFT00000015059	103.022	69.6966	57.7641	65.0806	ENSCAFG00000009471	73.8908	ENSCAFG00000009471	SERINC3	1473
ENSCAFT00000031550	49.0615	179.728	35.3556	31.1127	ENSCAFG00000019835	73.8144	ENSCAFG00000019835	SORT1	1474
ENSCAFT00000035526	47.2922	152.678	50.64	44.4229	ENSCAFG00000007213	73.7583	ENSCAFG00000007213	CHPT1	1475
ENSCAFT00000025007	26.951	138.624	67.5859	61.5628	ENSCAFG00000015782	73.6809	ENSCAFG00000015782	RAB8A	1476
ENSCAFT00000013154	122.134	76.3126	51.5306	44.0913	ENSCAFG00000008279	73.5171	ENSCAFG00000008279	PTPRJ	1477
ENSCAFT00000029439	30.3386	136.653	64.1806	62.6803	ENSCAFG00000018540	73.4631	ENSCAFG00000018540	MYO1F	1478
ENSCAFT00000048727	116.78	114.222	37.1838	25.6505	ENSCAFG00000029165	73.4591	ENSCAFG00000029165	VMA21	1479
ENSCAFT00000010876	189.791	3.08747	47.3252	53.4664	ENSCAFG00000006755	73.4176	ENSCAFG00000006755	POLR1D	1480
ENSCAFT00000005432	97.9852	97.0092	53.7383	44.908	ENSCAFG00000003389	73.4102	ENSCAFG00000003389	THRAP3	1481
ENSCAFT00000030124	82.878	100.729	51.4909	58.4311	ENSCAFG00000018962	73.3822	ENSCAFG00000018962	RBMX	1482
ENSCAFT00000002232	68.6563	63.7088	84.7772	75.4013	ENSCAFG00000001437	73.1359	ENSCAFG00000001437	POLR2F	1483
ENSCAFT00000020406	60.5106	62.9792	85.2923	83.3713	ENSCAFG00000012855	73.0384	ENSCAFG00000012855	RAB1B	1484
ENSCAFT00000047653	35.0013	200.141	25.2795	31.4508	ENSCAFG00000032161	72.9681	ENSCAFG00000032161	BATF3	1485
ENSCAFT00000023243	124.539	41.645	63.3504	62.1702	ENSCAFG00000014636	72.9262	ENSCAFG00000014636	TMBIM1	1486
ENSCAFT00000021319	29.3255	183.236	33.5759	45.4516	ENSCAFG00000013440	72.8973	ENSCAFG00000013440	ADAM8	1487
ENSCAFT00000048129	48.3808	101.261	68.5437	73.3697	ENSCAFG00000018703	72.8887	ENSCAFG00000018703	SASH3	1488
ENSCAFT00000030745	67.6144	94.3761	65.7037	63.6879	ENSCAFG00000019346	72.8455	ENSCAFG00000019346	SRRM2	1489
ENSCAFT00000009325	73.3301	66.2067	81.6644	69.8451	ENSCAFG00000005788	72.7616	ENSCAFG00000005788	LAMTOR1	1490
ENSCAFT00000018216	66.3424	62.9361	85.7505	75.8551	ENSCAFG00000011482	72.721	ENSCAFG00000011482	PABPN1	1491
ENSCAFT00000037084	123.163	74.1325	34.4337	59.0238	ENSCAFG00000013102	72.6883	ENSCAFG00000013102	GLUL	1492
ENSCAFT00000006754	84.0205	71.0287	65.0163	70.3513	ENSCAFG00000004204	72.6042	ENSCAFG00000004204	PSMC2	1493
ENSCAFT00000001416	40.1783	77.5889	90.8	81.8328	ENSCAFG00000000913	72.6	ENSCAFG00000000913	TSPO	1494
ENSCAFT00000028828	88.1788	32.7818	84.2307	85.1378	ENSCAFG00000018143	72.5823	ENSCAFG00000018143	ETFA	1495
ENSCAFT00000012389	61.9427	100.509	66.306	61.3874	ENSCAFG00000007743	72.5363	ENSCAFG00000007743	NA	1496
ENSCAFT00000011315	80.099	125.79	38.4091	45.5399	ENSCAFG00000007056	72.4594	ENSCAFG00000007056	CSGALNACT2	1497
ENSCAFT00000048019	34.3986	85.4509	115.303	54.4842	ENSCAFG00000010077	72.4092	ENSCAFG00000010077	LSP1	1498
ENSCAFT00000001836	54.0291	28.0858	113.977	92.9777	ENSCAFG00000031270	72.2674	ENSCAFG00000031270	UQCC2	1499
ENSCAFT00000026871	51.3488	106.782	66.5634	64.2936	ENSCAFG00000016970	72.2469	ENSCAFG00000016970	MVP	1500
ENSCAFT00000014202	113.066	87.6617	43.5528	44.1867	ENSCAFG00000023107	72.1169	ENSCAFG00000023107	OAS2	1501
ENSCAFT00000020805	62.0738	142.445	34.709	49.0839	ENSCAFG00000013112	72.0778	ENSCAFG00000013112	METRNL	1502
ENSCAFT00000024043	78.3947	34.032	83.9037	91.9695	ENSCAFG00000030555	72.075	ENSCAFG00000030555	NA	1503
ENSCAFT00000022259	135.527	152.672	41.1293	38.6879	ENSCAFG00000014029	92.0041	ENSCAFG00000014029	IL1RAP	1265
ENSCAFT00000021500	96.0641	28.0633	86.4665	77.2538	ENSCAFG00000013546	71.9619	ENSCAFG00000013546	NA	1505
ENSCAFT00000046672	64.4841	140.373	39.5567	43.3748	ENSCAFG00000028773	71.9471	ENSCAFG00000028773	NA	1506
ENSCAFT00000029765	27.523	81.4508	85.9258	92.8791	ENSCAFG00000018753	71.9447	ENSCAFG00000018753	NA	1507
ENSCAFT00000006408	82.6073	74.5828	67.4624	63.0285	ENSCAFG00000004000	71.9203	ENSCAFG00000004000	SYPL1	1508
ENSCAFT00000044458	27.8734	245.305	4.47901	9.93303	ENSCAFG00000029456	71.8977	ENSCAFG00000029456	NA	1509
ENSCAFT00000024066	33.0844	126.819	57.4454	70.0964	ENSCAFG00000015163	71.8612	ENSCAFG00000015163	CFP	1510
ENSCAFT00000020231	106.559	48.9478	69.1654	62.7134	ENSCAFG00000012741	71.8464	ENSCAFG00000012741	PSMC5	1511
ENSCAFT00000011761	67.5022	137.434	40.9601	41.4651	ENSCAFG00000007350	71.8404	ENSCAFG00000007350	LSM14A	1512
ENSCAFT00000046306	91.3284	80.2924	56.8974	58.7588	ENSCAFG00000029761	71.8193	ENSCAFG00000029761	PRPF38B	1513
ENSCAFT00000014738	96.9531	81.4355	56.6623	52.0413	ENSCAFG00000009266	71.7731	ENSCAFG00000009266	TBC1D23	1514
ENSCAFT00000046487	83.9166	45.5928	76.295	80.9489	ENSCAFG00000014742	71.6883	ENSCAFG00000014742	FKBP8	1515
ENSCAFT00000031795	50.1071	39.1134	109.097	88.3447	ENSCAFG00000019979	71.6656	ENSCAFG00000019979	NA	1516
ENSCAFT00000044274	53.8597	78.3446	61.9052	92.4907	ENSCAFG00000031640	71.65	ENSCAFG00000031640	GNG2	1517
ENSCAFT00000009156	27.6022	133.14	63.0811	62.7415	ENSCAFG00000005677	71.6412	ENSCAFG00000005677	ARAP1	1518
ENSCAFT00000000705	84.406	44.4539	80.2158	77.2231	ENSCAFG00000000443	71.5747	ENSCAFG00000000443	TUBB	1519
ENSCAFT00000047573	78.4532	101.955	56.4962	49.1329	ENSCAFG00000030079	71.5094	ENSCAFG00000030079	DPM1	1520
ENSCAFT00000005965	45.2725	122.626	49.2235	68.4156	ENSCAFG00000003709	71.3844	ENSCAFG00000003709	CD37	1521
ENSCAFT00000028529	88.847	28.8779	83.4615	84.3053	ENSCAFG00000017967	71.3729	ENSCAFG00000017967	PIN1	1522
ENSCAFT00000013794	34.6571	181.105	38.2437	31.3303	ENSCAFG00000008679	71.3341	ENSCAFG00000008679	LMBR1L	1523
ENSCAFT00000000120	52.7841	44.7684	96.3698	91.4102	ENSCAFG00000023714	71.3331	ENSCAFG00000023714	SARNP	1524
ENSCAFT00000012434	110.475	112.477	35.0485	27.3165	ENSCAFG00000007786	71.3292	ENSCAFG00000007786	CHMP2B	1525
ENSCAFT00000005279	71.6105	199.969	6.67359	6.75111	ENSCAFG00000003293	71.251	ENSCAFG00000003293	RSAD2	1526
ENSCAFT00000020466	88.5552	42.2739	68.8675	85.243	ENSCAFG00000012889	71.2349	ENSCAFG00000012889	SEC11A	1527
ENSCAFT00000018890	62.8841	43.4166	95.3296	82.8447	ENSCAFG00000011885	71.1187	ENSCAFG00000011885	NA	1528
ENSCAFT00000047566	69.1974	154.186	27.4169	33.4088	ENSCAFG00000018527	71.0523	ENSCAFG00000018527	PRAM1	1529
ENSCAFT00000031161	38.339	139.151	54.4345	52.2412	ENSCAFG00000019598	71.0415	ENSCAFG00000019598	G6PD	1530
ENSCAFT00000044259	110.306	7.96725	90.459	75.2239	ENSCAFG00000031178	70.989	ENSCAFG00000031178	CNIH1	1531
ENSCAFT00000023529	70.4631	45.9465	79.5295	87.7036	ENSCAFG00000014834	70.9106	ENSCAFG00000014834	NDUFB11	1532
ENSCAFT00000018435	56.8928	105.661	61.5311	59.4577	ENSCAFG00000011598	70.8857	ENSCAFG00000011598	NA	1533
ENSCAFT00000049785	84.1611	33.0264	89.4302	76.6758	ENSCAFG00000011879	70.8234	ENSCAFG00000011879	MOSPD2	1534
ENSCAFT00000047605	19.5527	64.7289	67.4204	131.184	ENSCAFG00000031132	70.7215	ENSCAFG00000031132	TIMM8B	1535
ENSCAFT00000009584	82.6226	84.1039	61.9384	53.8615	ENSCAFG00000005931	70.6316	ENSCAFG00000005931	PSMD8	1536
ENSCAFT00000000358	26.7282	146.802	56.5637	52.1702	ENSCAFG00000000225	70.566	ENSCAFG00000000225	NA	1537
ENSCAFT00000009041	117.936	35.4931	67.285	61.3435	ENSCAFG00000005617	70.5144	ENSCAFG00000005617	ARL8B	1538
ENSCAFT00000001875	48.8103	79.3239	73.6902	79.9211	ENSCAFG00000001212	70.4364	ENSCAFG00000001212	NUDT3	1539
ENSCAFT00000014420	58.5842	18.7686	101.267	103.019	ENSCAFG00000009069	70.4098	ENSCAFG00000009069	TMEM106C	1540
ENSCAFT00000006932	35.7353	35.8488	111.379	98.5908	ENSCAFG00000004322	70.3885	ENSCAFG00000004322	APMAP	1541
ENSCAFT00000009682	64.0792	131.378	46.7074	39.3458	ENSCAFG00000005997	70.3776	ENSCAFG00000005997	GPCPD1	1542
ENSCAFT00000030750	39.7438	102.865	64.4468	74.2815	ENSCAFG00000019349	70.3342	ENSCAFG00000019349	EMC6	1543
ENSCAFT00000042928	46.6059	134.785	53.1728	46.7489	ENSCAFG00000030005	70.3281	ENSCAFG00000030005	NA	1544
ENSCAFT00000023439	53.4436	39.9506	97.8439	89.9515	ENSCAFG00000014750	70.2974	ENSCAFG00000014750	ERO1A	1545
ENSCAFT00000043013	35.4122	167.22	34.9655	43.1827	ENSCAFG00000002689	70.195	ENSCAFG00000002689	MBOAT7	1546
ENSCAFT00000013312	38.7256	10.0359	116.489	115.347	ENSCAFG00000008363	70.1492	ENSCAFG00000008363	P2RX4	1547
ENSCAFT00000023225	36.4653	81.5237	83.4473	78.7779	ENSCAFG00000014609	70.0536	ENSCAFG00000014609	FERMT3	1548
ENSCAFT00000045775	71.9225	148.399	35.0326	24.745	ENSCAFG00000030210	70.0248	ENSCAFG00000030210	NA	1549
ENSCAFT00000005931	41.6515	200.562	12.9444	24.6398	ENSCAFG00000003685	69.9495	ENSCAFG00000003685	CREM	1550
ENSCAFT00000019364	51.1045	86.0046	65.7867	76.8652	ENSCAFG00000012160	69.9402	ENSCAFG00000012160	EWSR1	1551
ENSCAFT00000013097	87.6023	107.513	43.3672	41.2376	ENSCAFG00000008248	69.9301	ENSCAFG00000008248	ACTR8	1552
ENSCAFT00000028280	26.7358	235.457	9.31065	7.92362	ENSCAFG00000017829	69.8568	ENSCAFG00000017829	CA4	1553
ENSCAFT00000023331	55.4079	110.976	49.1435	63.1786	ENSCAFG00000014690	69.6766	ENSCAFG00000014690	MLF2	1554
ENSCAFT00000013841	79.1714	53.889	76.615	68.6421	ENSCAFG00000008687	69.5794	ENSCAFG00000008687	CCT8	1555
ENSCAFT00000021194	114.307	25.9185	69.7525	68.2869	ENSCAFG00000013345	69.5661	ENSCAFG00000013345	TRA2B	1556
ENSCAFT00000027475	70.5104	123.154	41.7732	42.6912	ENSCAFG00000017342	69.5321	ENSCAFG00000017342	GPR65	1557
ENSCAFT00000028499	59.8769	39.8159	92.8422	85.3334	ENSCAFG00000017943	69.4671	ENSCAFG00000017943	ANXA6	1558
ENSCAFT00000044072	14.1294	210.174	28.7078	24.7587	ENSCAFG00000023455	69.4426	ENSCAFG00000023455	HAVCR1	1559
ENSCAFT00000037045	28.5454	170.696	37.1276	41.0397	ENSCAFG00000004351	69.3522	ENSCAFG00000004351	PHF11	1560
ENSCAFT00000011851	34.1281	32.4106	107.572	102.857	ENSCAFG00000007384	69.2418	ENSCAFG00000007384	CYP4V2	1561
ENSCAFT00000003063	111.725	67.0603	48.2113	49.323	ENSCAFG00000001938	69.08	ENSCAFG00000001938	VEGFA	1562
ENSCAFT00000000684	70.9465	49.153	81.8887	74.2862	ENSCAFG00000000432	69.0686	ENSCAFG00000000432	CCT2	1563
ENSCAFT00000043808	135.527	152.672	41.1293	38.6879	ENSCAFG00000014029	92.0041	ENSCAFG00000014029	IL1RAP	1266
ENSCAFT00000005422	102.323	115.932	24.1199	33.8929	ENSCAFG00000003382	69.0669	ENSCAFG00000003382	LSM10	1565
ENSCAFT00000037190	83.3983	60.2375	75.9448	56.5251	ENSCAFG00000016809	69.0264	ENSCAFG00000016809	NA	1566
ENSCAFT00000008915	64.9232	117.384	49.4349	44.3184	ENSCAFG00000005526	69.0152	ENSCAFG00000005526	IKBKB	1567
ENSCAFT00000007396	44.2752	104.13	61.5864	66.012	ENSCAFG00000004586	69.001	ENSCAFG00000004586	RSU1	1568
ENSCAFT00000004667	39.4949	41.8844	104.694	89.8295	ENSCAFG00000002918	68.9757	ENSCAFG00000002918	RUFY3	1569
ENSCAFT00000022618	73.3386	104.703	44.6793	52.7921	ENSCAFG00000014239	68.8782	ENSCAFG00000014239	SF1	1570
ENSCAFT00000015818	85.6859	69.2576	60.2321	60.0798	ENSCAFG00000009930	68.8138	ENSCAFG00000009930	MGEA5	1571
ENSCAFT00000047705	79.1479	77.1886	61.8378	56.9463	ENSCAFG00000023062	68.7801	ENSCAFG00000023062	FYB1	1572
ENSCAFT00000020839	46.3639	157.604	32.6538	38.1549	ENSCAFG00000013117	68.6942	ENSCAFG00000013117	UAP1	1573
ENSCAFT00000049251	25.6981	168.29	43.5868	37.1925	ENSCAFG00000012813	68.6919	ENSCAFG00000012813	JAML	1574
ENSCAFT00000014054	32.3297	132.162	59.7559	50.5152	ENSCAFG00000008837	68.6908	ENSCAFG00000008837	ANXA3	1575
ENSCAFT00000028299	38.1134	157.555	49.2059	29.5081	ENSCAFG00000017839	68.5956	ENSCAFG00000017839	GGNBP2	1576
ENSCAFT00000003575	78.7279	102.82	50.7306	42.0401	ENSCAFG00000002276	68.5797	ENSCAFG00000002276	ELOVL5	1577
ENSCAFT00000007769	79.0851	108.691	44.958	41.0586	ENSCAFG00000004823	68.4481	ENSCAFG00000004823	NA	1578
ENSCAFT00000012686	75.2983	100.649	45.1381	52.6652	ENSCAFG00000007932	68.4376	ENSCAFG00000007932	EDEM2	1579
ENSCAFT00000044225	68.8075	74.5482	64.9787	65.4001	ENSCAFG00000030099	68.4336	ENSCAFG00000030099	C1D	1580
ENSCAFT00000031088	74.0538	28.1995	82.6746	88.5415	ENSCAFG00000019555	68.3674	ENSCAFG00000019555	DNASE1L1	1581
ENSCAFT00000027067	68.9404	62.2434	73.0816	69.0023	ENSCAFG00000017089	68.3169	ENSCAFG00000017089	PPP4C	1582
ENSCAFT00000044542	95.8999	62.4979	57.9699	56.7723	ENSCAFG00000030770	68.285	ENSCAFG00000030770	NA	1583
ENSCAFT00000038945	26.7978	61.0627	99.1812	85.7689	ENSCAFG00000025128	68.2027	ENSCAFG00000025128	NA	1584
ENSCAFT00000024897	99.4102	58.7326	61.6056	52.9645	ENSCAFG00000015718	68.1782	ENSCAFG00000015718	HIF1A	1585
ENSCAFT00000032259	61.2522	146.974	31.4726	32.9242	ENSCAFG00000020252	68.1557	ENSCAFG00000020252	NQO1	1586
ENSCAFT00000021588	89.5945	12.8827	75.5172	94.4606	ENSCAFG00000013617	68.1138	ENSCAFG00000013617	IDH1	1587
ENSCAFT00000027008	100.124	48.2121	82.1112	41.9848	ENSCAFG00000017056	68.108	ENSCAFG00000017056	DPM3	1588
ENSCAFT00000016515	39.5175	45.1931	90.0433	97.5313	ENSCAFG00000010390	68.0713	ENSCAFG00000010390	AK2	1589
ENSCAFT00000029563	33.7619	110.164	68.3093	59.9292	ENSCAFG00000018623	68.041	ENSCAFG00000018623	EVI2B	1590
ENSCAFT00000003348	111.984	30.6839	64.1745	65.0808	ENSCAFG00000002121	67.9809	ENSCAFG00000002121	PDCD1LG2	1591
ENSCAFT00000046840	96.571	85.3915	43.7908	46.1202	ENSCAFG00000023207	67.9684	ENSCAFG00000023207	WTAP	1592
ENSCAFT00000045313	107.332	87.2584	67.5067	9.71934	ENSCAFG00000010474	67.9542	ENSCAFG00000010474	SRPRA	1593
ENSCAFT00000024129	34.1111	182.354	26.0169	28.9302	ENSCAFG00000015197	67.853	ENSCAFG00000015197	TNFRSF1A	1594
ENSCAFT00000045088	82.1426	59.9987	66.4723	62.7571	ENSCAFG00000012598	67.8427	ENSCAFG00000012598	SLAMF7	1595
ENSCAFT00000016832	67.1798	46.3824	76.9696	80.7237	ENSCAFG00000010593	67.8139	ENSCAFG00000010593	GSTO1	1596
ENSCAFT00000008523	2.86068	77.9141	89.8425	100.592	ENSCAFG00000005287	67.8024	ENSCAFG00000005287	SYNGR2	1597
ENSCAFT00000004662	57.4737	91.0629	66.8729	55.4916	ENSCAFG00000002913	67.7253	ENSCAFG00000002913	UTP3	1598
ENSCAFT00000046243	60.9249	107.952	60.2555	58.812	ENSCAFG00000014029	71.9862	ENSCAFG00000014029	IL1RAP	1504
ENSCAFT00000014477	62.2312	24.6086	84.5649	99.0063	ENSCAFG00000009094	67.6027	ENSCAFG00000009094	HPSE	1600
ENSCAFT00000021166	25.4861	170.057	34.7446	39.6947	ENSCAFG00000013334	67.4956	ENSCAFG00000013334	RELA	1601
ENSCAFT00000019616	37.4395	166.9	31.9471	33.6418	ENSCAFG00000012342	67.4822	ENSCAFG00000012342	HMBS	1602
ENSCAFT00000023805	50.5102	160.197	28.4242	30.7232	ENSCAFG00000015007	67.4637	ENSCAFG00000015007	MAPK1IP1L	1603
ENSCAFT00000002052	80.9248	39.8868	73.3768	75.4861	ENSCAFG00000001315	67.4186	ENSCAFG00000001315	CTNNA1	1604
ENSCAFT00000038572	87.623	51.2076	65.1368	65.6733	ENSCAFG00000012418	67.4102	ENSCAFG00000012418	SSB	1605
ENSCAFT00000025778	29.8393	112.717	65.0133	62.0692	ENSCAFG00000016225	67.4097	ENSCAFG00000016225	ACAP1	1606
ENSCAFT00000046424	28.6186	86.7918	77.3451	76.7518	ENSCAFG00000005202	67.3768	ENSCAFG00000005202	EMC3	1607
ENSCAFT00000037931	58.0122	76.9924	66.6057	67.7647	ENSCAFG00000001395	67.3438	ENSCAFG00000001395	DDX17	1608
ENSCAFT00000025932	90.8506	46.2706	67.733	64.4706	ENSCAFG00000016346	67.3312	ENSCAFG00000016346	CNIH4	1609
ENSCAFT00000045763	57.1391	104.255	57.014	50.7604	ENSCAFG00000013917	67.2921	ENSCAFG00000013917	HK1	1610
ENSCAFT00000048034	66.1261	96.3873	53.1493	53.2921	ENSCAFG00000012665	67.2387	ENSCAFG00000012665	TOR1AIP1	1611
ENSCAFT00000030396	40.6997	162.814	34.6907	30.7198	ENSCAFG00000019140	67.231	ENSCAFG00000019140	UBN1	1612
ENSCAFT00000012735	45.0837	172.446	24.2601	26.1358	ENSCAFG00000007971	66.9813	ENSCAFG00000007971	KATNBL1	1613
ENSCAFT00000026380	109.508	43.9424	45.1185	69.2827	ENSCAFG00000016651	66.9629	ENSCAFG00000016651	MPDU1	1614
ENSCAFT00000019160	87.8096	48.7062	65.6169	65.0318	ENSCAFG00000012057	66.7911	ENSCAFG00000012057	EIF3A	1615
ENSCAFT00000007490	17.0392	177.486	33.9642	38.4472	ENSCAFG00000004655	66.7342	ENSCAFG00000004655	BCL3	1616
ENSCAFT00000016750	41.3149	169.468	28.0926	27.5909	ENSCAFG00000024447	66.6167	ENSCAFG00000024447	Oasl2	1617
ENSCAFT00000009190	69.277	13.7925	100.12	83.1273	ENSCAFG00000005694	66.5791	ENSCAFG00000005694	NAP1L1	1618
ENSCAFT00000030343	69.1398	42.8767	74.196	80.0501	ENSCAFG00000006693	66.5656	ENSCAFG00000006693	NA	1619
ENSCAFT00000019355	57.2136	96.4241	68.7815	43.1844	ENSCAFG00000012189	66.4009	ENSCAFG00000012189	PPP1R11	1620
ENSCAFT00000031352	34.2529	26.8021	94.9657	109.366	ENSCAFG00000019717	66.3466	ENSCAFG00000019717	NA	1621
ENSCAFT00000023617	134.36	44.4795	43.8248	42.6581	ENSCAFG00000014874	66.3305	ENSCAFG00000014874	CHCHD1	1622
ENSCAFT00000024107	45.1993	122.13	52.2996	45.6904	ENSCAFG00000015162	66.3298	ENSCAFG00000015162	KTN1	1623
ENSCAFT00000027276	139.154	12.5101	52.1794	61.2449	ENSCAFG00000017220	66.2721	ENSCAFG00000017220	LUC7L3	1624
ENSCAFT00000005325	64.9677	65.9887	68.3657	65.5125	ENSCAFG00000003322	66.2086	ENSCAFG00000003322	IFRD1	1625
ENSCAFT00000014528	35.5836	60.3084	82.7288	86.1616	ENSCAFG00000009129	66.1956	ENSCAFG00000009129	NA	1626
ENSCAFT00000046884	35.5836	60.3084	82.7288	86.1616	ENSCAFG00000031278	66.1956	ENSCAFG00000031278	NA	1627
ENSCAFT00000016879	54.8474	106.043	55.4495	48.3533	ENSCAFG00000010597	66.1734	ENSCAFG00000010597	HDAC1	1628
ENSCAFT00000011330	15.6549	151.05	48.0561	49.8451	ENSCAFG00000007065	66.1515	ENSCAFG00000007065	ITGB7	1629
ENSCAFT00000026041	76.8091	81.4311	55.8817	50.4039	ENSCAFG00000016426	66.1315	ENSCAFG00000016426	SNX8	1630
ENSCAFT00000039408	50.3111	63.7769	71.8924	78.5426	ENSCAFG00000007490	66.1307	ENSCAFG00000007490	RALY	1631
ENSCAFT00000013520	47.891	142.07	37.235	36.3937	ENSCAFG00000008520	65.8975	ENSCAFG00000008520	GPR171	1632
ENSCAFT00000001647	71.1429	58.2475	64.9558	68.9751	ENSCAFG00000001076	65.8303	ENSCAFG00000001076	H2AFY	1633
ENSCAFT00000010986	71.0191	121.607	33.5032	37.0861	ENSCAFG00000006831	65.8039	ENSCAFG00000006831	SLC15A4	1634
ENSCAFT00000017493	122.162	62.5882	39.8463	38.3325	ENSCAFG00000010997	65.7323	ENSCAFG00000010997	CD80	1635
ENSCAFT00000022159	99.7495	49.7891	58.9499	53.9244	ENSCAFG00000013972	65.6032	ENSCAFG00000013972	NA	1636
ENSCAFT00000044876	83.4716	72.0644	56.5717	50.205	ENSCAFG00000015726	65.5782	ENSCAFG00000015726	KMO	1637
ENSCAFT00000048000	84.4179	70.8247	48.9841	57.2012	ENSCAFG00000018442	65.357	ENSCAFG00000018442	LPIN2	1638
ENSCAFT00000003570	44.2473	120.735	38.7612	57.2529	ENSCAFG00000002275	65.2491	ENSCAFG00000002275	CARD19	1639
ENSCAFT00000031229	37.2839	51.6359	81.6753	90.2266	ENSCAFG00000019644	65.2054	ENSCAFG00000019644	NA	1640
ENSCAFT00000016566	67.9369	25.9993	79.4806	87.3695	ENSCAFG00000008661	65.1966	ENSCAFG00000008661	NA	1641
ENSCAFT00000047384	87.7171	42.5786	56.4312	73.9037	ENSCAFG00000032025	65.1577	ENSCAFG00000032025	NAA20	1642
ENSCAFT00000003060	60.4062	24.2392	85.7817	89.9475	ENSCAFG00000001937	65.0937	ENSCAFG00000001937	DCTN3	1643
ENSCAFT00000018800	114.761	57.3935	39.6341	48.3248	ENSCAFG00000011830	65.0283	ENSCAFG00000011830	PITPNB	1644
ENSCAFT00000031589	118.328	17.8056	66.7154	56.7067	ENSCAFG00000019855	64.889	ENSCAFG00000019855	TAF13	1645
ENSCAFT00000016183	20.7428	24.0786	103.447	111.264	ENSCAFG00000010193	64.8832	ENSCAFG00000010193	GUSB	1646
ENSCAFT00000002092	47.8346	59.05	76.0783	76.2212	ENSCAFG00000001345	64.796	ENSCAFG00000001345	MATR3	1647
ENSCAFT00000017819	56.9645	125.351	38.9875	37.8668	ENSCAFG00000011188	64.7925	ENSCAFG00000011188	GALNT3	1648
ENSCAFT00000002911	74.539	60.5004	58.3085	65.7601	ENSCAFG00000001846	64.777	ENSCAFG00000001846	NA	1649
ENSCAFT00000012203	59.8823	72.0871	58.5964	68.3561	ENSCAFG00000007636	64.7305	ENSCAFG00000007636	UQCRFS1	1650
ENSCAFT00000016030	55.4297	50.0452	63.8328	89.1784	ENSCAFG00000010086	64.6215	ENSCAFG00000010086	NA	1651
ENSCAFT00000022797	26.8446	174.335	28.4407	28.7766	ENSCAFG00000014354	64.5993	ENSCAFG00000014354	VSIR	1652
ENSCAFT00000047083	51.5489	65.1579	67.2558	74.1118	ENSCAFG00000032108	64.5186	ENSCAFG00000032108	GON7	1653
ENSCAFT00000031420	37.4436	68.6857	74.1097	77.7581	ENSCAFG00000019762	64.4993	ENSCAFG00000019762	SURF4	1654
ENSCAFT00000011632	26.1327	73.8073	72.1247	85.0163	ENSCAFG00000007257	64.2703	ENSCAFG00000007257	DRAM1	1655
ENSCAFT00000019627	61.445	40.1894	77.8004	77.6405	ENSCAFG00000012329	64.2688	ENSCAFG00000012329	UQCRC1	1656
ENSCAFT00000028003	93.3687	55.7449	56.1666	51.2815	ENSCAFG00000017647	64.1404	ENSCAFG00000017647	CLTC	1657
ENSCAFT00000007207	128.158	31.3378	50.1625	46.831	ENSCAFG00000004473	64.1225	ENSCAFG00000004473	ESD	1658
ENSCAFT00000023434	77.682	48.3333	70.7672	59.6062	ENSCAFG00000014638	64.0972	ENSCAFG00000014638	PTGES3L-AARSD1	1659
ENSCAFT00000009308	51.6566	76.9127	62.3836	65.1461	ENSCAFG00000005774	64.0247	ENSCAFG00000005774	UBE2E1	1660
ENSCAFT00000044028	46.9754	9.42492	96.3109	103.181	ENSCAFG00000004722	63.973	ENSCAFG00000004722	HN1	1661
ENSCAFT00000030834	82.3467	45.5678	60.8979	66.5147	ENSCAFG00000019395	63.8318	ENSCAFG00000019395	RER1	1662
ENSCAFT00000025911	49.1956	136.762	34.7811	34.4743	ENSCAFG00000016333	63.8032	ENSCAFG00000016333	PDLIM7	1663
ENSCAFT00000017818	85.1713	87.6467	41.6071	40.6523	ENSCAFG00000011208	63.7694	ENSCAFG00000011208	RNF115	1664
ENSCAFT00000020959	81.3944	10.9809	86.3164	76.3325	ENSCAFG00000013209	63.7561	ENSCAFG00000013209	HEBP1	1665
ENSCAFT00000025827	141.534	15.9732	43.9273	53.1419	ENSCAFG00000016286	63.6442	ENSCAFG00000016286	DNAJB1	1666
ENSCAFT00000039320	58.8025	89.5367	55.7964	50.2692	ENSCAFG00000009174	63.6012	ENSCAFG00000009174	CLDND1	1667
ENSCAFT00000011999	52.8828	117.47	44.3547	39.2216	ENSCAFG00000007493	63.4822	ENSCAFG00000007493	KMT5A	1668
ENSCAFT00000011760	95.737	14.2283	75.3414	68.5373	ENSCAFG00000007340	63.461	ENSCAFG00000007340	NA	1669
ENSCAFT00000044354	56.2295	114.697	39.7866	42.9157	ENSCAFG00000029396	63.4071	ENSCAFG00000029396	BASP1	1670
ENSCAFT00000029177	8.37048	106.811	69.2701	68.978	ENSCAFG00000018354	63.3573	ENSCAFG00000018354	AKT1	1671
ENSCAFT00000009962	56.1548	90.9338	53.2621	53.0712	ENSCAFG00000006149	63.3555	ENSCAFG00000006149	DIAPH1	1672
ENSCAFT00000018367	30.3128	60.9005	80.32	81.763	ENSCAFG00000011565	63.3241	ENSCAFG00000011565	PPP1CA	1673
ENSCAFT00000018377	27.9864	166.419	31.7473	27.0553	ENSCAFG00000011583	63.3019	ENSCAFG00000011583	ABHD2	1674
ENSCAFT00000004281	50.0924	119.183	49.7341	33.8725	ENSCAFG00000002708	63.2205	ENSCAFG00000002708	TMEM30A	1675
ENSCAFT00000005863	59.3268	86.1945	63.8676	43.3823	ENSCAFG00000003644	63.1928	ENSCAFG00000003644	STARD3NL	1676
ENSCAFT00000008713	63.0659	29.1024	84.633	75.8939	ENSCAFG00000005412	63.1738	ENSCAFG00000005412	FBL	1677
ENSCAFT00000044639	86.9753	95.9767	33.7728	35.8923	ENSCAFG00000029562	63.1543	ENSCAFG00000029562	NA	1678
ENSCAFT00000010494	65.933	52.6859	70.7676	63.1946	ENSCAFG00000006498	63.1453	ENSCAFG00000006498	TAF10	1679
ENSCAFT00000007384	32.665	78.8183	67.5179	73.2438	ENSCAFG00000024817	63.0612	ENSCAFG00000024817	NA	1680
ENSCAFT00000011155	62.3277	38.2657	81.6287	69.9941	ENSCAFG00000006947	63.054	ENSCAFG00000006947	ATP6V1H	1681
ENSCAFT00000012950	55.8942	153.263	19.0994	23.8101	ENSCAFG00000008143	63.0166	ENSCAFG00000008143	MSRA	1682
ENSCAFT00000004979	50.5731	86.2474	61.1488	54.0656	ENSCAFG00000003103	63.0087	ENSCAFG00000003103	RRAGD	1683
ENSCAFT00000043992	126.627	55.0461	43.2694	26.9706	ENSCAFG00000031129	62.9783	ENSCAFG00000031129	NA	1684
ENSCAFT00000043999	82.4185	47.7932	62.1959	59.4873	ENSCAFG00000029620	62.9737	ENSCAFG00000029620	SRSF7	1685
ENSCAFT00000014466	81.9737	100.014	32.6221	36.3647	ENSCAFG00000009096	62.7437	ENSCAFG00000009096	LXN	1686
ENSCAFT00000045487	109.306	11.2539	59.7791	70.3038	ENSCAFG00000032175	62.6608	ENSCAFG00000032175	LHFPL2	1687
ENSCAFT00000004876	32.9939	39.0983	91.1704	87.2576	ENSCAFG00000003028	62.6301	ENSCAFG00000003028	HSDL2	1688
ENSCAFT00000011651	1800.3	2596.7	515.455	521.19	ENSCAFG00000007277	1358.41	ENSCAFG00000007277	IL1RN	91
ENSCAFT00000001485	77.9621	43.8244	67.9367	60.2839	ENSCAFG00000000948	62.5018	ENSCAFG00000000948	HSPA4	1690
ENSCAFT00000028221	76.6028	62.399	53.4461	57.2685	ENSCAFG00000017783	62.4291	ENSCAFG00000017783	PAPOLA	1691
ENSCAFT00000032274	67.1243	38.8486	75.2877	67.7781	ENSCAFG00000020261	62.2597	ENSCAFG00000020261	NA	1692
ENSCAFT00000019585	24.3764	108.658	53.9638	61.9366	ENSCAFG00000012298	62.2337	ENSCAFG00000012298	FES	1693
ENSCAFT00000017438	54.1759	130.435	30.8097	33.4247	ENSCAFG00000010940	62.2114	ENSCAFG00000010940	MCTP2	1694
ENSCAFT00000019145	52.5509	7.6148	89.3317	99.3375	ENSCAFG00000012052	62.2087	ENSCAFG00000012052	IDH2	1695
ENSCAFT00000039331	8.28538	6.90582	108.234	125.276	ENSCAFG00000009905	62.1751	ENSCAFG00000009905	MMP9	1696
ENSCAFT00000047775	60.444	74.7578	51.1886	62.1877	ENSCAFG00000018691	62.1445	ENSCAFG00000018691	ANKRD12	1697
ENSCAFT00000021466	124.478	16.0015	45.4783	62.301	ENSCAFG00000024720	62.0648	ENSCAFG00000024720	NA	1698
ENSCAFT00000001140	93.2496	21.0478	65.0519	68.8945	ENSCAFG00000000737	62.0609	ENSCAFG00000000737	CDC42SE2	1699
ENSCAFT00000002162	101.216	69.893	36.4256	40.6901	ENSCAFG00000001395	62.0563	ENSCAFG00000001395	DDX17	1700
ENSCAFT00000017301	34.2445	125.199	45.0334	43.611	ENSCAFG00000010887	62.0219	ENSCAFG00000010887	PPA2	1701
ENSCAFT00000020234	34.1406	20.5494	105.313	87.9419	ENSCAFG00000012754	61.9862	ENSCAFG00000012754	UFC1	1702
ENSCAFT00000004532	35.0764	150.066	29.5069	33.2601	ENSCAFG00000002855	61.9772	ENSCAFG00000002855	NA	1703
ENSCAFT00000020148	64.3564	61.9784	58.8961	62.4545	ENSCAFG00000012689	61.9214	ENSCAFG00000012689	USF1	1704
ENSCAFT00000020156	19.5326	142.399	41.7412	43.9386	ENSCAFG00000012716	61.9028	ENSCAFG00000012716	ARHGAP30	1705
ENSCAFT00000045860	85.1338	128.07	17.0252	17.1605	ENSCAFG00000015054	61.8473	ENSCAFG00000015054	MMP1	1706
ENSCAFT00000007732	52.6017	171.754	12.074	10.7923	ENSCAFG00000024949	61.8055	ENSCAFG00000024949	NA	1707
ENSCAFT00000013978	62.5438	57.0689	66.4092	61.1418	ENSCAFG00000008738	61.7909	ENSCAFG00000008738	TM9SF3	1708
ENSCAFT00000008154	85.1259	118.52	22.6775	20.8096	ENSCAFG00000005070	61.7832	ENSCAFG00000005070	ACOD1	1709
ENSCAFT00000044840	49.1037	158.598	18.9763	20.2184	ENSCAFG00000017637	61.7242	ENSCAFG00000017637	C18orf25	1710
ENSCAFT00000004175	42.3365	105.366	47.1682	51.8624	ENSCAFG00000002649	61.6833	ENSCAFG00000002649	LENG8	1711
ENSCAFT00000004954	104.788	25.3614	59.0711	57.5049	ENSCAFG00000003083	61.6814	ENSCAFG00000003083	CCT4	1712
ENSCAFT00000019525	102.422	63.5163	39.4815	41.2751	ENSCAFG00000012297	61.6737	ENSCAFG00000012297	ZDHHC18	1713
ENSCAFT00000015219	24.2473	3.64865	104.824	113.942	ENSCAFG00000009582	61.6654	ENSCAFG00000009582	TXNDC5	1714
ENSCAFT00000017386	63.0424	73.9285	54.0915	55.2151	ENSCAFG00000010899	61.5694	ENSCAFG00000010899	MOB4	1715
ENSCAFT00000019398	141.99	17.9173	37.4955	48.8334	ENSCAFG00000012195	61.5589	ENSCAFG00000012195	LDHB	1716
ENSCAFT00000014276	69.9822	84.2454	40.7053	51.1741	ENSCAFG00000008990	61.5268	ENSCAFG00000008990	OTULIN	1717
ENSCAFT00000026864	57.5586	89.7617	49.0079	49.4608	ENSCAFG00000016971	61.4472	ENSCAFG00000016971	NA	1718
ENSCAFT00000000562	60.4062	77.0461	50.8659	57.4665	ENSCAFG00000000355	61.4462	ENSCAFG00000000355	MGAT4B	1719
ENSCAFT00000035946	104.129	65.5246	35.2875	40.8289	ENSCAFG00000023394	61.4424	ENSCAFG00000023394	NA	1720
ENSCAFT00000010414	42.9125	76.4528	59.4126	66.956	ENSCAFG00000006413	61.4335	ENSCAFG00000006413	NCKAP1L	1721
ENSCAFT00000008400	77.1144	59.2602	53.6503	55.5499	ENSCAFG00000005204	61.3937	ENSCAFG00000005204	CTNNB1	1722
ENSCAFT00000026747	75.008	39.8362	57.1552	73.4785	ENSCAFG00000016895	61.3695	ENSCAFG00000016895	TRAPPC1	1723
ENSCAFT00000025894	31.8269	119.488	43.472	50.4566	ENSCAFG00000016316	61.3109	ENSCAFG00000016316	PKN1	1724
ENSCAFT00000022493	32.1281	156.909	16.5845	39.4677	ENSCAFG00000014170	61.2723	ENSCAFG00000014170	GMIP	1725
ENSCAFT00000049672	67.7846	85.5063	42.3376	49.2453	ENSCAFG00000032614	61.2185	ENSCAFG00000032614	NA	1726
ENSCAFT00000044753	109.201	52.2048	46.9596	36.1853	ENSCAFG00000012878	61.1378	ENSCAFG00000012878	FCER1G	1727
ENSCAFT00000045939	25.3971	138.225	40.2175	40.6936	ENSCAFG00000001228	61.1334	ENSCAFG00000001228	DENND3	1728
ENSCAFT00000010149	73.8575	93.9196	42.6552	34.024	ENSCAFG00000006269	61.1141	ENSCAFG00000006269	PCID2	1729
ENSCAFT00000029996	39.0325	34.483	78.2661	92.6233	ENSCAFG00000018897	61.1012	ENSCAFG00000018897	JUN	1730
ENSCAFT00000049546	103.015	50.2746	46.0486	45.0318	ENSCAFG00000006518	61.0925	ENSCAFG00000006518	DCTN6	1731
ENSCAFT00000005849	57.9781	70.4927	68.0797	47.7903	ENSCAFG00000003629	61.0852	ENSCAFG00000003629	RAB14	1732
ENSCAFT00000027319	8.53514	77.0603	77.9506	80.7839	ENSCAFG00000028908	61.0825	ENSCAFG00000028908	WDR83OS	1733
ENSCAFT00000005784	33.9105	112.26	48.9864	49.0298	ENSCAFG00000003595	61.0467	ENSCAFG00000003595	NA	1734
ENSCAFT00000044757	29.1713	149.246	31.6771	34.0379	ENSCAFG00000029125	61.0331	ENSCAFG00000029125	SIRPB2	1735
ENSCAFT00000030748	12.038	32.6059	97.0406	102.4	ENSCAFG00000019347	61.0211	ENSCAFG00000019347	TAX1BP3	1736
ENSCAFT00000020678	151.13	35.4768	31.9426	25.1309	ENSCAFG00000013035	60.9201	ENSCAFG00000013035	NA	1737
ENSCAFT00000009195	46.133	82.3114	49.5951	65.2122	ENSCAFG00000005701	60.8129	ENSCAFG00000005701	MEMO1	1738
ENSCAFT00000037435	31.1254	102.189	54.5853	54.9192	ENSCAFG00000024217	60.7047	ENSCAFG00000024217	TRAPPC5	1739
ENSCAFT00000044246	71.5885	32.3172	58.5276	80.3109	ENSCAFG00000032070	60.686	ENSCAFG00000032070	SAP18	1740
ENSCAFT00000002040	58.4924	42.3584	69.7852	72.0497	ENSCAFG00000001317	60.6714	ENSCAFG00000001317	EEF1D	1741
ENSCAFT00000047458	54.8046	90.3563	53.7387	43.6785	ENSCAFG00000030569	60.6445	ENSCAFG00000030569	SDF2	1742
ENSCAFT00000047689	66.9516	24.5363	85.1095	65.7738	ENSCAFG00000000806	60.5928	ENSCAFG00000000806	HLA-DRB1	1743
ENSCAFT00000006772	53.5137	14.092	83.1183	91.6294	ENSCAFG00000004224	60.5883	ENSCAFG00000004224	PLEKHB2	1744
ENSCAFT00000011979	44.4078	90.3267	59.7941	47.7004	ENSCAFG00000007479	60.5573	ENSCAFG00000007479	NA	1745
ENSCAFT00000004188	32.0945	17.708	86.5721	105.743	ENSCAFG00000002660	60.5293	ENSCAFG00000002660	NA	1746
ENSCAFT00000006177	46.9401	44.7347	78.9594	71.2349	ENSCAFG00000003837	60.4673	ENSCAFG00000003837	DLD	1747
ENSCAFT00000010930	64.938	69.9444	54.7844	52.1404	ENSCAFG00000006789	60.4518	ENSCAFG00000006789	NSFL1C	1748
ENSCAFT00000046389	63.3483	25.0226	81.5436	71.6273	ENSCAFG00000028760	60.3854	ENSCAFG00000028760	ARL2-SNX15	1749
ENSCAFT00000011009	67.7761	60.4969	55.1236	58.0405	ENSCAFG00000006839	60.3593	ENSCAFG00000006839	PSMD6	1750
ENSCAFT00000000293	94.0174	33.0996	61.9935	52.2823	ENSCAFG00000000185	60.3482	ENSCAFG00000000185	STX7	1751
ENSCAFT00000046323	61.9144	94.8605	41.4389	43.1584	ENSCAFG00000029618	60.3431	ENSCAFG00000029618	LAMTOR2	1752
ENSCAFT00000001638	89.498	35.7219	60.6319	55.3241	ENSCAFG00000001070	60.294	ENSCAFG00000001070	WASHC5	1753
ENSCAFT00000045546	54.171	110.498	45.4352	31.0084	ENSCAFG00000028779	60.2781	ENSCAFG00000028779	MRPS6	1754
ENSCAFT00000010987	130.815	29.1332	37.0607	43.8836	ENSCAFG00000006832	60.2231	ENSCAFG00000006832	COMMD9	1755
ENSCAFT00000009899	52.615	76.5954	58.8401	52.6287	ENSCAFG00000006114	60.1698	ENSCAFG00000006114	TAF7	1756
ENSCAFT00000000383	38.5361	129.16	38.4444	34.4749	ENSCAFG00000000245	60.1539	ENSCAFG00000000245	BCLAF1	1757
ENSCAFT00000016367	79.07	55.6839	52.6173	53.2297	ENSCAFG00000010312	60.1502	ENSCAFG00000010312	NA	1758
ENSCAFT00000043673	97.0143	11.6787	62.6846	68.9639	ENSCAFG00000029184	60.0854	ENSCAFG00000029184	NA	1759
ENSCAFT00000044267	40.4741	152.891	24.1131	22.6827	ENSCAFG00000025213	60.0401	ENSCAFG00000025213	FAM111B	1760
ENSCAFT00000027191	45.0143	125.312	34.3004	35.4516	ENSCAFG00000017169	60.0195	ENSCAFG00000017169	ADAR	1761
ENSCAFT00000047012	13.6048	133.225	47.2036	46.0151	ENSCAFG00000029414	60.0122	ENSCAFG00000029414	CARD8	1762
ENSCAFT00000014810	43.6141	15.9345	93.1059	87.1883	ENSCAFG00000025512	59.9607	ENSCAFG00000025512	SERPINB6	1763
ENSCAFT00000012721	47.1972	62.143	61.5781	68.9156	ENSCAFG00000007959	59.9585	ENSCAFG00000007959	EMC4	1764
ENSCAFT00000001574	60.5627	91.1326	44.788	43.3014	ENSCAFG00000001022	59.9461	ENSCAFG00000001022	BAK1	1765
ENSCAFT00000046020	80.8051	61.4211	42.9806	54.5173	ENSCAFG00000030375	59.931	ENSCAFG00000030375	NA	1766
ENSCAFT00000049811	113.595	7.46139	71.1092	47.5256	ENSCAFG00000000165	59.9228	ENSCAFG00000000165	TNFAIP8	1767
ENSCAFT00000015053	60.8686	43.1795	70.5013	65.1121	ENSCAFG00000009470	59.9154	ENSCAFG00000009470	BCAS2	1768
ENSCAFT00000023391	81.5466	52.859	43.5513	61.6259	ENSCAFG00000014727	59.8957	ENSCAFG00000014727	KXD1	1769
ENSCAFT00000007604	62.1922	91.8949	42.6238	42.844	ENSCAFG00000004721	59.8887	ENSCAFG00000004721	PDCD6IP	1770
ENSCAFT00000000190	39.6142	9.36729	97.0406	93.2271	ENSCAFG00000000118	59.8123	ENSCAFG00000000118	NA	1771
ENSCAFT00000002129	48.2548	121.53	35.266	33.7751	ENSCAFG00000001379	59.7064	ENSCAFG00000001379	JOSD1	1772
ENSCAFT00000015138	40.1525	93.4496	43.9052	61.2549	ENSCAFG00000009525	59.6906	ENSCAFG00000009525	CHP1	1773
ENSCAFT00000000522	24.811	63.9357	75.2913	74.5928	ENSCAFG00000000337	59.6577	ENSCAFG00000000337	PPM1H	1774
ENSCAFT00000048400	20.4843	113.022	41.9979	62.991	ENSCAFG00000030384	59.6237	ENSCAFG00000030384	RAB32	1775
ENSCAFT00000002130	67.91	32.7004	66.2407	71.5984	ENSCAFG00000001383	59.6124	ENSCAFG00000001383	NA	1776
ENSCAFT00000018607	73.226	34.9771	65.6745	64.3896	ENSCAFG00000011715	59.5668	ENSCAFG00000011715	LARP7	1777
ENSCAFT00000000369	79.1502	39.5977	61.1174	58.3749	ENSCAFG00000000233	59.56	ENSCAFG00000000233	DCTN2	1778
ENSCAFT00000009466	94.1686	35.4254	54.1739	54.4582	ENSCAFG00000005877	59.5565	ENSCAFG00000005877	ALYREF	1779
ENSCAFT00000047006	17.977	125.033	46.2665	48.9267	ENSCAFG00000015300	59.5507	ENSCAFG00000015300	SPPL2A	1780
ENSCAFT00000005661	39.351	47.3712	76.1656	75.0705	ENSCAFG00000003521	59.4895	ENSCAFG00000003521	TRAPPC3	1781
ENSCAFT00000017088	86.8789	51.914	46.3495	52.6474	ENSCAFG00000010732	59.4474	ENSCAFG00000010732	CAB39	1782
ENSCAFT00000007831	24.5009	16.5906	95.3281	101.272	ENSCAFG00000004861	59.4228	ENSCAFG00000004861	AAMDC	1783
ENSCAFT00000044784	54.9748	51.0943	66.9037	64.702	ENSCAFG00000029633	59.4187	ENSCAFG00000029633	NA	1784
ENSCAFT00000009907	97.2449	74.4515	33.8047	31.7745	ENSCAFG00000006121	59.3189	ENSCAFG00000006121	ATP2B1	1785
ENSCAFT00000048522	97.2449	74.4515	33.8047	31.7745	ENSCAFG00000006121	59.3189	ENSCAFG00000006121	ATP2B1	1786
ENSCAFT00000026208	62.1413	31.8433	71.1425	71.7748	ENSCAFG00000016534	59.2255	ENSCAFG00000016534	ACTN1	1787
ENSCAFT00000016127	70.2159	37.0929	66.8285	62.1089	ENSCAFG00000010149	59.0616	ENSCAFG00000010149	CCT6A	1788
ENSCAFT00000017557	27.0757	78.4295	61.82	68.257	ENSCAFG00000011034	58.8955	ENSCAFG00000011034	CRLF2	1789
ENSCAFT00000029583	34.4891	119.579	36.148	45.2831	ENSCAFG00000018636	58.8747	ENSCAFG00000018636	DENND1C	1790
ENSCAFT00000048022	136.188	43.4698	30.9088	24.733	ENSCAFG00000005786	58.8249	ENSCAFG00000005786	EIF4EBP3	1791
ENSCAFT00000018979	54.8046	66.311	58.683	55.2084	ENSCAFG00000011953	58.7517	ENSCAFG00000011953	PARP15	1792
ENSCAFT00000021283	85.458	77.9952	36.3577	35.1673	ENSCAFG00000013412	58.7446	ENSCAFG00000013412	MFAP1	1793
ENSCAFT00000020001	71.6518	49.2217	59.734	54.2128	ENSCAFG00000012572	58.7051	ENSCAFG00000012572	ARCN1	1794
ENSCAFT00000026820	51.0679	47.9814	69.8785	65.8097	ENSCAFG00000016943	58.6844	ENSCAFG00000016943	CD2BP2	1795
ENSCAFT00000018969	46.0609	111.988	38.1989	38.4433	ENSCAFG00000011948	58.6727	ENSCAFG00000011948	DTX3L	1796
ENSCAFT00000013836	74.3777	61.9869	51.0263	47.0915	ENSCAFG00000008689	58.6206	ENSCAFG00000008689	PRKCD	1797
ENSCAFT00000023941	63.3001	57.1511	48.3728	65.6006	ENSCAFG00000015083	58.6061	ENSCAFG00000015083	MED28	1798
ENSCAFT00000043789	81.899	23.7675	62.4222	66.2322	ENSCAFG00000029506	58.5802	ENSCAFG00000029506	GLO1	1799
ENSCAFT00000011126	39.2445	46.4556	58.2731	90.2749	ENSCAFG00000006933	58.562	ENSCAFG00000006933	TMEM9B	1800
ENSCAFT00000009501	33.1884	104.876	45.814	49.8274	ENSCAFG00000005891	58.4264	ENSCAFG00000005891	SIRT7	1801
ENSCAFT00000031507	48.1553	65.6424	58.0765	61.7665	ENSCAFG00000019808	58.4102	ENSCAFG00000019808	TCF25	1802
ENSCAFT00000012562	18.4299	155.331	28.6775	31.0124	ENSCAFG00000007854	58.3628	ENSCAFG00000007854	CAST	1803
ENSCAFT00000016766	131.685	33.3928	35.5358	32.8138	ENSCAFG00000025131	58.3569	ENSCAFG00000025131	NA	1804
ENSCAFT00000036183	87.9371	86.9562	27.5772	30.9379	ENSCAFG00000013692	58.3521	ENSCAFG00000013692	ADORA3	1805
ENSCAFT00000018165	83.3463	55.053	46.6037	48.1123	ENSCAFG00000011445	58.2788	ENSCAFG00000011445	B4GALT5	1806
ENSCAFT00000047724	73.2642	108.369	21.5	29.8814	ENSCAFG00000031936	58.2536	ENSCAFG00000031936	NRBF2	1807
ENSCAFT00000031690	92.3878	8.68887	65.1122	66.7588	ENSCAFG00000019919	58.2369	ENSCAFG00000019919	IRF8	1808
ENSCAFT00000035516	47.1924	101.219	46.6978	37.8101	ENSCAFG00000018072	58.2299	ENSCAFG00000018072	DCTN4	1809
ENSCAFT00000021145	51.9726	45.6359	63.706	71.3513	ENSCAFG00000013308	58.1664	ENSCAFG00000013308	HNRNPR	1810
ENSCAFT00000021728	84.26	76.701	34.8997	36.6413	ENSCAFG00000013698	58.1255	ENSCAFG00000013698	ST6GAL1	1811
ENSCAFT00000009744	47.992	21.5868	71.6414	91.1807	ENSCAFG00000006036	58.1002	ENSCAFG00000006036	NA	1812
ENSCAFT00000020426	57.6068	44.3931	63.5278	66.8217	ENSCAFG00000012850	58.0874	ENSCAFG00000012850	NDUFS2	1813
ENSCAFT00000009375	57.009	68.9783	57.3027	48.9959	ENSCAFG00000005809	58.0715	ENSCAFG00000005809	TM9SF2	1814
ENSCAFT00000008766	38.5143	48.4714	72.1115	72.5709	ENSCAFG00000005449	57.917	ENSCAFG00000005449	TGFBR2	1815
ENSCAFT00000016189	56.9701	7.62014	91.1414	75.8388	ENSCAFG00000010200	57.8926	ENSCAFG00000010200	NA	1816
ENSCAFT00000020054	46.8681	65.926	56.876	61.8891	ENSCAFG00000012625	57.8898	ENSCAFG00000012625	ADRM1	1817
ENSCAFT00000012705	75.9992	59.4082	42.5875	53.4495	ENSCAFG00000007948	57.8611	ENSCAFG00000007948	FDFT1	1818
ENSCAFT00000022729	47.9764	70.0573	57.1185	56.1873	ENSCAFG00000014295	57.8349	ENSCAFG00000014295	SMC4	1819
ENSCAFT00000046716	62.2509	53.649	54.5853	60.3434	ENSCAFG00000010575	57.7071	ENSCAFG00000010575	SELENOS	1820
ENSCAFT00000000781	54.7596	38.1101	68.6443	69.2933	ENSCAFG00000000497	57.7018	ENSCAFG00000000497	NA	1821
ENSCAFT00000022168	143.788	8.09944	38.9483	39.9429	ENSCAFG00000013968	57.6948	ENSCAFG00000013968	CD163	1822
ENSCAFT00000039015	71.0604	46.4507	61.2138	51.9383	ENSCAFG00000005520	57.6658	ENSCAFG00000005520	SNRPB2	1823
ENSCAFT00000020181	62.6338	31.8091	68.3671	67.8492	ENSCAFG00000012733	57.6648	ENSCAFG00000012733	PFDN2	1824
ENSCAFT00000021158	49.0576	63.1043	56.1154	62.2826	ENSCAFG00000013331	57.64	ENSCAFG00000013331	SRP54	1825
ENSCAFT00000010630	77.6052	87.4066	32.1676	33.2715	ENSCAFG00000006576	57.6127	ENSCAFG00000006576	WDFY4	1826
ENSCAFT00000009406	32.6166	140.861	29.0255	27.8058	ENSCAFG00000005825	57.5772	ENSCAFG00000005825	APBB3	1827
ENSCAFT00000047723	30.0884	114.852	44.0124	41.1818	ENSCAFG00000024856	57.5336	ENSCAFG00000024856	KPNA4	1828
ENSCAFT00000019903	157.338	62.1235	5.03133	5.33998	ENSCAFG00000012542	57.4582	ENSCAFG00000012542	HEG1	1829
ENSCAFT00000030858	18.4299	69.3315	51.526	90.5301	ENSCAFG00000019409	57.4543	ENSCAFG00000019409	LSM7	1830
ENSCAFT00000010649	76.9133	42.7334	44.1093	65.9216	ENSCAFG00000006601	57.4194	ENSCAFG00000006601	POLR2I	1831
ENSCAFT00000049735	35.148	158.892	18.0544	17.4216	ENSCAFG00000032512	57.379	ENSCAFG00000032512	NA	1832
ENSCAFT00000045410	74.0172	19.7444	65.765	69.4314	ENSCAFG00000029395	57.2395	ENSCAFG00000029395	NA	1833
ENSCAFT00000025982	19.0376	123.416	46.3078	39.927	ENSCAFG00000023035	57.1722	ENSCAFG00000023035	ADGRE2	1834
ENSCAFT00000021098	73.153	42.9992	56.5013	55.8259	ENSCAFG00000013284	57.1199	ENSCAFG00000013284	NA	1835
ENSCAFT00000005606	50.7945	58.0897	66.0349	53.5533	ENSCAFG00000003487	57.1181	ENSCAFG00000003487	PQLC3	1836
ENSCAFT00000021011	98.8564	13.8839	48.5203	67.1149	ENSCAFG00000013248	57.0939	ENSCAFG00000013248	CREBL2	1837
ENSCAFT00000013198	67.3046	74.0374	42.9689	43.933	ENSCAFG00000008245	57.061	ENSCAFG00000008245	FAR1	1838
ENSCAFT00000015804	45.6253	78.1783	37.7535	66.627	ENSCAFG00000009922	57.046	ENSCAFG00000009922	RBMS1	1839
ENSCAFT00000023874	46.1517	106.66	32.2437	42.8766	ENSCAFG00000015017	56.9831	ENSCAFG00000015017	ATP6V0A1	1840
ENSCAFT00000023165	22.8617	157.858	25.1646	21.7572	ENSCAFG00000014595	56.9103	ENSCAFG00000014595	PYGL	1841
ENSCAFT00000050210	18.6018	163.529	23.2337	22.0376	ENSCAFG00000028910	56.8506	ENSCAFG00000028910	NA	1842
ENSCAFT00000044130	53.0592	115.77	33.377	25.0304	ENSCAFG00000029941	56.8093	ENSCAFG00000029941	UBE2G1	1843
ENSCAFT00000018035	47.9856	18.0518	80.9476	80.2381	ENSCAFG00000011349	56.8058	ENSCAFG00000011349	GSTP1	1844
ENSCAFT00000009253	87.5849	106.168	13.6038	19.8209	ENSCAFG00000005749	56.7944	ENSCAFG00000005749	HBEGF	1845
ENSCAFT00000028996	47.2559	9.7307	79.5022	90.487	ENSCAFG00000018253	56.7439	ENSCAFG00000018253	SHMT1	1846
ENSCAFT00000024900	40.6576	148.872	18.3661	19.0109	ENSCAFG00000015720	56.7266	ENSCAFG00000015720	DHX58	1847
ENSCAFT00000012614	52.4563	88.1887	42.536	43.126	ENSCAFG00000007900	56.5768	ENSCAFG00000007900	ELL2	1848
ENSCAFT00000009055	68.2811	46.8406	56.0533	55.099	ENSCAFG00000005614	56.5685	ENSCAFG00000005614	EIF4A3	1849
ENSCAFT00000022740	63.5012	88.4213	36.1172	38.1576	ENSCAFG00000014309	56.5493	ENSCAFG00000014309	RASGRP2	1850
ENSCAFT00000001116	33.2259	34.9037	79.8642	78.1877	ENSCAFG00000000710	56.5454	ENSCAFG00000000710	SLC27A6	1851
ENSCAFT00000003449	122.623	60.4978	17.0477	26.0107	ENSCAFG00000002193	56.5447	ENSCAFG00000002193	RNF149	1852
ENSCAFT00000030578	33.1884	7.49112	86.2153	98.9092	ENSCAFG00000019259	56.451	ENSCAFG00000019259	MRPL20	1853
ENSCAFT00000006890	46.6336	36.0646	71.3325	71.2137	ENSCAFG00000004267	56.3111	ENSCAFG00000004267	HADHA	1854
ENSCAFT00000017504	45.6294	103.168	37.6168	38.688	ENSCAFG00000011006	56.2757	ENSCAFG00000011006	ADPRH	1855
ENSCAFT00000013868	89.3547	74.8686	30.5174	30.2915	ENSCAFG00000008729	56.2581	ENSCAFG00000008729	BACH1	1856
ENSCAFT00000019352	23.269	136.556	40.6595	24.3934	ENSCAFG00000012186	56.2195	ENSCAFG00000012186	ZNRD1	1857
ENSCAFT00000020103	67.5519	28.5115	62.0706	66.6708	ENSCAFG00000012608	56.2012	ENSCAFG00000012608	PSMD2	1858
ENSCAFT00000014122	38.5547	44.801	72.4498	68.8191	ENSCAFG00000008879	56.1561	ENSCAFG00000008879	NA	1859
ENSCAFT00000000663	63.3001	50.7216	56.1891	54.3195	ENSCAFG00000000418	56.1326	ENSCAFG00000000418	MDM2	1860
ENSCAFT00000007090	60.0841	31.8742	69.8977	62.4079	ENSCAFG00000004397	56.066	ENSCAFG00000004397	YME1L1	1861
ENSCAFT00000005907	10.6402	112.95	45.7483	54.8156	ENSCAFG00000003663	56.0386	ENSCAFG00000003663	GSN	1862
ENSCAFT00000003885	102.829	53.7119	34.6967	32.711	ENSCAFG00000002469	55.987	ENSCAFG00000002469	NANS	1863
ENSCAFT00000006620	58.6641	34.6797	64.8239	65.7661	ENSCAFG00000004134	55.9834	ENSCAFG00000004134	NA	1864
ENSCAFT00000023158	65.173	75.1128	31.1357	52.1689	ENSCAFG00000014573	55.8976	ENSCAFG00000014573	P4HA1	1865
ENSCAFT00000018023	8.40501	171.445	23.2375	20.3636	ENSCAFG00000011340	55.8627	ENSCAFG00000011340	HLX	1866
ENSCAFT00000005148	101.724	44.5298	41.7119	35.2327	ENSCAFG00000003202	55.7997	ENSCAFG00000003202	UTP11	1867
ENSCAFT00000023336	98.4121	42.0306	46.3286	36.3254	ENSCAFG00000014672	55.7742	ENSCAFG00000014672	STIP1	1868
ENSCAFT00000009441	72.1549	7.64338	66.3706	76.8223	ENSCAFG00000005847	55.7478	ENSCAFG00000005847	ADAM9	1869
ENSCAFT00000001517	41.036	23.156	78.8753	79.8923	ENSCAFG00000000982	55.7399	ENSCAFG00000000982	NDUFA6	1870
ENSCAFT00000038320	55.0852	51.6058	55.5582	60.6743	ENSCAFG00000024796	55.7309	ENSCAFG00000024796	RNH1	1871
ENSCAFT00000038096	59.1803	112.179	31.8945	19.5402	ENSCAFG00000004561	55.6986	ENSCAFG00000004561	CD300LB	1872
ENSCAFT00000023921	71.4026	10.7444	66.5421	73.7836	ENSCAFG00000015074	55.6182	ENSCAFG00000015074	PDAP1	1873
ENSCAFT00000024250	82.404	38.3269	28.486	72.9593	ENSCAFG00000013900	55.544	ENSCAFG00000013900	AP1S1	1874
ENSCAFT00000000116	38.4983	93.2411	43.9929	46.3438	ENSCAFG00000000066	55.519	ENSCAFG00000000066	VPS4B	1875
ENSCAFT00000049746	22.8854	115.512	42.1443	41.5197	ENSCAFG00000015616	55.5154	ENSCAFG00000015616	SIN3B	1876
ENSCAFT00000043838	49.1173	78.6403	45.9569	48.0188	ENSCAFG00000028814	55.4333	ENSCAFG00000028814	NA	1877
ENSCAFT00000003018	33.5466	130.844	30.0125	27.1695	ENSCAFG00000001905	55.3931	ENSCAFG00000001905	UBAP1	1878
ENSCAFT00000031572	53.4988	55.5354	51.0131	61.4949	ENSCAFG00000019847	55.3856	ENSCAFG00000019847	SARS	1879
ENSCAFT00000007575	21.7346	77.304	61.1337	61.3121	ENSCAFG00000004700	55.3711	ENSCAFG00000004700	TSN	1880
ENSCAFT00000029235	51.0208	94.9209	34.5802	40.844	ENSCAFG00000018402	55.3414	ENSCAFG00000018402	UBE2A	1881
ENSCAFT00000046909	36.0141	102.219	43.9049	38.7039	ENSCAFG00000005779	55.2105	ENSCAFG00000005779	PPP1R12A	1882
ENSCAFT00000015589	102.188	80.4665	17.2031	20.9753	ENSCAFG00000009818	55.2081	ENSCAFG00000009818	NOD2	1883
ENSCAFT00000001747	59.9067	70.8052	42.4299	47.6313	ENSCAFG00000001141	55.1933	ENSCAFG00000001141	NDRG1	1884
ENSCAFT00000024882	59.843	71.8891	41.7885	47.1375	ENSCAFG00000015709	55.1645	ENSCAFG00000015709	NA	1885
ENSCAFT00000000410	82.5411	32.4844	49.112	56.2918	ENSCAFG00000000261	55.1073	ENSCAFG00000000261	RPA3	1886
ENSCAFT00000036964	80.099	61.4704	38.0698	40.7852	ENSCAFG00000015907	55.1061	ENSCAFG00000015907	SZRD1	1887
ENSCAFT00000047113	27.6514	127.871	30.8164	34.0295	ENSCAFG00000031012	55.0921	ENSCAFG00000031012	NA	1888
ENSCAFT00000019300	45.381	122.918	26.5285	25.5046	ENSCAFG00000025192	55.083	ENSCAFG00000025192	CASP8	1889
ENSCAFT00000029889	28.712	102.251	40.493	48.7324	ENSCAFG00000018824	55.0471	ENSCAFG00000018824	DHRS13	1890
ENSCAFT00000021848	67.8405	58.5538	49.5939	43.9747	ENSCAFG00000013761	54.9907	ENSCAFG00000013761	CCAR1	1891
ENSCAFT00000015568	81.3322	67.9006	37.2056	33.4023	ENSCAFG00000009802	54.9602	ENSCAFG00000009802	CYLD	1892
ENSCAFT00000002383	76.8474	14.5704	61.2275	67.1862	ENSCAFG00000019796	54.9578	ENSCAFG00000019796	AHCYL1	1893
ENSCAFT00000030026	41.8298	139.202	18.8181	19.8181	ENSCAFG00000025364	54.9169	ENSCAFG00000025364	INTS6	1894
ENSCAFT00000046158	76.8478	34.6913	55.6819	52.2497	ENSCAFG00000031015	54.8677	ENSCAFG00000031015	YWHAH	1895
ENSCAFT00000038192	16.3779	72.1186	60.4094	69.8131	ENSCAFG00000001301	54.6797	ENSCAFG00000001301	GSDMD	1896
ENSCAFT00000017564	65.2929	100.813	29.9933	22.5411	ENSCAFG00000011041	54.66	ENSCAFG00000011041	CSF2RA	1897
ENSCAFT00000014991	75.2246	32.8888	61.2285	49.1649	ENSCAFG00000009425	54.6267	ENSCAFG00000009425	SLC39A14	1898
ENSCAFT00000024619	74.363	108.222	16.4303	19.4758	ENSCAFG00000015533	54.6228	ENSCAFG00000015533	NA	1899
ENSCAFT00000006545	18.3267	19.8055	86.6378	93.5162	ENSCAFG00000004080	54.5716	ENSCAFG00000004080	NOP53	1900
ENSCAFT00000006043	39.7944	13.9723	81.8355	82.4812	ENSCAFG00000003757	54.5209	ENSCAFG00000003757	OSTM1	1901
ENSCAFT00000007679	50.3849	44.2773	61.0416	62.3774	ENSCAFG00000004769	54.5203	ENSCAFG00000004769	OPTN	1902
ENSCAFT00000020147	93.1078	12.5809	60.916	51.45	ENSCAFG00000012700	54.5137	ENSCAFG00000012700	BUB3	1903
ENSCAFT00000010425	51.2809	55.7308	54.0294	57.0015	ENSCAFG00000006453	54.5107	ENSCAFG00000006453	PPP2CB	1904
ENSCAFT00000018065	77.8533	82.0056	15.4177	41.9736	ENSCAFG00000011370	54.3125	ENSCAFG00000011370	CDK2AP2	1905
ENSCAFT00000009066	35.7013	99.5648	40.1222	41.7087	ENSCAFG00000005634	54.2742	ENSCAFG00000005634	NFKBIB	1906
ENSCAFT00000016597	48.6246	134.955	18.7301	14.7583	ENSCAFG00000010438	54.2671	ENSCAFG00000010438	IFIH1	1907
ENSCAFT00000023778	70.5503	67.1909	37.9507	41.3264	ENSCAFG00000014975	54.2546	ENSCAFG00000014975	EIF4G3	1908
ENSCAFT00000050063	65.198	21.6969	64.3821	65.6446	ENSCAFG00000004876	54.2304	ENSCAFG00000004876	NUB1	1909
ENSCAFT00000012537	40.5341	116.878	31.8534	27.6285	ENSCAFG00000007846	54.2235	ENSCAFG00000007846	GBE1	1910
ENSCAFT00000023482	53.3189	48.1395	66.2838	48.7658	ENSCAFG00000014776	54.127	ENSCAFG00000014776	WNK4	1911
ENSCAFT00000004456	101.669	23.6885	48.5967	42.4363	ENSCAFG00000002788	54.0976	ENSCAFG00000002788	TRA2A	1912
ENSCAFT00000045434	61.1282	79.2962	39.0912	36.8709	ENSCAFG00000032469	54.0966	ENSCAFG00000032469	DDIT4	1913
ENSCAFT00000022911	7.7708	109.916	50.6928	47.4813	ENSCAFG00000014420	53.9653	ENSCAFG00000014420	ANAPC16	1914
ENSCAFT00000044418	42.408	105.941	35.4515	31.6646	ENSCAFG00000015686	53.8663	ENSCAFG00000015686	NA	1915
ENSCAFT00000005836	28.8578	38.3581	76.3102	71.8853	ENSCAFG00000003625	53.8529	ENSCAFG00000003625	FCGRT	1916
ENSCAFT00000015095	86.8718	46.6358	45.9493	35.8653	ENSCAFG00000009498	53.8305	ENSCAFG00000009498	ADA	1917
ENSCAFT00000004512	69.454	74.6513	37.911	33.2846	ENSCAFG00000002821	53.8252	ENSCAFG00000002821	YTHDC1	1918
ENSCAFT00000018465	50.5479	98.8816	34.8592	30.8859	ENSCAFG00000011636	53.7937	ENSCAFG00000011636	FAM241A	1919
ENSCAFT00000021070	46.6829	31.2208	70.6958	66.4945	ENSCAFG00000013280	53.7735	ENSCAFG00000013280	GLRX3	1920
ENSCAFT00000000163	66.5326	4.44959	75.7822	68.3241	ENSCAFG00000000102	53.7721	ENSCAFG00000000102	NA	1921
ENSCAFT00000000376	35.6334	10.724	88.5541	80.1657	ENSCAFG00000000240	53.7693	ENSCAFG00000000240	NHP2	1922
ENSCAFT00000038656	68.3165	29.6498	58.6398	58.4142	ENSCAFG00000016826	53.7551	ENSCAFG00000016826	CCT3	1923
ENSCAFT00000026045	59.4657	11.4576	72.422	71.6705	ENSCAFG00000016430	53.7539	ENSCAFG00000016430	LMAN2	1924
ENSCAFT00000023200	69.0902	37.1301	51.0498	57.6474	ENSCAFG00000014614	53.7294	ENSCAFG00000014614	NA	1925
ENSCAFT00000015319	49.9818	50.1406	55.8954	58.8843	ENSCAFG00000009641	53.7255	ENSCAFG00000009641	PI3	1926
ENSCAFT00000001075	52.93	112.697	28.3579	20.8856	ENSCAFG00000000686	53.7177	ENSCAFG00000000686	NA	1927
ENSCAFT00000002251	43.387	24.3739	62.6718	84.3096	ENSCAFG00000001443	53.6856	ENSCAFG00000001443	EIF3L	1928
ENSCAFT00000019980	44.5471	34.1867	59.8849	76.0537	ENSCAFG00000012565	53.6681	ENSCAFG00000012565	PSMD4	1929
ENSCAFT00000025943	70.059	42.4577	48.3861	53.5813	ENSCAFG00000016355	53.621	ENSCAFG00000016355	DDX39A	1930
ENSCAFT00000007346	90.8954	17.2982	59.0465	47.2435	ENSCAFG00000004549	53.6209	ENSCAFG00000004549	AKR1A1	1931
ENSCAFT00000018009	49.7003	81.2463	38.4733	44.9915	ENSCAFG00000011328	53.6028	ENSCAFG00000011328	NA	1932
ENSCAFT00000049967	35.5237	35.7479	69.9125	73.2198	ENSCAFG00000030335	53.6009	ENSCAFG00000030335	SERPINB9	1933
ENSCAFT00000019970	59.3938	4.18345	76.1957	74.4895	ENSCAFG00000012569	53.5656	ENSCAFG00000012569	CD84	1934
ENSCAFT00000047027	38.7684	74.1853	42.1377	59.0083	ENSCAFG00000007637	53.5249	ENSCAFG00000007637	ACSS2	1935
ENSCAFT00000039492	92.3083	74.0633	29.7215	17.68	ENSCAFG00000025429	53.4433	ENSCAFG00000025429	NA	1936
ENSCAFT00000019791	60.707	57.4597	48.8624	46.5818	ENSCAFG00000012408	53.4027	ENSCAFG00000012408	RPS6KA1	1937
ENSCAFT00000046218	7.25636	203.095	1.35248	1.73874	ENSCAFG00000028873	53.3608	ENSCAFG00000028873	NA	1938
ENSCAFT00000032476	69.6636	38.6206	48.1786	56.6668	ENSCAFG00000020394	53.2824	ENSCAFG00000020394	FAM96B	1939
ENSCAFT00000006873	17.8506	119.263	36.2654	39.6364	ENSCAFG00000004282	53.2538	ENSCAFG00000004282	WDFY2	1940
ENSCAFT00000047531	18.8684	129.943	34.7787	29.1967	ENSCAFG00000006945	53.1968	ENSCAFG00000006945	GPBP1	1941
ENSCAFT00000027355	70.3159	63.1173	41.7109	37.507	ENSCAFG00000017268	53.1628	ENSCAFG00000017268	SLU7	1942
ENSCAFT00000031307	69.2677	52.6284	48.8907	41.7663	ENSCAFG00000019689	53.1383	ENSCAFG00000019689	LUC7L	1943
ENSCAFT00000046806	33.1266	92.1485	44.8413	42.3432	ENSCAFG00000028598	53.1149	ENSCAFG00000028598	NA	1944
ENSCAFT00000005968	66.7905	34.4568	52.6192	58.4488	ENSCAFG00000003714	53.0788	ENSCAFG00000003714	NA	1945
ENSCAFT00000011743	27.2552	85.811	48.2598	50.6555	ENSCAFG00000007338	52.9954	ENSCAFG00000007338	NR4A1	1946
ENSCAFT00000005428	15.0231	133.942	33.5136	29.3607	ENSCAFG00000003384	52.9598	ENSCAFG00000003384	STK40	1947
ENSCAFT00000023036	39.3681	48.8728	55.8579	67.4478	ENSCAFG00000014494	52.8867	ENSCAFG00000014494	ZC3H15	1948
ENSCAFT00000024944	78.0965	39.8845	38.8087	54.5123	ENSCAFG00000015746	52.8255	ENSCAFG00000015746	KDELR2	1949
ENSCAFT00000023784	43.4016	60.9903	52.5836	54.2631	ENSCAFG00000014944	52.8096	ENSCAFG00000014944	UBA1	1950
ENSCAFT00000015984	53.7042	74.6433	41.376	41.2575	ENSCAFG00000010047	52.7452	ENSCAFG00000010047	MARCH6	1951
ENSCAFT00000000440	59.8777	39.9964	50.3577	60.3652	ENSCAFG00000000280	52.6492	ENSCAFG00000000280	CDK4	1952
ENSCAFT00000005812	19.5678	101.375	42.3983	46.9715	ENSCAFG00000003615	52.5781	ENSCAFG00000003615	ZYX	1953
ENSCAFT00000046205	107.127	68.52	17.6162	16.9806	ENSCAFG00000016363	52.5609	ENSCAFG00000016363	PDPN	1954
ENSCAFT00000018087	36.9111	103.515	36.6353	33.1095	ENSCAFG00000011376	52.5426	ENSCAFG00000011376	AKAP13	1955
ENSCAFT00000029443	13.7373	100.05	47.4961	48.5523	ENSCAFG00000018547	52.4588	ENSCAFG00000018547	C1GALT1C1	1956
ENSCAFT00000000104	42.8906	31.553	97.9288	37.4265	ENSCAFG00000023084	52.4497	ENSCAFG00000023084	NABP2	1957
ENSCAFT00000011934	33.6228	106.401	32.2836	37.4753	ENSCAFG00000007442	52.4458	ENSCAFG00000007442	TDG	1958
ENSCAFT00000028393	47.3312	75.4654	44.6724	42.2284	ENSCAFG00000017894	52.4244	ENSCAFG00000017894	YY1	1959
ENSCAFT00000044047	71.5577	15.5947	60.9378	61.1949	ENSCAFG00000030906	52.3213	ENSCAFG00000030906	RALA	1960
ENSCAFT00000048658	49.9129	52.3161	53.4124	53.6136	ENSCAFG00000029792	52.3138	ENSCAFG00000029792	EMC7	1961
ENSCAFT00000018987	4.16099	167.177	15.8018	22.0595	ENSCAFG00000032281	52.2998	ENSCAFG00000032281	XKR8	1962
ENSCAFT00000032442	48.357	55.3021	47.4688	57.9357	ENSCAFG00000020371	52.2659	ENSCAFG00000020371	TMEM208	1963
ENSCAFT00000018304	27.0446	126.157	32.7647	22.6811	ENSCAFG00000011541	52.1618	ENSCAFG00000011541	COA6	1964
ENSCAFT00000049517	34.5042	107.55	35.9452	30.5612	ENSCAFG00000032127	52.1402	ENSCAFG00000032127	CHST11	1965
ENSCAFT00000001337	57.1653	66.4341	44.2584	40.6718	ENSCAFG00000000856	52.1324	ENSCAFG00000000856	NUP50	1966
ENSCAFT00000011058	21.4698	38.3646	77.9076	70.7373	ENSCAFG00000006884	52.1198	ENSCAFG00000006884	EIF3F	1967
ENSCAFT00000026986	52.3552	78.7823	36.8646	40.4234	ENSCAFG00000017044	52.1064	ENSCAFG00000017044	BATF	1968
ENSCAFT00000015648	47.7206	65.1798	50.6299	44.859	ENSCAFG00000023309	52.0973	ENSCAFG00000023309	TWF2	1969
ENSCAFT00000017726	44.0316	66.2572	46.6904	51.1851	ENSCAFG00000011146	52.0411	ENSCAFG00000011146	ABHD4	1970
ENSCAFT00000035917	40.8132	39.5043	59.7252	68.0601	ENSCAFG00000006790	52.0257	ENSCAFG00000006790	STARD7	1971
ENSCAFT00000032035	28.9822	128.965	26.0447	24.0581	ENSCAFG00000020126	52.0125	ENSCAFG00000020126	GCLM	1972
ENSCAFT00000036134	46.2622	75.2269	43.4752	42.4391	ENSCAFG00000012888	51.8508	ENSCAFG00000012888	RSRP1	1973
ENSCAFT00000014829	39.3594	81.6979	47.6302	38.4875	ENSCAFG00000009321	51.7937	ENSCAFG00000009321	RIPK1	1974
ENSCAFT00000035708	53.0067	76.2176	42.5925	35.2813	ENSCAFG00000015421	51.7745	ENSCAFG00000015421	MAPK1	1975
ENSCAFT00000008913	46.8245	70.4598	36.3642	53.4282	ENSCAFG00000005533	51.7692	ENSCAFG00000005533	MED29	1976
ENSCAFT00000007225	56.1614	118.346	23.6377	8.9129	ENSCAFG00000005773	51.7644	ENSCAFG00000005773	NA	1977
ENSCAFT00000027737	55.5363	58.2705	47.8296	45.0277	ENSCAFG00000017510	51.666	ENSCAFG00000017510	PSMC1	1978
ENSCAFT00000006886	68.1951	39.4683	52.7979	45.8796	ENSCAFG00000004292	51.5852	ENSCAFG00000004292	CHORDC1	1979
ENSCAFT00000043249	11.1169	26.7654	82.5363	85.6857	ENSCAFG00000030873	51.5261	ENSCAFG00000030873	NA	1980
ENSCAFT00000025417	39.3764	60.8273	49.4717	56.2567	ENSCAFG00000016016	51.483	ENSCAFG00000016016	ACADVL	1981
ENSCAFT00000049895	128.698	36.9716	19.6262	20.3252	ENSCAFG00000028912	51.4054	ENSCAFG00000028912	NA	1982
ENSCAFT00000017502	35.9429	9.86267	73.938	85.8085	ENSCAFG00000010951	51.388	ENSCAFG00000010951	SDHA	1983
ENSCAFT00000046026	43.5685	34.0914	61.3101	66.2923	ENSCAFG00000031182	51.3156	ENSCAFG00000031182	MRPL14	1984
ENSCAFT00000047609	80.6505	38.8352	45.5974	40.1534	ENSCAFG00000032184	51.3091	ENSCAFG00000032184	UBE2J2	1985
ENSCAFT00000007708	32.4269	125.988	13.5646	33.2015	ENSCAFG00000004782	51.2954	ENSCAFG00000004782	GAB2	1986
ENSCAFT00000024289	69.7291	26.5812	51.986	56.808	ENSCAFG00000015290	51.2761	ENSCAFG00000015290	SFT2D2	1987
ENSCAFT00000004463	61.1323	52.1275	45.2919	46.5084	ENSCAFG00000002792	51.265	ENSCAFG00000002792	RAD23B	1988
ENSCAFT00000037412	31.3956	128.343	23.8944	21.3149	ENSCAFG00000024196	51.2371	ENSCAFG00000024196	VSTM1	1989
ENSCAFT00000044292	46.7992	70.4218	31.6198	56.0693	ENSCAFG00000028688	51.2275	ENSCAFG00000028688	SRXN1	1990
ENSCAFT00000028713	5.69788	98.6006	49.9142	50.687	ENSCAFG00000018073	51.2249	ENSCAFG00000018073	PSTPIP1	1991
ENSCAFT00000026985	24.8772	95.19	43.0555	41.7269	ENSCAFG00000017042	51.2124	ENSCAFG00000017042	JDP2	1992
ENSCAFT00000003833	11.0106	114.558	40.458	38.821	ENSCAFG00000002435	51.212	ENSCAFG00000002435	HAAO	1993
ENSCAFT00000020775	50.9142	86.2804	33.4753	33.8606	ENSCAFG00000013081	51.1326	ENSCAFG00000013081	JMJD1C	1994
ENSCAFT00000024641	20.3719	98.2953	42.7861	43.06	ENSCAFG00000015532	51.1283	ENSCAFG00000015532	MYO9B	1995
ENSCAFT00000001662	70.208	74.0713	39.6984	20.5089	ENSCAFG00000001090	51.1217	ENSCAFG00000001090	PHF5A	1996
ENSCAFT00000027549	65.5532	25.7987	50.7524	62.2264	ENSCAFG00000017389	51.0827	ENSCAFG00000017389	RAB13	1997
ENSCAFT00000012565	90.0959	42.3982	23.7977	48.0121	ENSCAFG00000007871	51.076	ENSCAFG00000007871	KCMF1	1998
ENSCAFT00000022321	16.8956	19.0979	81.6098	86.499	ENSCAFG00000014058	51.0256	ENSCAFG00000014058	CCDC50	1999
[truncated: 4,537 more rows]

## Sheet: Dog GOprofiler
#	signf	p-value	T	Q	Q&T	Q&T/Q	Q&T/T	term ID	t type	t group	t name	t depth	Q&T list
#
1	!	1.01e-75	8533	5961	3475	0.583	0.407	GO:0044237	BP	13	cellular metabolic process	1	ENSCAFG00000000011,ENSCAFG00000000019,ENSCAFG00000000027,ENSCAFG00000000043,ENSCAFG00000000058,ENSCAFG00000000059,ENSCAFG00000000064,ENSCAFG00000000066,ENSCAFG00000000078,ENSCAFG00000000088,ENSCAFG00000000100,ENSCAFG00000000105,ENSCAFG00000000109,ENSCAFG00000000111,ENSCAFG00000000115,ENSCAFG00000000118,ENSCAFG00000000119,ENSCAFG00000000120,ENSCAFG00000000121,ENSCAFG00000000125,ENSCAFG00000000126,…
1	!	0.00719	25	5961	20	0.003	0.8	GO:0006984	BP	52	ER-nucleus signaling pathway	1	ENSCAFG00000001324,ENSCAFG00000001781,ENSCAFG00000001796,ENSCAFG00000002099,ENSCAFG00000006211,ENSCAFG00000007383,ENSCAFG00000007451,ENSCAFG00000008407,ENSCAFG00000008434,ENSCAFG00000009651,ENSCAFG00000010575,ENSCAFG00000011122,ENSCAFG00000011531,ENSCAFG00000012863,ENSCAFG00000013200,ENSCAFG00000013506,ENSCAFG00000016714,ENSCAFG00000016863,ENSCAFG00000018862,ENSCAFG00000030112
1	!	0.0151	35	5961	25	0.004	0.714	GO:0030521	BP	95	androgen receptor signaling pathway	1	ENSCAFG00000000826,ENSCAFG00000001125,ENSCAFG00000003389,ENSCAFG00000004451,ENSCAFG00000006241,ENSCAFG00000007522,ENSCAFG00000010110,ENSCAFG00000010597,ENSCAFG00000011713,ENSCAFG00000012237,ENSCAFG00000012314,ENSCAFG00000013316,ENSCAFG00000014141,ENSCAFG00000015576,ENSCAFG00000015905,ENSCAFG00000016441,ENSCAFG00000016972,ENSCAFG00000017584,ENSCAFG00000017599,ENSCAFG00000017703,ENSCAFG00000018622,…
1	!	0.00802	638	5961	270	0.045	0.423	GO:0009628	BP	300	response to abiotic stimulus	1	ENSCAFG00000000019,ENSCAFG00000000164,ENSCAFG00000000395,ENSCAFG00000000418,ENSCAFG00000000760,ENSCAFG00000000851,ENSCAFG00000001019,ENSCAFG00000001022,ENSCAFG00000001125,ENSCAFG00000001141,ENSCAFG00000001254,ENSCAFG00000001310,ENSCAFG00000001317,ENSCAFG00000001378,ENSCAFG00000001382,ENSCAFG00000001435,ENSCAFG00000001551,ENSCAFG00000001563,ENSCAFG00000001711,ENSCAFG00000001797,ENSCAFG00000001818,…
1	!	5.58e-08	188	5961	108	0.018	0.574	GO:0031647	BP	21	regulation of protein stability	1	ENSCAFG00000000418,ENSCAFG00000000432,ENSCAFG00000000444,ENSCAFG00000000484,ENSCAFG00000000575,ENSCAFG00000000732,ENSCAFG00000000774,ENSCAFG00000000974,ENSCAFG00000001019,ENSCAFG00000001125,ENSCAFG00000001579,ENSCAFG00000001748,ENSCAFG00000001758,ENSCAFG00000001781,ENSCAFG00000002081,ENSCAFG00000002526,ENSCAFG00000002771,ENSCAFG00000003083,ENSCAFG00000003263,ENSCAFG00000003663,ENSCAFG00000003688,…
1	!	0.0494	262	5961	121	0.02	0.462	GO:0009161	BP	22	ribonucleoside monophosphate metabolic process	1	ENSCAFG00000000136,ENSCAFG00000000377,ENSCAFG00000000913,ENSCAFG00000000919,ENSCAFG00000001045,ENSCAFG00000001174,ENSCAFG00000001212,ENSCAFG00000001255,ENSCAFG00000001529,ENSCAFG00000001530,ENSCAFG00000001976,ENSCAFG00000002182,ENSCAFG00000002236,ENSCAFG00000002856,ENSCAFG00000003837,ENSCAFG00000004166,ENSCAFG00000004260,ENSCAFG00000004456,ENSCAFG00000004664,ENSCAFG00000004703,ENSCAFG00000004912,…
1	!	0.00479	30	5961	23	0.004	0.767	GO:0030865	BP	67	cortical cytoskeleton organization	1	ENSCAFG00000000517,ENSCAFG00000000661,ENSCAFG00000002154,ENSCAFG00000003260,ENSCAFG00000003549,ENSCAFG00000004721,ENSCAFG00000005526,ENSCAFG00000005811,ENSCAFG00000006413,ENSCAFG00000008340,ENSCAFG00000011677,ENSCAFG00000013275,ENSCAFG00000013360,ENSCAFG00000013819,ENSCAFG00000015524,ENSCAFG00000017093,ENSCAFG00000017389,ENSCAFG00000017535,ENSCAFG00000018282,ENSCAFG00000018575,ENSCAFG00000019298,…
1	!	0.00164	68	5961	43	0.007	0.632	GO:0045454	BP	18	cell redox homeostasis	1	ENSCAFG00000000043,ENSCAFG00000000137,ENSCAFG00000001058,ENSCAFG00000001553,ENSCAFG00000001944,ENSCAFG00000002287,ENSCAFG00000002288,ENSCAFG00000002542,ENSCAFG00000003403,ENSCAFG00000003477,ENSCAFG00000003837,ENSCAFG00000003884,ENSCAFG00000004567,ENSCAFG00000005859,ENSCAFG00000005883,ENSCAFG00000006478,ENSCAFG00000007905,ENSCAFG00000008429,ENSCAFG00000009582,ENSCAFG00000010575,ENSCAFG00000011072,…
1	!	0.00878	20	5961	17	0.003	0.85	GO:0032469	BP	236	endoplasmic reticulum calcium ion homeostasis	1	ENSCAFG00000001022,ENSCAFG00000001445,ENSCAFG00000001513,ENSCAFG00000001781,ENSCAFG00000002463,ENSCAFG00000003867,ENSCAFG00000008400,ENSCAFG00000008434,ENSCAFG00000008557,ENSCAFG00000008869,ENSCAFG00000008980,ENSCAFG00000010267,ENSCAFG00000013472,ENSCAFG00000013800,ENSCAFG00000016815,ENSCAFG00000019245,ENSCAFG00000025384
1	!	0.0481	163	5961	81	0.014	0.497	GO:2000116	BP	302	regulation of cysteine-type endopeptidase activity	1	ENSCAFG00000000165,ENSCAFG00000000251,ENSCAFG00000000517,ENSCAFG00000000755,ENSCAFG00000001022,ENSCAFG00000001316,ENSCAFG00000001441,ENSCAFG00000001976,ENSCAFG00000002464,ENSCAFG00000002856,ENSCAFG00000003593,ENSCAFG00000003663,ENSCAFG00000003824,ENSCAFG00000003867,ENSCAFG00000004730,ENSCAFG00000004991,ENSCAFG00000005174,ENSCAFG00000005402,ENSCAFG00000005415,ENSCAFG00000005609,ENSCAFG00000006236,…
1	!	0.0216	226	5961	108	0.018	0.478	GO:0010035	BP	210	response to inorganic substance	1	ENSCAFG00000000251,ENSCAFG00000000267,ENSCAFG00000000395,ENSCAFG00000000517,ENSCAFG00000001008,ENSCAFG00000001563,ENSCAFG00000001711,ENSCAFG00000001786,ENSCAFG00000001944,ENSCAFG00000002435,ENSCAFG00000002508,ENSCAFG00000003247,ENSCAFG00000003304,ENSCAFG00000003317,ENSCAFG00000003406,ENSCAFG00000003411,ENSCAFG00000003850,ENSCAFG00000003884,ENSCAFG00000003907,ENSCAFG00000004443,ENSCAFG00000004882,…
1	!	0.0283	483	5961	208	0.035	0.431	GO:0030155	BP	133	regulation of cell adhesion	1	ENSCAFG00000000105,ENSCAFG00000000120,ENSCAFG00000000285,ENSCAFG00000000326,ENSCAFG00000000408,ENSCAFG00000000444,ENSCAFG00000000517,ENSCAFG00000000814,ENSCAFG00000000851,ENSCAFG00000001093,ENSCAFG00000001480,ENSCAFG00000001508,ENSCAFG00000001778,ENSCAFG00000001938,ENSCAFG00000002099,ENSCAFG00000002102,ENSCAFG00000002120,ENSCAFG00000002121,ENSCAFG00000002171,ENSCAFG00000002180,ENSCAFG00000002270,…
1	!	1.17e-14	475	5961	251	0.042	0.528	GO:0001816	BP	43	cytokine production	1	ENSCAFG00000000105,ENSCAFG00000000120,ENSCAFG00000000164,ENSCAFG00000000267,ENSCAFG00000000356,ENSCAFG00000000408,ENSCAFG00000000444,ENSCAFG00000000517,ENSCAFG00000000661,ENSCAFG00000000771,ENSCAFG00000000851,ENSCAFG00000001093,ENSCAFG00000001254,ENSCAFG00000001301,ENSCAFG00000001324,ENSCAFG00000001378,ENSCAFG00000001382,ENSCAFG00000001563,ENSCAFG00000001591,ENSCAFG00000001778,ENSCAFG00000001807,…
1	!	0.0225	271	5961	126	0.021	0.465	GO:0009141	BP	28	nucleoside triphosphate metabolic process	1	ENSCAFG00000000136,ENSCAFG00000000377,ENSCAFG00000000602,ENSCAFG00000000913,ENSCAFG00000000919,ENSCAFG00000001002,ENSCAFG00000001045,ENSCAFG00000001186,ENSCAFG00000001529,ENSCAFG00000001530,ENSCAFG00000001976,ENSCAFG00000002182,ENSCAFG00000002732,ENSCAFG00000002856,ENSCAFG00000003837,ENSCAFG00000004030,ENSCAFG00000004166,ENSCAFG00000004260,ENSCAFG00000004452,ENSCAFG00000004456,ENSCAFG00000004576,…
1	!	0.00114	196	5961	100	0.017	0.51	GO:0019898	CC	239	extrinsic component of membrane	1	ENSCAFG00000000530,ENSCAFG00000000627,ENSCAFG00000000659,ENSCAFG00000000661,ENSCAFG00000000936,ENSCAFG00000001131,ENSCAFG00000001230,ENSCAFG00000001315,ENSCAFG00000001778,ENSCAFG00000001942,ENSCAFG00000002102,ENSCAFG00000002171,ENSCAFG00000002294,ENSCAFG00000003059,ENSCAFG00000003304,ENSCAFG00000003469,ENSCAFG00000003772,ENSCAFG00000003977,ENSCAFG00000003995,ENSCAFG00000004157,ENSCAFG00000005204,…
1	!	5.24e-185	9339	5961	4067	0.682	0.435	GO:0043227	CC	9	membrane-bounded organelle	1	ENSCAFG00000000011,ENSCAFG00000000019,ENSCAFG00000000028,ENSCAFG00000000043,ENSCAFG00000000058,ENSCAFG00000000061,ENSCAFG00000000063,ENSCAFG00000000064,ENSCAFG00000000066,ENSCAFG00000000087,ENSCAFG00000000088,ENSCAFG00000000094,ENSCAFG00000000100,ENSCAFG00000000105,ENSCAFG00000000108,ENSCAFG00000000109,ENSCAFG00000000110,ENSCAFG00000000111,ENSCAFG00000000115,ENSCAFG00000000118,ENSCAFG00000000119,…
1	!	0.0279	30	5961	22	0.004	0.733	GO:0001772	CC	104	immunological synapse	1	ENSCAFG00000000185,ENSCAFG00000000661,ENSCAFG00000001630,ENSCAFG00000003709,ENSCAFG00000004721,ENSCAFG00000005872,ENSCAFG00000008279,ENSCAFG00000009721,ENSCAFG00000010121,ENSCAFG00000010625,ENSCAFG00000010999,ENSCAFG00000012737,ENSCAFG00000013275,ENSCAFG00000015013,ENSCAFG00000015923,ENSCAFG00000016284,ENSCAFG00000017110,ENSCAFG00000019772,ENSCAFG00000020285,ENSCAFG00000028570,ENSCAFG00000031460,…
1	!	0.00535	401	5961	180	0.03	0.449	GO:0005813	CC	128	centrosome	1	ENSCAFG00000000066,ENSCAFG00000000164,ENSCAFG00000000233,ENSCAFG00000000234,ENSCAFG00000000385,ENSCAFG00000000417,ENSCAFG00000000444,ENSCAFG00000000543,ENSCAFG00000000555,ENSCAFG00000000590,ENSCAFG00000000663,ENSCAFG00000000689,ENSCAFG00000000732,ENSCAFG00000000847,ENSCAFG00000000994,ENSCAFG00000000998,ENSCAFG00000001053,ENSCAFG00000001141,ENSCAFG00000001324,ENSCAFG00000001563,ENSCAFG00000001598,…
1	!	1.38e-10	295	5961	162	0.027	0.549	GO:0005925	CC	215	focal adhesion	1	ENSCAFG00000000178,ENSCAFG00000000414,ENSCAFG00000000442,ENSCAFG00000000444,ENSCAFG00000000458,ENSCAFG00000000661,ENSCAFG00000000691,ENSCAFG00000000936,ENSCAFG00000000950,ENSCAFG00000001136,ENSCAFG00000001211,ENSCAFG00000001214,ENSCAFG00000001293,ENSCAFG00000001315,ENSCAFG00000001318,ENSCAFG00000001480,ENSCAFG00000001508,ENSCAFG00000001618,ENSCAFG00000001630,ENSCAFG00000001677,ENSCAFG00000001778,…
1	!	3.82e-86	1523	5961	880	0.148	0.578	GO:0003723	MF	5	RNA binding	1	ENSCAFG00000000027,ENSCAFG00000000115,ENSCAFG00000000172,ENSCAFG00000000178,ENSCAFG00000000240,ENSCAFG00000000241,ENSCAFG00000000245,ENSCAFG00000000290,ENSCAFG00000000293,ENSCAFG00000000336,ENSCAFG00000000348,ENSCAFG00000000352,ENSCAFG00000000379,ENSCAFG00000000406,ENSCAFG00000000418,ENSCAFG00000000427,ENSCAFG00000000445,ENSCAFG00000000453,ENSCAFG00000000509,ENSCAFG00000000528,ENSCAFG00000000533,…
1	!	5.74e-05	42	5961	32	0.005	0.762	GO:0003743	MF	156	translation initiation factor activity	1	ENSCAFG00000000702,ENSCAFG00000000816,ENSCAFG00000001443,ENSCAFG00000001544,ENSCAFG00000002278,ENSCAFG00000005866,ENSCAFG00000006051,ENSCAFG00000006710,ENSCAFG00000006788,ENSCAFG00000006884,ENSCAFG00000007117,ENSCAFG00000007368,ENSCAFG00000007498,ENSCAFG00000008000,ENSCAFG00000008407,ENSCAFG00000010307,ENSCAFG00000010674,ENSCAFG00000011328,ENSCAFG00000012019,ENSCAFG00000012057,ENSCAFG00000012158,…
1	!	0.00554	12	5961	12	0.002	1	GO:1990381	MF	200	ubiquitin-specific protease binding	1	ENSCAFG00000000575,ENSCAFG00000000974,ENSCAFG00000001976,ENSCAFG00000009169,ENSCAFG00000010047,ENSCAFG00000010280,ENSCAFG00000010575,ENSCAFG00000011352,ENSCAFG00000013916,ENSCAFG00000015670,ENSCAFG00000017085,ENSCAFG00000019674
1	!	0.0486	10	5961	10	0.002	1	GO:0035325	MF	124	Toll-like receptor binding	1	ENSCAFG00000002171,ENSCAFG00000006401,ENSCAFG00000008351,ENSCAFG00000009960,ENSCAFG00000010432,ENSCAFG00000011210,ENSCAFG00000016172,ENSCAFG00000017557,ENSCAFG00000024010,ENSCAFG00000029470
1	!	2.56e-06	248	5961	130	0.022	0.524	GO:0060589	MF	61	nucleoside-triphosphatase regulator activity	1	ENSCAFG00000000225,ENSCAFG00000000273,ENSCAFG00000000353,ENSCAFG00000000361,ENSCAFG00000000381,ENSCAFG00000000459,ENSCAFG00000000745,ENSCAFG00000000755,ENSCAFG00000000928,ENSCAFG00000000943,ENSCAFG00000001096,ENSCAFG00000001114,ENSCAFG00000001490,ENSCAFG00000001579,ENSCAFG00000001818,ENSCAFG00000002206,ENSCAFG00000002483,ENSCAFG00000003267,ENSCAFG00000003268,ENSCAFG00000003307,ENSCAFG00000003370,…
1	!	1.35e-05	24	5961	22	0.004	0.917	GO:0008137	MF	62	NADH dehydrogenase (ubiquinone) activity	1	ENSCAFG00000005861,ENSCAFG00000006232,ENSCAFG00000007163,ENSCAFG00000008411,ENSCAFG00000009698,ENSCAFG00000010200,ENSCAFG00000011109,ENSCAFG00000011204,ENSCAFG00000012591,ENSCAFG00000013333,ENSCAFG00000014244,ENSCAFG00000016258,ENSCAFG00000018497,ENSCAFG00000018686,ENSCAFG00000019529,ENSCAFG00000022713,ENSCAFG00000022717,ENSCAFG00000022732,ENSCAFG00000022734,ENSCAFG00000022735,ENSCAFG00000022739,…
1	!	0.00428	186	5961	94	0.016	0.505	GO:0035091	MF	206	phosphatidylinositol binding	1	ENSCAFG00000000073,ENSCAFG00000000217,ENSCAFG00000000530,ENSCAFG00000000627,ENSCAFG00000001096,ENSCAFG00000001301,ENSCAFG00000001444,ENSCAFG00000001522,ENSCAFG00000001523,ENSCAFG00000002154,ENSCAFG00000002175,ENSCAFG00000002294,ENSCAFG00000002467,ENSCAFG00000002796,ENSCAFG00000003009,ENSCAFG00000003059,ENSCAFG00000003090,ENSCAFG00000003260,ENSCAFG00000003772,ENSCAFG00000004486,ENSCAFG00000004899,…
1	!	0.00511	70	5961	43	0.007	0.614	GO:0004843	MF	101	thiol-dependent ubiquitin-specific protease activity	1	ENSCAFG00000000267,ENSCAFG00000001379,ENSCAFG00000002968,ENSCAFG00000003007,ENSCAFG00000003304,ENSCAFG00000003622,ENSCAFG00000006816,ENSCAFG00000006884,ENSCAFG00000007346,ENSCAFG00000007386,ENSCAFG00000007629,ENSCAFG00000007754,ENSCAFG00000008215,ENSCAFG00000008633,ENSCAFG00000008990,ENSCAFG00000009802,ENSCAFG00000009943,ENSCAFG00000010573,ENSCAFG00000010893,ENSCAFG00000011567,ENSCAFG00000012768,…
1	!	0.00161	157	5961	83	0.014	0.529	GO:0008234	MF	149	cysteine-type peptidase activity	1	ENSCAFG00000000105,ENSCAFG00000000267,ENSCAFG00000001149,ENSCAFG00000001379,ENSCAFG00000001855,ENSCAFG00000002711,ENSCAFG00000002968,ENSCAFG00000003007,ENSCAFG00000003304,ENSCAFG00000003622,ENSCAFG00000004384,ENSCAFG00000006029,ENSCAFG00000006816,ENSCAFG00000006884,ENSCAFG00000007346,ENSCAFG00000007386,ENSCAFG00000007558,ENSCAFG00000007629,ENSCAFG00000007667,ENSCAFG00000007750,ENSCAFG00000007754,…
1	!	0.000567	98	5961	58	0.01	0.592	GO:0015197	MF	173	peptide transporter activity	1	ENSCAFG00000000203,ENSCAFG00000000344,ENSCAFG00000000823,ENSCAFG00000000832,ENSCAFG00000001383,ENSCAFG00000001543,ENSCAFG00000002533,ENSCAFG00000003050,ENSCAFG00000003372,ENSCAFG00000003541,ENSCAFG00000003688,ENSCAFG00000004193,ENSCAFG00000004325,ENSCAFG00000004526,ENSCAFG00000004620,ENSCAFG00000004875,ENSCAFG00000005561,ENSCAFG00000005656,ENSCAFG00000007240,ENSCAFG00000007259,ENSCAFG00000007676,…
1	!	0.0288	1262	1318	520	0.395	0.412	HP:0012823	hp	198	Clinical modifier	1	ENSCAFG00000000121,ENSCAFG00000000126,ENSCAFG00000000158,ENSCAFG00000000229,ENSCAFG00000000240,ENSCAFG00000000293,ENSCAFG00000000296,ENSCAFG00000000356,ENSCAFG00000000359,ENSCAFG00000000360,ENSCAFG00000000417,ENSCAFG00000000443,ENSCAFG00000000445,ENSCAFG00000000454,ENSCAFG00000000579,ENSCAFG00000000593,ENSCAFG00000000602,ENSCAFG00000000608,ENSCAFG00000000612,ENSCAFG00000000689,ENSCAFG00000000822,…
1	!	0.00042	1174	1318	499	0.379	0.425	HP:0002086	hp	331	Abnormality of the respiratory system	1	ENSCAFG00000000105,ENSCAFG00000000164,ENSCAFG00000000201,ENSCAFG00000000229,ENSCAFG00000000234,ENSCAFG00000000240,ENSCAFG00000000253,ENSCAFG00000000293,ENSCAFG00000000296,ENSCAFG00000000307,ENSCAFG00000000318,ENSCAFG00000000356,ENSCAFG00000000359,ENSCAFG00000000360,ENSCAFG00000000417,ENSCAFG00000000500,ENSCAFG00000000507,ENSCAFG00000000543,ENSCAFG00000000548,ENSCAFG00000000608,ENSCAFG00000000686,…
1	!	1.77e-06	96	1318	64	0.049	0.667	HP:0012103	hp	39	Abnormality of the mitochondrion	1	ENSCAFG00000000293,ENSCAFG00000000647,ENSCAFG00000001045,ENSCAFG00000001553,ENSCAFG00000002304,ENSCAFG00000002535,ENSCAFG00000002538,ENSCAFG00000002852,ENSCAFG00000003837,ENSCAFG00000003893,ENSCAFG00000004267,ENSCAFG00000004454,ENSCAFG00000006545,ENSCAFG00000006689,ENSCAFG00000006898,ENSCAFG00000007163,ENSCAFG00000008157,ENSCAFG00000008388,ENSCAFG00000008411,ENSCAFG00000009544,ENSCAFG00000009762,…
1	!	0.000179	442	1318	212	0.161	0.48	HP:0012795	hp	238	Abnormality of the optic disc	1	ENSCAFG00000000293,ENSCAFG00000000307,ENSCAFG00000000341,ENSCAFG00000000500,ENSCAFG00000000507,ENSCAFG00000000566,ENSCAFG00000000689,ENSCAFG00000000930,ENSCAFG00000000988,ENSCAFG00000001045,ENSCAFG00000001070,ENSCAFG00000001075,ENSCAFG00000001330,ENSCAFG00000001424,ENSCAFG00000001553,ENSCAFG00000001579,ENSCAFG00000001748,ENSCAFG00000001781,ENSCAFG00000001809,ENSCAFG00000001977,ENSCAFG00000002111,…
1	!	0.0024	300	1318	148	0.112	0.493	HP:0000969	hp	152	Edema	1	ENSCAFG00000000126,ENSCAFG00000000426,ENSCAFG00000000443,ENSCAFG00000000500,ENSCAFG00000000642,ENSCAFG00000000701,ENSCAFG00000000806,ENSCAFG00000000822,ENSCAFG00000000988,ENSCAFG00000001045,ENSCAFG00000001579,ENSCAFG00000002700,ENSCAFG00000002796,ENSCAFG00000003518,ENSCAFG00000003907,ENSCAFG00000004104,ENSCAFG00000004267,ENSCAFG00000004288,ENSCAFG00000004294,ENSCAFG00000004350,ENSCAFG00000004436,…
1	!	1.54e-12	1331	1318	600	0.455	0.451	HP:0003808	hp	76	Abnormal muscle tone	1	ENSCAFG00000000088,ENSCAFG00000000158,ENSCAFG00000000234,ENSCAFG00000000253,ENSCAFG00000000293,ENSCAFG00000000307,ENSCAFG00000000318,ENSCAFG00000000322,ENSCAFG00000000341,ENSCAFG00000000356,ENSCAFG00000000360,ENSCAFG00000000415,ENSCAFG00000000443,ENSCAFG00000000454,ENSCAFG00000000507,ENSCAFG00000000543,ENSCAFG00000000566,ENSCAFG00000000579,ENSCAFG00000000593,ENSCAFG00000000602,ENSCAFG00000000608,…
1	!	0.000693	143	1318	81	0.061	0.566	HP:0003128	hp	134	Lactic acidosis	1	ENSCAFG00000000293,ENSCAFG00000000602,ENSCAFG00000000647,ENSCAFG00000001045,ENSCAFG00000001529,ENSCAFG00000001989,ENSCAFG00000002527,ENSCAFG00000002535,ENSCAFG00000002538,ENSCAFG00000002655,ENSCAFG00000003104,ENSCAFG00000003661,ENSCAFG00000003837,ENSCAFG00000003893,ENSCAFG00000004267,ENSCAFG00000004350,ENSCAFG00000004454,ENSCAFG00000004755,ENSCAFG00000004762,ENSCAFG00000005006,ENSCAFG00000005838,…
1	!	0.0217	353	1318	166	0.126	0.47	HP:0011947	hp	287	Respiratory tract infection	1	ENSCAFG00000000105,ENSCAFG00000000240,ENSCAFG00000000359,ENSCAFG00000000500,ENSCAFG00000000548,ENSCAFG00000000608,ENSCAFG00000000686,ENSCAFG00000000711,ENSCAFG00000000810,ENSCAFG00000000823,ENSCAFG00000000832,ENSCAFG00000000903,ENSCAFG00000000930,ENSCAFG00000000972,ENSCAFG00000001070,ENSCAFG00000001125,ENSCAFG00000001522,ENSCAFG00000001957,ENSCAFG00000002007,ENSCAFG00000002818,ENSCAFG00000002988,…
1	!	0.00717	1103	1318	464	0.352	0.421	HP:0030680	hp	37	Abnormality of cardiovascular system morphology	1	ENSCAFG00000000164,ENSCAFG00000000234,ENSCAFG00000000253,ENSCAFG00000000285,ENSCAFG00000000293,ENSCAFG00000000307,ENSCAFG00000000318,ENSCAFG00000000359,ENSCAFG00000000360,ENSCAFG00000000373,ENSCAFG00000000415,ENSCAFG00000000443,ENSCAFG00000000445,ENSCAFG00000000500,ENSCAFG00000000507,ENSCAFG00000000543,ENSCAFG00000000548,ENSCAFG00000000579,ENSCAFG00000000608,ENSCAFG00000000642,ENSCAFG00000000678,…
1	!	0.0466	857	1318	364	0.276	0.425	HP:0004325	hp	73	Decreased body weight	1	ENSCAFG00000000105,ENSCAFG00000000158,ENSCAFG00000000164,ENSCAFG00000000229,ENSCAFG00000000253,ENSCAFG00000000307,ENSCAFG00000000318,ENSCAFG00000000415,ENSCAFG00000000500,ENSCAFG00000000507,ENSCAFG00000000602,ENSCAFG00000000608,ENSCAFG00000000647,ENSCAFG00000000679,ENSCAFG00000000701,ENSCAFG00000000711,ENSCAFG00000000806,ENSCAFG00000000814,ENSCAFG00000000822,ENSCAFG00000000829,ENSCAFG00000000831,…
1	!	0.00201	54	1318	37	0.028	0.685	HP:0001427	hp	275	Mitochondrial inheritance	1	ENSCAFG00000000579,ENSCAFG00000001045,ENSCAFG00000005861,ENSCAFG00000006232,ENSCAFG00000006913,ENSCAFG00000007163,ENSCAFG00000008411,ENSCAFG00000009544,ENSCAFG00000010200,ENSCAFG00000011083,ENSCAFG00000011109,ENSCAFG00000011959,ENSCAFG00000012111,ENSCAFG00000012591,ENSCAFG00000012850,ENSCAFG00000012943,ENSCAFG00000013333,ENSCAFG00000013457,ENSCAFG00000014876,ENSCAFG00000015320,ENSCAFG00000018686,…
1	!	0.00838	132	1318	73	0.055	0.553	HP:0000348	hp	69	High forehead	1	ENSCAFG00000000158,ENSCAFG00000000307,ENSCAFG00000001070,ENSCAFG00000001748,ENSCAFG00000001977,ENSCAFG00000002633,ENSCAFG00000002852,ENSCAFG00000002988,ENSCAFG00000003907,ENSCAFG00000004104,ENSCAFG00000004252,ENSCAFG00000004951,ENSCAFG00000005386,ENSCAFG00000005895,ENSCAFG00000006340,ENSCAFG00000007074,ENSCAFG00000007383,ENSCAFG00000007674,ENSCAFG00000008326,ENSCAFG00000008636,ENSCAFG00000008877,…
1	!	0.0105	1980	1318	789	0.599	0.398	HP:0000478	hp	132	Abnormality of the eye	1	ENSCAFG00000000063,ENSCAFG00000000074,ENSCAFG00000000088,ENSCAFG00000000105,ENSCAFG00000000158,ENSCAFG00000000164,ENSCAFG00000000201,ENSCAFG00000000234,ENSCAFG00000000240,ENSCAFG00000000253,ENSCAFG00000000267,ENSCAFG00000000280,ENSCAFG00000000285,ENSCAFG00000000293,ENSCAFG00000000296,ENSCAFG00000000307,ENSCAFG00000000318,ENSCAFG00000000341,ENSCAFG00000000360,ENSCAFG00000000415,ENSCAFG00000000443,…
1	!	0.000296	107	1318	65	0.049	0.607	HP:0001009	hp	26	Telangiectasia	1	ENSCAFG00000000164,ENSCAFG00000000240,ENSCAFG00000000806,ENSCAFG00000000988,ENSCAFG00000001579,ENSCAFG00000001611,ENSCAFG00000001910,ENSCAFG00000002937,ENSCAFG00000003557,ENSCAFG00000004497,ENSCAFG00000005252,ENSCAFG00000005275,ENSCAFG00000005405,ENSCAFG00000005675,ENSCAFG00000005704,ENSCAFG00000006030,ENSCAFG00000006031,ENSCAFG00000006594,ENSCAFG00000007135,ENSCAFG00000007377,ENSCAFG00000007863,…
1	!	0.00873	15	1318	14	0.011	0.933	HP:0000576	hp	36	Centrocecal scotoma	1	ENSCAFG00000009128,ENSCAFG00000012850,ENSCAFG00000016972,ENSCAFG00000022713,ENSCAFG00000022717,ENSCAFG00000022723,ENSCAFG00000022729,ENSCAFG00000022730,ENSCAFG00000022734,ENSCAFG00000022735,ENSCAFG00000022739,ENSCAFG00000022740,ENSCAFG00000022742,ENSCAFG00000031146
1	!	2.91e-14	522	1318	279	0.212	0.534	HP:0001438	hp	30	Abnormality of abdomen morphology	1	ENSCAFG00000000158,ENSCAFG00000000229,ENSCAFG00000000240,ENSCAFG00000000253,ENSCAFG00000000260,ENSCAFG00000000293,ENSCAFG00000000307,ENSCAFG00000000318,ENSCAFG00000000322,ENSCAFG00000000359,ENSCAFG00000000426,ENSCAFG00000000500,ENSCAFG00000000642,ENSCAFG00000000679,ENSCAFG00000000701,ENSCAFG00000000806,ENSCAFG00000000829,ENSCAFG00000000988,ENSCAFG00000001522,ENSCAFG00000001543,ENSCAFG00000001611,…
1	!	0.0459	55	1318	35	0.027	0.636	HP:0002380	hp	145	Fasciculations	1	ENSCAFG00000000356,ENSCAFG00000000360,ENSCAFG00000001586,ENSCAFG00000001720,ENSCAFG00000001976,ENSCAFG00000002289,ENSCAFG00000004769,ENSCAFG00000005166,ENSCAFG00000006651,ENSCAFG00000007143,ENSCAFG00000007786,ENSCAFG00000007812,ENSCAFG00000008292,ENSCAFG00000008606,ENSCAFG00000008859,ENSCAFG00000009364,ENSCAFG00000009547,ENSCAFG00000010893,ENSCAFG00000012110,ENSCAFG00000013544,ENSCAFG00000013606,…
1	!	0.0181	11	1318	11	0.008	1	HP:0000725	hp	160	Psychotic episodes	1	ENSCAFG00000011177,ENSCAFG00000012342,ENSCAFG00000015840,ENSCAFG00000019674,ENSCAFG00000022713,ENSCAFG00000022723,ENSCAFG00000022726,ENSCAFG00000022730,ENSCAFG00000022735,ENSCAFG00000022739,ENSCAFG00000022740
1	!	0.000553	191	1318	103	0.078	0.539	HP:0001268	hp	25	Mental deterioration	1	ENSCAFG00000000356,ENSCAFG00000000360,ENSCAFG00000000566,ENSCAFG00000000593,ENSCAFG00000000602,ENSCAFG00000001345,ENSCAFG00000001424,ENSCAFG00000001586,ENSCAFG00000001667,ENSCAFG00000001720,ENSCAFG00000001781,ENSCAFG00000001976,ENSCAFG00000001989,ENSCAFG00000002885,ENSCAFG00000003004,ENSCAFG00000004119,ENSCAFG00000004447,ENSCAFG00000004617,ENSCAFG00000004652,ENSCAFG00000005071,ENSCAFG00000005378,…
1	!	0.000217	54	2480	40	0.016	0.741	KEGG:04137	keg	105	Mitophagy - animal	1	ENSCAFG00000000285,ENSCAFG00000000356,ENSCAFG00000000360,ENSCAFG00000000395,ENSCAFG00000000459,ENSCAFG00000001324,ENSCAFG00000001599,ENSCAFG00000002995,ENSCAFG00000003701,ENSCAFG00000003783,ENSCAFG00000004157,ENSCAFG00000004769,ENSCAFG00000006551,ENSCAFG00000006946,ENSCAFG00000007053,ENSCAFG00000007383,ENSCAFG00000007541,ENSCAFG00000008514,ENSCAFG00000008755,ENSCAFG00000009193,ENSCAFG00000011308,…
1	!	6.72e-05	56	2480	42	0.017	0.75	KEGG:04662	keg	16	B cell receptor signaling pathway	1	ENSCAFG00000000011,ENSCAFG00000000105,ENSCAFG00000001508,ENSCAFG00000002061,ENSCAFG00000002171,ENSCAFG00000004951,ENSCAFG00000005526,ENSCAFG00000005634,ENSCAFG00000005743,ENSCAFG00000006340,ENSCAFG00000007034,ENSCAFG00000007036,ENSCAFG00000007579,ENSCAFG00000007626,ENSCAFG00000009588,ENSCAFG00000010571,ENSCAFG00000010644,ENSCAFG00000010730,ENSCAFG00000011122,ENSCAFG00000011212,ENSCAFG00000013035,…
1	!	9.71e-12	109	2480	84	0.034	0.771	KEGG:03010	keg	204	Ribosome	1	ENSCAFG00000000190,ENSCAFG00000000940,ENSCAFG00000000950,ENSCAFG00000001214,ENSCAFG00000001318,ENSCAFG00000001346,ENSCAFG00000001615,ENSCAFG00000001677,ENSCAFG00000001782,ENSCAFG00000001928,ENSCAFG00000002122,ENSCAFG00000002366,ENSCAFG00000002585,ENSCAFG00000003126,ENSCAFG00000003263,ENSCAFG00000003507,ENSCAFG00000003631,ENSCAFG00000003967,ENSCAFG00000004745,ENSCAFG00000004871,ENSCAFG00000005101,…
1	!	0.000567	57	2480	41	0.017	0.719	KEGG:05133	keg	317	Pertussis	1	ENSCAFG00000000120,ENSCAFG00000000395,ENSCAFG00000000517,ENSCAFG00000000686,ENSCAFG00000000851,ENSCAFG00000001378,ENSCAFG00000001382,ENSCAFG00000003029,ENSCAFG00000003518,ENSCAFG00000003821,ENSCAFG00000004966,ENSCAFG00000006491,ENSCAFG00000006551,ENSCAFG00000007245,ENSCAFG00000007249,ENSCAFG00000007750,ENSCAFG00000009700,ENSCAFG00000010432,ENSCAFG00000010686,ENSCAFG00000010730,ENSCAFG00000010740,…
1	!	0.0113	58	2480	39	0.016	0.672	KEGG:05211	keg	323	Renal cell carcinoma	1	ENSCAFG00000000415,ENSCAFG00000001938,ENSCAFG00000003406,ENSCAFG00000003705,ENSCAFG00000004951,ENSCAFG00000004956,ENSCAFG00000005014,ENSCAFG00000005079,ENSCAFG00000005140,ENSCAFG00000006340,ENSCAFG00000007579,ENSCAFG00000007626,ENSCAFG00000008152,ENSCAFG00000008894,ENSCAFG00000010304,ENSCAFG00000011212,ENSCAFG00000013067,ENSCAFG00000013182,ENSCAFG00000013686,ENSCAFG00000014275,ENSCAFG00000014707,…
1	!	0.00393	27	2480	22	0.009	0.815	KEGG:00020	keg	321	Citrate cycle (TCA cycle)	1	ENSCAFG00000000115,ENSCAFG00000001075,ENSCAFG00000001786,ENSCAFG00000003104,ENSCAFG00000003129,ENSCAFG00000003837,ENSCAFG00000004454,ENSCAFG00000006612,ENSCAFG00000007340,ENSCAFG00000007987,ENSCAFG00000010951,ENSCAFG00000012052,ENSCAFG00000013030,ENSCAFG00000013515,ENSCAFG00000013617,ENSCAFG00000014016,ENSCAFG00000014166,ENSCAFG00000015704,ENSCAFG00000015818,ENSCAFG00000015832,ENSCAFG00000016989,…
1	!	5.09e-05	44	2480	35	0.014	0.795	KEGG:05134	keg	35	Legionellosis	1	ENSCAFG00000000226,ENSCAFG00000000517,ENSCAFG00000000639,ENSCAFG00000000641,ENSCAFG00000001563,ENSCAFG00000001976,ENSCAFG00000002656,ENSCAFG00000002856,ENSCAFG00000003029,ENSCAFG00000003187,ENSCAFG00000003518,ENSCAFG00000004966,ENSCAFG00000007249,ENSCAFG00000007750,ENSCAFG00000008351,ENSCAFG00000008767,ENSCAFG00000010155,ENSCAFG00000010433,ENSCAFG00000010730,ENSCAFG00000010865,ENSCAFG00000011039,…
1	!	9.97e-05	74	2480	52	0.021	0.703	KEGG:05323	keg	234	Rheumatoid arthritis	1	ENSCAFG00000000120,ENSCAFG00000000408,ENSCAFG00000000517,ENSCAFG00000000649,ENSCAFG00000000803,ENSCAFG00000000806,ENSCAFG00000000812,ENSCAFG00000000814,ENSCAFG00000000819,ENSCAFG00000000848,ENSCAFG00000001149,ENSCAFG00000001620,ENSCAFG00000001938,ENSCAFG00000003029,ENSCAFG00000003518,ENSCAFG00000003626,ENSCAFG00000004854,ENSCAFG00000005014,ENSCAFG00000006947,ENSCAFG00000007234,ENSCAFG00000007245,…
1	!	1.46e-08	104	2480	76	0.031	0.731	KEGG:05162	keg	242	Measles	1	ENSCAFG00000000121,ENSCAFG00000000260,ENSCAFG00000000267,ENSCAFG00000000280,ENSCAFG00000000356,ENSCAFG00000000373,ENSCAFG00000000408,ENSCAFG00000000639,ENSCAFG00000000641,ENSCAFG00000000816,ENSCAFG00000001807,ENSCAFG00000002102,ENSCAFG00000003123,ENSCAFG00000003518,ENSCAFG00000003995,ENSCAFG00000004966,ENSCAFG00000005210,ENSCAFG00000005634,ENSCAFG00000006051,ENSCAFG00000006946,ENSCAFG00000007245,…
1	!	0.000129	62	2480	45	0.018	0.726	KEGG:05220	keg	177	Chronic myeloid leukemia	1	ENSCAFG00000000164,ENSCAFG00000000280,ENSCAFG00000000418,ENSCAFG00000001086,ENSCAFG00000002174,ENSCAFG00000004436,ENSCAFG00000004782,ENSCAFG00000004951,ENSCAFG00000005014,ENSCAFG00000005449,ENSCAFG00000005526,ENSCAFG00000006340,ENSCAFG00000007053,ENSCAFG00000007579,ENSCAFG00000007626,ENSCAFG00000008852,ENSCAFG00000008894,ENSCAFG00000009588,ENSCAFG00000009793,ENSCAFG00000010597,ENSCAFG00000010730,…
1	!	0.0253	148	2480	84	0.034	0.568	KEGG:04062	keg	113	Chemokine signaling pathway	1	ENSCAFG00000000121,ENSCAFG00000000415,ENSCAFG00000001230,ENSCAFG00000001508,ENSCAFG00000002102,ENSCAFG00000003029,ENSCAFG00000003272,ENSCAFG00000003783,ENSCAFG00000004882,ENSCAFG00000004951,ENSCAFG00000004956,ENSCAFG00000005109,ENSCAFG00000005415,ENSCAFG00000005526,ENSCAFG00000005634,ENSCAFG00000006340,ENSCAFG00000007034,ENSCAFG00000007122,ENSCAFG00000007579,ENSCAFG00000007626,ENSCAFG00000008584,…
1	!	0.0013	118	2480	73	0.029	0.619	KEGG:05418	keg	231	Fluid shear stress and atherosclerosis	1	ENSCAFG00000000251,ENSCAFG00000000360,ENSCAFG00000000395,ENSCAFG00000000408,ENSCAFG00000000517,ENSCAFG00000001149,ENSCAFG00000001378,ENSCAFG00000001382,ENSCAFG00000001508,ENSCAFG00000001711,ENSCAFG00000001938,ENSCAFG00000001981,ENSCAFG00000002147,ENSCAFG00000002152,ENSCAFG00000003123,ENSCAFG00000004724,ENSCAFG00000005204,ENSCAFG00000005526,ENSCAFG00000005575,ENSCAFG00000005734,ENSCAFG00000006551,…
1	!	1.96e-10	109	2480	82	0.033	0.752	KEGG:04380	keg	163	Osteoclast differentiation	1	ENSCAFG00000000011,ENSCAFG00000000121,ENSCAFG00000000260,ENSCAFG00000000360,ENSCAFG00000000373,ENSCAFG00000000395,ENSCAFG00000000408,ENSCAFG00000000517,ENSCAFG00000001378,ENSCAFG00000001382,ENSCAFG00000001522,ENSCAFG00000001586,ENSCAFG00000001942,ENSCAFG00000002105,ENSCAFG00000002147,ENSCAFG00000002171,ENSCAFG00000003123,ENSCAFG00000003995,ENSCAFG00000004443,ENSCAFG00000004597,ENSCAFG00000004782,…
1	!	0.0174	159	2480	90	0.036	0.566	KEGG:05203	keg	122	Viral carcinogenesis	1	ENSCAFG00000000280,ENSCAFG00000000411,ENSCAFG00000000418,ENSCAFG00000000487,ENSCAFG00000000500,ENSCAFG00000000580,ENSCAFG00000001324,ENSCAFG00000001680,ENSCAFG00000001700,ENSCAFG00000002171,ENSCAFG00000002203,ENSCAFG00000002981,ENSCAFG00000003005,ENSCAFG00000003587,ENSCAFG00000004119,ENSCAFG00000004436,ENSCAFG00000005502,ENSCAFG00000005517,ENSCAFG00000005776,ENSCAFG00000006051,ENSCAFG00000006173,…
1	!	9.97e-05	74	2480	52	0.021	0.703	KEGG:03015	keg	6	mRNA surveillance pathway	1	ENSCAFG00000000172,ENSCAFG00000000226,ENSCAFG00000000509,ENSCAFG00000000567,ENSCAFG00000001010,ENSCAFG00000001282,ENSCAFG00000001600,ENSCAFG00000002034,ENSCAFG00000002445,ENSCAFG00000002772,ENSCAFG00000003081,ENSCAFG00000003375,ENSCAFG00000004326,ENSCAFG00000004376,ENSCAFG00000004609,ENSCAFG00000004839,ENSCAFG00000005238,ENSCAFG00000005614,ENSCAFG00000005877,ENSCAFG00000006453,ENSCAFG00000007264,…
1	!	0.000283	72	2480	50	0.02	0.694	KEGG:04650	keg	254	Natural killer cell mediated cytotoxicity	1	ENSCAFG00000000011,ENSCAFG00000000260,ENSCAFG00000000408,ENSCAFG00000000517,ENSCAFG00000001508,ENSCAFG00000002171,ENSCAFG00000003995,ENSCAFG00000004951,ENSCAFG00000004956,ENSCAFG00000006340,ENSCAFG00000006697,ENSCAFG00000007579,ENSCAFG00000007626,ENSCAFG00000007750,ENSCAFG00000008670,ENSCAFG00000008894,ENSCAFG00000009065,ENSCAFG00000009082,ENSCAFG00000009086,ENSCAFG00000010625,ENSCAFG00000010644,…
1	!	0.000105	35	2480	29	0.012	0.829	KEGG:03050	keg	257	Proteasome	1	ENSCAFG00000000408,ENSCAFG00000000829,ENSCAFG00000002729,ENSCAFG00000003543,ENSCAFG00000004204,ENSCAFG00000005398,ENSCAFG00000005931,ENSCAFG00000006455,ENSCAFG00000006834,ENSCAFG00000010580,ENSCAFG00000010856,ENSCAFG00000011295,ENSCAFG00000011966,ENSCAFG00000012283,ENSCAFG00000012565,ENSCAFG00000012608,ENSCAFG00000012625,ENSCAFG00000012707,ENSCAFG00000013409,ENSCAFG00000014716,ENSCAFG00000015855,…
1	!	6.46e-09	60	2480	50	0.02	0.833	KEGG:05140	keg	2	Leishmaniasis	1	ENSCAFG00000000260,ENSCAFG00000000373,ENSCAFG00000000408,ENSCAFG00000000517,ENSCAFG00000000803,ENSCAFG00000000806,ENSCAFG00000000812,ENSCAFG00000000814,ENSCAFG00000000819,ENSCAFG00000000848,ENSCAFG00000001378,ENSCAFG00000001382,ENSCAFG00000001522,ENSCAFG00000002102,ENSCAFG00000003123,ENSCAFG00000003518,ENSCAFG00000003821,ENSCAFG00000004966,ENSCAFG00000005014,ENSCAFG00000005634,ENSCAFG00000007245,…
1	!	0.0191	74	2480	47	0.019	0.635	KEGG:04658	keg	59	Th1 and Th2 cell differentiation	1	ENSCAFG00000000011,ENSCAFG00000000163,ENSCAFG00000000260,ENSCAFG00000000395,ENSCAFG00000000408,ENSCAFG00000000803,ENSCAFG00000000806,ENSCAFG00000000812,ENSCAFG00000000814,ENSCAFG00000000819,ENSCAFG00000000848,ENSCAFG00000001378,ENSCAFG00000001382,ENSCAFG00000002102,ENSCAFG00000004087,ENSCAFG00000005210,ENSCAFG00000005526,ENSCAFG00000005627,ENSCAFG00000005634,ENSCAFG00000006551,ENSCAFG00000009082,…
1	!	2.06e-12	136	2480	101	0.041	0.743	KEGG:05152	keg	288	Tuberculosis	1	ENSCAFG00000000087,ENSCAFG00000000105,ENSCAFG00000000120,ENSCAFG00000000260,ENSCAFG00000000395,ENSCAFG00000000408,ENSCAFG00000000517,ENSCAFG00000000803,ENSCAFG00000000806,ENSCAFG00000000812,ENSCAFG00000000814,ENSCAFG00000000819,ENSCAFG00000000848,ENSCAFG00000001293,ENSCAFG00000001378,ENSCAFG00000001382,ENSCAFG00000002102,ENSCAFG00000002171,ENSCAFG00000002827,ENSCAFG00000002856,ENSCAFG00000003518,…
1	!	0.00121	93	2480	60	0.024	0.645	KEGG:05142	keg	259	Chagas disease (American trypanosomiasis)	1	ENSCAFG00000000260,ENSCAFG00000000395,ENSCAFG00000000408,ENSCAFG00000000517,ENSCAFG00000001010,ENSCAFG00000001378,ENSCAFG00000001382,ENSCAFG00000001579,ENSCAFG00000002772,ENSCAFG00000003029,ENSCAFG00000003518,ENSCAFG00000004966,ENSCAFG00000005014,ENSCAFG00000005449,ENSCAFG00000005526,ENSCAFG00000006453,ENSCAFG00000006551,ENSCAFG00000007249,ENSCAFG00000007579,ENSCAFG00000007626,ENSCAFG00000008351,…
1	!	1.59e-07	127	2480	87	0.035	0.685	KEGG:03013	keg	102	RNA transport	1	ENSCAFG00000000352,ENSCAFG00000000417,ENSCAFG00000000509,ENSCAFG00000000567,ENSCAFG00000000590,ENSCAFG00000000702,ENSCAFG00000000816,ENSCAFG00000000856,ENSCAFG00000001544,ENSCAFG00000002278,ENSCAFG00000002445,ENSCAFG00000002656,ENSCAFG00000003050,ENSCAFG00000003081,ENSCAFG00000003428,ENSCAFG00000004724,ENSCAFG00000004839,ENSCAFG00000004888,ENSCAFG00000005118,ENSCAFG00000005614,ENSCAFG00000005786,…
1	!	2.26e-06	139	2480	91	0.037	0.655	KEGG:05010	keg	218	Alzheimer's disease	1	ENSCAFG00000000136,ENSCAFG00000000178,ENSCAFG00000000517,ENSCAFG00000000919,ENSCAFG00000000982,ENSCAFG00000001045,ENSCAFG00000001529,ENSCAFG00000001579,ENSCAFG00000002771,ENSCAFG00000002856,ENSCAFG00000003134,ENSCAFG00000003383,ENSCAFG00000003930,ENSCAFG00000004260,ENSCAFG00000004456,ENSCAFG00000004617,ENSCAFG00000005757,ENSCAFG00000005861,ENSCAFG00000006232,ENSCAFG00000006913,ENSCAFG00000007249,…
1	!	2.21e-09	75	2480	60	0.024	0.8	KEGG:04620	keg	260	Toll-like receptor signaling pathway	1	ENSCAFG00000000356,ENSCAFG00000000373,ENSCAFG00000000395,ENSCAFG00000000517,ENSCAFG00000001378,ENSCAFG00000001382,ENSCAFG00000001611,ENSCAFG00000003029,ENSCAFG00000003123,ENSCAFG00000003518,ENSCAFG00000003980,ENSCAFG00000004966,ENSCAFG00000005526,ENSCAFG00000006551,ENSCAFG00000007249,ENSCAFG00000007579,ENSCAFG00000007626,ENSCAFG00000008351,ENSCAFG00000008584,ENSCAFG00000009065,ENSCAFG00000009086,…
1	!	0.0044	119	2480	72	0.029	0.605	KEGG:04120	keg	301	Ubiquitin mediated proteolysis	1	ENSCAFG00000000418,ENSCAFG00000000619,ENSCAFG00000000994,ENSCAFG00000001019,ENSCAFG00000001505,ENSCAFG00000002349,ENSCAFG00000002765,ENSCAFG00000003440,ENSCAFG00000003705,ENSCAFG00000004180,ENSCAFG00000005140,ENSCAFG00000005306,ENSCAFG00000005774,ENSCAFG00000005775,ENSCAFG00000006290,ENSCAFG00000006493,ENSCAFG00000006917,ENSCAFG00000007258,ENSCAFG00000007694,ENSCAFG00000007839,ENSCAFG00000008141,…
1	!	2.61e-22	114	2480	100	0.04	0.877	KEGG:03040	keg	112	Spliceosome	1	ENSCAFG00000000427,ENSCAFG00000000509,ENSCAFG00000000639,ENSCAFG00000000641,ENSCAFG00000000683,ENSCAFG00000001038,ENSCAFG00000001048,ENSCAFG00000001090,ENSCAFG00000001400,ENSCAFG00000001414,ENSCAFG00000001428,ENSCAFG00000001996,ENSCAFG00000002085,ENSCAFG00000002445,ENSCAFG00000002544,ENSCAFG00000002551,ENSCAFG00000002700,ENSCAFG00000002788,ENSCAFG00000003031,ENSCAFG00000003222,ENSCAFG00000003224,…
1	!	6.14e-08	140	2480	95	0.038	0.679	KEGG:05167	keg	304	Kaposi's sarcoma-associated herpesvirus infection	1	ENSCAFG00000000011,ENSCAFG00000000121,ENSCAFG00000000260,ENSCAFG00000000280,ENSCAFG00000000356,ENSCAFG00000000395,ENSCAFG00000000487,ENSCAFG00000000500,ENSCAFG00000001086,ENSCAFG00000001230,ENSCAFG00000001378,ENSCAFG00000001382,ENSCAFG00000001938,ENSCAFG00000002102,ENSCAFG00000002171,ENSCAFG00000002856,ENSCAFG00000003029,ENSCAFG00000003977,ENSCAFG00000004436,ENSCAFG00000004951,ENSCAFG00000005204,…
1	!	3.11e-13	117	2480	91	0.037	0.778	KEGG:04621	keg	328	NOD-like receptor signaling pathway	1	ENSCAFG00000000121,ENSCAFG00000000267,ENSCAFG00000000356,ENSCAFG00000000373,ENSCAFG00000000395,ENSCAFG00000000517,ENSCAFG00000000985,ENSCAFG00000001301,ENSCAFG00000001378,ENSCAFG00000001382,ENSCAFG00000001981,ENSCAFG00000003029,ENSCAFG00000003123,ENSCAFG00000003518,ENSCAFG00000003701,ENSCAFG00000004176,ENSCAFG00000004966,ENSCAFG00000005502,ENSCAFG00000005526,ENSCAFG00000005634,ENSCAFG00000005704,…
1	!	0.00141	99	2480	63	0.025	0.636	KEGG:01200	keg	322	Carbon metabolism	1	ENSCAFG00000000115,ENSCAFG00000000168,ENSCAFG00000000195,ENSCAFG00000000720,ENSCAFG00000001075,ENSCAFG00000001786,ENSCAFG00000002111,ENSCAFG00000003104,ENSCAFG00000003129,ENSCAFG00000003837,ENSCAFG00000004267,ENSCAFG00000004454,ENSCAFG00000004473,ENSCAFG00000005468,ENSCAFG00000005838,ENSCAFG00000006594,ENSCAFG00000006612,ENSCAFG00000006941,ENSCAFG00000007170,ENSCAFG00000007303,ENSCAFG00000007340,…
1	!	0.000776	210	2480	120	0.048	0.571	KEGG:05166	keg	332	HTLV-I infection	1	ENSCAFG00000000011,ENSCAFG00000000164,ENSCAFG00000000280,ENSCAFG00000000348,ENSCAFG00000000487,ENSCAFG00000000500,ENSCAFG00000000517,ENSCAFG00000000803,ENSCAFG00000000806,ENSCAFG00000000812,ENSCAFG00000000814,ENSCAFG00000000819,ENSCAFG00000000848,ENSCAFG00000000913,ENSCAFG00000000985,ENSCAFG00000001086,ENSCAFG00000001254,ENSCAFG00000001324,ENSCAFG00000001680,ENSCAFG00000002147,ENSCAFG00000002152,…
1	!	0.000288	109	2480	70	0.028	0.642	KEGG:04068	keg	296	FoxO signaling pathway	1	ENSCAFG00000000164,ENSCAFG00000000217,ENSCAFG00000000273,ENSCAFG00000000395,ENSCAFG00000000418,ENSCAFG00000000671,ENSCAFG00000001378,ENSCAFG00000001382,ENSCAFG00000001413,ENSCAFG00000001680,ENSCAFG00000002174,ENSCAFG00000003589,ENSCAFG00000003703,ENSCAFG00000003783,ENSCAFG00000004713,ENSCAFG00000004912,ENSCAFG00000004951,ENSCAFG00000005014,ENSCAFG00000005449,ENSCAFG00000005526,ENSCAFG00000006058,…
1	!	6.74e-09	201	2480	130	0.052	0.647	KEGG:04144	keg	20	Endocytosis	1	ENSCAFG00000000066,ENSCAFG00000000087,ENSCAFG00000000111,ENSCAFG00000000273,ENSCAFG00000000295,ENSCAFG00000000344,ENSCAFG00000000418,ENSCAFG00000000487,ENSCAFG00000000500,ENSCAFG00000000530,ENSCAFG00000000639,ENSCAFG00000000641,ENSCAFG00000000691,ENSCAFG00000001070,ENSCAFG00000001096,ENSCAFG00000001506,ENSCAFG00000001610,ENSCAFG00000001846,ENSCAFG00000001894,ENSCAFG00000001916,ENSCAFG00000002292,…
1	!	1.26e-06	151	2480	98	0.04	0.649	KEGG:05016	keg	167	Huntington's disease	1	ENSCAFG00000000136,ENSCAFG00000000233,ENSCAFG00000000671,ENSCAFG00000000919,ENSCAFG00000000982,ENSCAFG00000000985,ENSCAFG00000001045,ENSCAFG00000001437,ENSCAFG00000001507,ENSCAFG00000001529,ENSCAFG00000001579,ENSCAFG00000002203,ENSCAFG00000002292,ENSCAFG00000002296,ENSCAFG00000002856,ENSCAFG00000003005,ENSCAFG00000003134,ENSCAFG00000003541,ENSCAFG00000003930,ENSCAFG00000004119,ENSCAFG00000004193,…
1	!	0.0285	24	2480	19	0.008	0.792	KEGG:05332	keg	223	Graft-versus-host disease	1	ENSCAFG00000000408,ENSCAFG00000000487,ENSCAFG00000000500,ENSCAFG00000000517,ENSCAFG00000000803,ENSCAFG00000000806,ENSCAFG00000000812,ENSCAFG00000000814,ENSCAFG00000000819,ENSCAFG00000000848,ENSCAFG00000007245,ENSCAFG00000007249,ENSCAFG00000008234,ENSCAFG00000010997,ENSCAFG00000011751,ENSCAFG00000014071,ENSCAFG00000015712,ENSCAFG00000025287,ENSCAFG00000032102
1	!	2.3e-06	46	2480	38	0.015	0.826	KEGG:04612	keg	205	Antigen processing and presentation	1	ENSCAFG00000000348,ENSCAFG00000000408,ENSCAFG00000000487,ENSCAFG00000000500,ENSCAFG00000000517,ENSCAFG00000000639,ENSCAFG00000000641,ENSCAFG00000000803,ENSCAFG00000000806,ENSCAFG00000000812,ENSCAFG00000000814,ENSCAFG00000000819,ENSCAFG00000000823,ENSCAFG00000000832,ENSCAFG00000000848,ENSCAFG00000000948,ENSCAFG00000000972,ENSCAFG00000001149,ENSCAFG00000001981,ENSCAFG00000002827,ENSCAFG00000007934,…
1	!	0.00107	89	2480	58	0.023	0.652	KEGG:04660	keg	116	T cell receptor signaling pathway	1	ENSCAFG00000000011,ENSCAFG00000000105,ENSCAFG00000000280,ENSCAFG00000000408,ENSCAFG00000000517,ENSCAFG00000001378,ENSCAFG00000001382,ENSCAFG00000001942,ENSCAFG00000002099,ENSCAFG00000003123,ENSCAFG00000003980,ENSCAFG00000003995,ENSCAFG00000004951,ENSCAFG00000004956,ENSCAFG00000005526,ENSCAFG00000005634,ENSCAFG00000006340,ENSCAFG00000007451,ENSCAFG00000007579,ENSCAFG00000007626,ENSCAFG00000009082,…
1	!	0.00174	48	2480	35	0.014	0.729	KEGG:04622	keg	266	RIG-I-like receptor signaling pathway	1	ENSCAFG00000000356,ENSCAFG00000000395,ENSCAFG00000000517,ENSCAFG00000001378,ENSCAFG00000001382,ENSCAFG00000001807,ENSCAFG00000003029,ENSCAFG00000003123,ENSCAFG00000003701,ENSCAFG00000005491,ENSCAFG00000005526,ENSCAFG00000005634,ENSCAFG00000005704,ENSCAFG00000006551,ENSCAFG00000006917,ENSCAFG00000008584,ENSCAFG00000009321,ENSCAFG00000009588,ENSCAFG00000009802,ENSCAFG00000009943,ENSCAFG00000010239,…
1	!	9.55e-11	127	2480	93	0.037	0.732	KEGG:04932	keg	97	Non-alcoholic fatty liver disease (NAFLD)	1	ENSCAFG00000000251,ENSCAFG00000000395,ENSCAFG00000000517,ENSCAFG00000000919,ENSCAFG00000000982,ENSCAFG00000001045,ENSCAFG00000001324,ENSCAFG00000001529,ENSCAFG00000002856,ENSCAFG00000003029,ENSCAFG00000003134,ENSCAFG00000003930,ENSCAFG00000004260,ENSCAFG00000004456,ENSCAFG00000004882,ENSCAFG00000004912,ENSCAFG00000005014,ENSCAFG00000005306,ENSCAFG00000005526,ENSCAFG00000005757,ENSCAFG00000005861,…
1	!	2.2e-13	147	2480	109	0.044	0.741	KEGG:05168	keg	172	Herpes simplex infection	1	ENSCAFG00000000121,ENSCAFG00000000260,ENSCAFG00000000356,ENSCAFG00000000373,ENSCAFG00000000395,ENSCAFG00000000408,ENSCAFG00000000487,ENSCAFG00000000500,ENSCAFG00000000517,ENSCAFG00000000803,ENSCAFG00000000806,ENSCAFG00000000812,ENSCAFG00000000814,ENSCAFG00000000819,ENSCAFG00000000823,ENSCAFG00000000832,ENSCAFG00000000848,ENSCAFG00000000994,ENSCAFG00000001317,ENSCAFG00000001414,ENSCAFG00000001807,…
1	!	1.92e-18	138	2480	111	0.045	0.804	KEGG:04141	keg	262	Protein processing in endoplasmic reticulum	1	ENSCAFG00000000094,ENSCAFG00000000251,ENSCAFG00000000259,ENSCAFG00000000348,ENSCAFG00000000395,ENSCAFG00000000639,ENSCAFG00000000641,ENSCAFG00000000774,ENSCAFG00000000945,ENSCAFG00000000974,ENSCAFG00000000994,ENSCAFG00000001034,ENSCAFG00000001324,ENSCAFG00000001330,ENSCAFG00000001435,ENSCAFG00000001698,ENSCAFG00000001781,ENSCAFG00000001818,ENSCAFG00000001875,ENSCAFG00000001976,ENSCAFG00000001981,…
1	!	0.0393	40	2480	28	0.011	0.7	KEGG:00970	keg	12	Aminoacyl-tRNA biosynthesis	1	ENSCAFG00000000125,ENSCAFG00000000229,ENSCAFG00000000454,ENSCAFG00000001989,ENSCAFG00000002340,ENSCAFG00000003072,ENSCAFG00000003086,ENSCAFG00000004782,ENSCAFG00000005161,ENSCAFG00000005899,ENSCAFG00000005905,ENSCAFG00000006431,ENSCAFG00000010271,ENSCAFG00000010311,ENSCAFG00000010453,ENSCAFG00000010481,ENSCAFG00000010873,ENSCAFG00000010952,ENSCAFG00000011846,ENSCAFG00000011941,ENSCAFG00000016094,…
1	!	0.0138	130	2480	76	0.031	0.585	KEGG:04218	keg	142	Cellular senescence	1	ENSCAFG00000000011,ENSCAFG00000000280,ENSCAFG00000000360,ENSCAFG00000000418,ENSCAFG00000000487,ENSCAFG00000000500,ENSCAFG00000000985,ENSCAFG00000001086,ENSCAFG00000001378,ENSCAFG00000001382,ENSCAFG00000001680,ENSCAFG00000002174,ENSCAFG00000003029,ENSCAFG00000003783,ENSCAFG00000003960,ENSCAFG00000004038,ENSCAFG00000004436,ENSCAFG00000004894,ENSCAFG00000004951,ENSCAFG00000005014,ENSCAFG00000005238,…
1	!	0.00167	1019	2480	491	0.198	0.482	KEGG:01100	keg	229	Metabolic pathways	1	ENSCAFG00000000078,ENSCAFG00000000088,ENSCAFG00000000115,ENSCAFG00000000126,ENSCAFG00000000136,ENSCAFG00000000158,ENSCAFG00000000195,ENSCAFG00000000355,ENSCAFG00000000359,ENSCAFG00000000377,ENSCAFG00000000413,ENSCAFG00000000649,ENSCAFG00000000711,ENSCAFG00000000720,ENSCAFG00000000771,ENSCAFG00000000824,ENSCAFG00000000831,ENSCAFG00000000886,ENSCAFG00000000919,ENSCAFG00000000927,ENSCAFG00000000945,…
1	!	0.0493	18	2480	15	0.006	0.833	KEGG:03060	keg	233	Protein export	1	ENSCAFG00000000100,ENSCAFG00000002244,ENSCAFG00000002533,ENSCAFG00000005027,ENSCAFG00000010474,ENSCAFG00000011159,ENSCAFG00000012889,ENSCAFG00000013331,ENSCAFG00000016162,ENSCAFG00000020196,ENSCAFG00000029889,ENSCAFG00000031549,ENSCAFG00000031588,ENSCAFG00000032663,ENSCAFG00000032738
1	!	0.00565	104	2480	64	0.026	0.615	KEGG:05160	keg	225	Hepatitis C	1	ENSCAFG00000000121,ENSCAFG00000000356,ENSCAFG00000000395,ENSCAFG00000000517,ENSCAFG00000000702,ENSCAFG00000000851,ENSCAFG00000001010,ENSCAFG00000001378,ENSCAFG00000001382,ENSCAFG00000001807,ENSCAFG00000002772,ENSCAFG00000003029,ENSCAFG00000004951,ENSCAFG00000005306,ENSCAFG00000005526,ENSCAFG00000006051,ENSCAFG00000006340,ENSCAFG00000006453,ENSCAFG00000006551,ENSCAFG00000006968,ENSCAFG00000007383,…
1	!	3.51e-14	133	2480	102	0.041	0.767	KEGG:05164	keg	294	Influenza A	1	ENSCAFG00000000121,ENSCAFG00000000260,ENSCAFG00000000356,ENSCAFG00000000395,ENSCAFG00000000408,ENSCAFG00000000509,ENSCAFG00000000517,ENSCAFG00000000639,ENSCAFG00000000641,ENSCAFG00000000803,ENSCAFG00000000806,ENSCAFG00000000812,ENSCAFG00000000814,ENSCAFG00000000819,ENSCAFG00000000848,ENSCAFG00000000985,ENSCAFG00000001378,ENSCAFG00000001382,ENSCAFG00000001807,ENSCAFG00000002102,ENSCAFG00000002856,…
1	!	3.07e-07	119	2480	82	0.033	0.689	KEGG:04145	keg	336	Phagosome	1	ENSCAFG00000000087,ENSCAFG00000000185,ENSCAFG00000000348,ENSCAFG00000000443,ENSCAFG00000000487,ENSCAFG00000000500,ENSCAFG00000000649,ENSCAFG00000000803,ENSCAFG00000000806,ENSCAFG00000000812,ENSCAFG00000000814,ENSCAFG00000000819,ENSCAFG00000000823,ENSCAFG00000000832,ENSCAFG00000000848,ENSCAFG00000001149,ENSCAFG00000001522,ENSCAFG00000001620,ENSCAFG00000002533,ENSCAFG00000003518,ENSCAFG00000003821,…
1	!	4.43e-05	111	2480	73	0.029	0.658	KEGG:04140	keg	330	Autophagy - animal	1	ENSCAFG00000000395,ENSCAFG00000001010,ENSCAFG00000001149,ENSCAFG00000001316,ENSCAFG00000003123,ENSCAFG00000003196,ENSCAFG00000003475,ENSCAFG00000003701,ENSCAFG00000004157,ENSCAFG00000004894,ENSCAFG00000004951,ENSCAFG00000005018,ENSCAFG00000005326,ENSCAFG00000005459,ENSCAFG00000006049,ENSCAFG00000006058,ENSCAFG00000006098,ENSCAFG00000006323,ENSCAFG00000006453,ENSCAFG00000006551,ENSCAFG00000006597,…
1	!	7.31e-06	117	2480	78	0.031	0.667	KEGG:04210	keg	55	Apoptosis	1	ENSCAFG00000000251,ENSCAFG00000000395,ENSCAFG00000000517,ENSCAFG00000000593,ENSCAFG00000001149,ENSCAFG00000001324,ENSCAFG00000001519,ENSCAFG00000002174,ENSCAFG00000002856,ENSCAFG00000003587,ENSCAFG00000004951,ENSCAFG00000005526,ENSCAFG00000005734,ENSCAFG00000006551,ENSCAFG00000007053,ENSCAFG00000007375,ENSCAFG00000007383,ENSCAFG00000007579,ENSCAFG00000007626,ENSCAFG00000007750,ENSCAFG00000007933,…
1	!	4.61e-06	98	2480	68	0.027	0.694	KEGG:05145	keg	137	Toxoplasmosis	1	ENSCAFG00000000260,ENSCAFG00000000373,ENSCAFG00000000395,ENSCAFG00000000408,ENSCAFG00000000497,ENSCAFG00000000517,ENSCAFG00000000639,ENSCAFG00000000641,ENSCAFG00000000803,ENSCAFG00000000806,ENSCAFG00000000812,ENSCAFG00000000814,ENSCAFG00000000819,ENSCAFG00000000848,ENSCAFG00000001378,ENSCAFG00000001382,ENSCAFG00000002102,ENSCAFG00000002856,ENSCAFG00000003123,ENSCAFG00000003518,ENSCAFG00000003821,…
1	!	2.15e-08	108	2480	78	0.031	0.722	KEGG:05161	keg	283	Hepatitis B	1	ENSCAFG00000000011,ENSCAFG00000000121,ENSCAFG00000000163,ENSCAFG00000000164,ENSCAFG00000000280,ENSCAFG00000000356,ENSCAFG00000000395,ENSCAFG00000000517,ENSCAFG00000000580,ENSCAFG00000001086,ENSCAFG00000001324,ENSCAFG00000001807,ENSCAFG00000002203,ENSCAFG00000002856,ENSCAFG00000003005,ENSCAFG00000003029,ENSCAFG00000003518,ENSCAFG00000004436,ENSCAFG00000004951,ENSCAFG00000004966,ENSCAFG00000005014,…
1	!	2.88e-06	71	2480	53	0.021	0.746	KEGG:04064	keg	72	NF-kappa B signaling pathway	1	ENSCAFG00000000105,ENSCAFG00000000267,ENSCAFG00000000373,ENSCAFG00000000517,ENSCAFG00000001807,ENSCAFG00000002147,ENSCAFG00000002171,ENSCAFG00000003029,ENSCAFG00000003123,ENSCAFG00000003518,ENSCAFG00000003587,ENSCAFG00000004597,ENSCAFG00000004966,ENSCAFG00000005526,ENSCAFG00000006946,ENSCAFG00000007034,ENSCAFG00000007053,ENSCAFG00000007249,ENSCAFG00000008514,ENSCAFG00000009082,ENSCAFG00000009321,…
1	!	0.000459	93	2480	61	0.025	0.656	KEGG:04722	keg	267	Neurotrophin signaling pathway	1	ENSCAFG00000000251,ENSCAFG00000000395,ENSCAFG00000000415,ENSCAFG00000000828,ENSCAFG00000001324,ENSCAFG00000001378,ENSCAFG00000001382,ENSCAFG00000003323,ENSCAFG00000003783,ENSCAFG00000004951,ENSCAFG00000005140,ENSCAFG00000005526,ENSCAFG00000005634,ENSCAFG00000005872,ENSCAFG00000006340,ENSCAFG00000006551,ENSCAFG00000006917,ENSCAFG00000007579,ENSCAFG00000007626,ENSCAFG00000008689,ENSCAFG00000008894,…
1	!	2.34e-05	121	2480	79	0.032	0.653	KEGG:04217	keg	81	Necroptosis	1	ENSCAFG00000000066,ENSCAFG00000000121,ENSCAFG00000000163,ENSCAFG00000000260,ENSCAFG00000000267,ENSCAFG00000000360,ENSCAFG00000000395,ENSCAFG00000000408,ENSCAFG00000000517,ENSCAFG00000000985,ENSCAFG00000001076,ENSCAFG00000001846,ENSCAFG00000001981,ENSCAFG00000002102,ENSCAFG00000002352,ENSCAFG00000003518,ENSCAFG00000003861,ENSCAFG00000005494,ENSCAFG00000005502,ENSCAFG00000006051,ENSCAFG00000006411,…
1	!	2.38e-07	115	2480	80	0.032	0.696	KEGG:05012	keg	143	Parkinson's disease	1	ENSCAFG00000000136,ENSCAFG00000000919,ENSCAFG00000000982,ENSCAFG00000000985,ENSCAFG00000001045,ENSCAFG00000001529,ENSCAFG00000002856,ENSCAFG00000003134,ENSCAFG00000003930,ENSCAFG00000004260,ENSCAFG00000004456,ENSCAFG00000005502,ENSCAFG00000005757,ENSCAFG00000005861,ENSCAFG00000006232,ENSCAFG00000006913,ENSCAFG00000007636,ENSCAFG00000007750,ENSCAFG00000007839,ENSCAFG00000008388,ENSCAFG00000008411,…
1	!	9.88e-13	105	2480	83	0.033	0.79	KEGG:04142	keg	250	Lysosome	1	ENSCAFG00000000064,ENSCAFG00000000203,ENSCAFG00000000359,ENSCAFG00000000566,ENSCAFG00000000642,ENSCAFG00000000691,ENSCAFG00000000988,ENSCAFG00000001149,ENSCAFG00000001496,ENSCAFG00000002292,ENSCAFG00000003004,ENSCAFG00000004652,ENSCAFG00000004741,ENSCAFG00000004854,ENSCAFG00000005071,ENSCAFG00000005378,ENSCAFG00000005586,ENSCAFG00000005954,ENSCAFG00000006323,ENSCAFG00000006411,ENSCAFG00000006502,…
1	!	0.00159	41	2480	31	0.013	0.756	KEGG:04216	keg	150	Ferroptosis	1	ENSCAFG00000001711,ENSCAFG00000002288,ENSCAFG00000003326,ENSCAFG00000003701,ENSCAFG00000003749,ENSCAFG00000003861,ENSCAFG00000004901,ENSCAFG00000005018,ENSCAFG00000005494,ENSCAFG00000005502,ENSCAFG00000006065,ENSCAFG00000006809,ENSCAFG00000006821,ENSCAFG00000007662,ENSCAFG00000007671,ENSCAFG00000007902,ENSCAFG00000009343,ENSCAFG00000009425,ENSCAFG00000010689,ENSCAFG00000010928,ENSCAFG00000012941,…
1	!	0.0061	68	2480	45	0.018	0.662	KEGG:04666	keg	230	Fc gamma R-mediated phagocytosis	1	ENSCAFG00000001096,ENSCAFG00000001424,ENSCAFG00000001508,ENSCAFG00000001916,ENSCAFG00000002171,ENSCAFG00000002610,ENSCAFG00000003370,ENSCAFG00000003961,ENSCAFG00000004420,ENSCAFG00000004782,ENSCAFG00000004951,ENSCAFG00000004956,ENSCAFG00000005743,ENSCAFG00000007034,ENSCAFG00000007122,ENSCAFG00000007579,ENSCAFG00000007626,ENSCAFG00000008689,ENSCAFG00000009082,ENSCAFG00000010588,ENSCAFG00000011212,…
1	!	6.12e-08	92	2480	68	0.027	0.739	KEGG:04668	keg	87	TNF signaling pathway	1	ENSCAFG00000000251,ENSCAFG00000000267,ENSCAFG00000000373,ENSCAFG00000000395,ENSCAFG00000000502,ENSCAFG00000000517,ENSCAFG00000001324,ENSCAFG00000001378,ENSCAFG00000001382,ENSCAFG00000002138,ENSCAFG00000002203,ENSCAFG00000003005,ENSCAFG00000003123,ENSCAFG00000003587,ENSCAFG00000003626,ENSCAFG00000003980,ENSCAFG00000004655,ENSCAFG00000005306,ENSCAFG00000005526,ENSCAFG00000005627,ENSCAFG00000006108,…
1	!	0.0169	93	2480	57	0.023	0.613	KEGG:04931	keg	131	Insulin resistance	1	ENSCAFG00000000395,ENSCAFG00000000517,ENSCAFG00000000710,ENSCAFG00000000828,ENSCAFG00000002203,ENSCAFG00000002610,ENSCAFG00000003005,ENSCAFG00000003296,ENSCAFG00000003338,ENSCAFG00000003858,ENSCAFG00000004912,ENSCAFG00000005238,ENSCAFG00000005306,ENSCAFG00000005526,ENSCAFG00000006058,ENSCAFG00000006401,ENSCAFG00000006551,ENSCAFG00000006673,ENSCAFG00000007579,ENSCAFG00000007626,ENSCAFG00000007965,…
1	!	5.28e-08	111	2480	79	0.032	0.712	KEGG:00190	keg	92	Oxidative phosphorylation	1	ENSCAFG00000000136,ENSCAFG00000000377,ENSCAFG00000000649,ENSCAFG00000000919,ENSCAFG00000000982,ENSCAFG00000001045,ENSCAFG00000001529,ENSCAFG00000001620,ENSCAFG00000003134,ENSCAFG00000003930,ENSCAFG00000004260,ENSCAFG00000004456,ENSCAFG00000004854,ENSCAFG00000005757,ENSCAFG00000005861,ENSCAFG00000006232,ENSCAFG00000006913,ENSCAFG00000006947,ENSCAFG00000007234,ENSCAFG00000007636,ENSCAFG00000008411,…
1	!	0.00284	63	2480	43	0.017	0.683	KEGG:05212	keg	153	Pancreatic cancer	1	ENSCAFG00000000164,ENSCAFG00000000280,ENSCAFG00000000395,ENSCAFG00000001508,ENSCAFG00000001938,ENSCAFG00000002174,ENSCAFG00000004436,ENSCAFG00000004844,ENSCAFG00000004951,ENSCAFG00000005014,ENSCAFG00000005449,ENSCAFG00000005526,ENSCAFG00000006551,ENSCAFG00000007053,ENSCAFG00000007579,ENSCAFG00000007626,ENSCAFG00000008852,ENSCAFG00000009588,ENSCAFG00000009797,ENSCAFG00000010730,ENSCAFG00000011212,…
1	!	0.00107	89	2480	58	0.023	0.652	KEGG:04659	keg	111	Th17 cell differentiation	1	ENSCAFG00000000011,ENSCAFG00000000120,ENSCAFG00000000163,ENSCAFG00000000164,ENSCAFG00000000260,ENSCAFG00000000395,ENSCAFG00000000408,ENSCAFG00000000803,ENSCAFG00000000806,ENSCAFG00000000812,ENSCAFG00000000814,ENSCAFG00000000819,ENSCAFG00000000848,ENSCAFG00000000912,ENSCAFG00000001378,ENSCAFG00000001382,ENSCAFG00000001981,ENSCAFG00000002102,ENSCAFG00000002147,ENSCAFG00000002448,ENSCAFG00000005014,…
1	!	0.0208	27	2480	21	0.008	0.778	KEGG:04136	keg	316	Autophagy - other	1	ENSCAFG00000001010,ENSCAFG00000003701,ENSCAFG00000005018,ENSCAFG00000006049,ENSCAFG00000006453,ENSCAFG00000007331,ENSCAFG00000009170,ENSCAFG00000010493,ENSCAFG00000011038,ENSCAFG00000011752,ENSCAFG00000013479,ENSCAFG00000014106,ENSCAFG00000014638,ENSCAFG00000015071,ENSCAFG00000016067,ENSCAFG00000016104,ENSCAFG00000017725,ENSCAFG00000017729,ENSCAFG00000017776,ENSCAFG00000018126,ENSCAFG00000031455
1	!	2.94e-13	156	2480	114	0.046	0.731	KEGG:05169	keg	309	Epstein-Barr virus infection	1	ENSCAFG00000000267,ENSCAFG00000000356,ENSCAFG00000000373,ENSCAFG00000000395,ENSCAFG00000000408,ENSCAFG00000000418,ENSCAFG00000000487,ENSCAFG00000000500,ENSCAFG00000000580,ENSCAFG00000000639,ENSCAFG00000000641,ENSCAFG00000001053,ENSCAFG00000001086,ENSCAFG00000001378,ENSCAFG00000001382,ENSCAFG00000001437,ENSCAFG00000001700,ENSCAFG00000001807,ENSCAFG00000002171,ENSCAFG00000002296,ENSCAFG00000003050,…
1	!	0.00344	682	5481	288	0.053	0.422	MI:hsa-miR-130a	mi	341	MI:hsa-miR-130a	1	ENSCAFG00000000079,ENSCAFG00000000125,ENSCAFG00000000141,ENSCAFG00000000245,ENSCAFG00000000333,ENSCAFG00000000385,ENSCAFG00000000459,ENSCAFG00000000517,ENSCAFG00000000528,ENSCAFG00000000530,ENSCAFG00000000543,ENSCAFG00000000590,ENSCAFG00000000608,ENSCAFG00000000641,ENSCAFG00000000678,ENSCAFG00000000826,ENSCAFG00000000851,ENSCAFG00000000865,ENSCAFG00000000994,ENSCAFG00000001068,ENSCAFG00000001093,…
1	!	0.0427	601	5481	250	0.046	0.416	MI:hsa-miR-549	mi	109	MI:hsa-miR-549	1	ENSCAFG00000000105,ENSCAFG00000000158,ENSCAFG00000000228,ENSCAFG00000000234,ENSCAFG00000000258,ENSCAFG00000000260,ENSCAFG00000000411,ENSCAFG00000000420,ENSCAFG00000000428,ENSCAFG00000000464,ENSCAFG00000000570,ENSCAFG00000000627,ENSCAFG00000000649,ENSCAFG00000000690,ENSCAFG00000000931,ENSCAFG00000000941,ENSCAFG00000001070,ENSCAFG00000001198,ENSCAFG00000001255,ENSCAFG00000001358,ENSCAFG00000001615,…
1	!	0.000479	710	5481	304	0.055	0.428	MI:hsa-miR-519c-3p	mi	115	MI:hsa-miR-519c-3p	1	ENSCAFG00000000079,ENSCAFG00000000100,ENSCAFG00000000109,ENSCAFG00000000120,ENSCAFG00000000251,ENSCAFG00000000333,ENSCAFG00000000336,ENSCAFG00000000355,ENSCAFG00000000356,ENSCAFG00000000397,ENSCAFG00000000406,ENSCAFG00000000411,ENSCAFG00000000428,ENSCAFG00000000442,ENSCAFG00000000517,ENSCAFG00000000581,ENSCAFG00000000709,ENSCAFG00000000710,ENSCAFG00000000816,ENSCAFG00000001019,ENSCAFG00000001091,…
1	!	3.2e-05	454	5481	210	0.038	0.463	MI:hsa-miR-561	mi	280	MI:hsa-miR-561	1	ENSCAFG00000000094,ENSCAFG00000000126,ENSCAFG00000000253,ENSCAFG00000000281,ENSCAFG00000000330,ENSCAFG00000000353,ENSCAFG00000000454,ENSCAFG00000000637,ENSCAFG00000000671,ENSCAFG00000000806,ENSCAFG00000000811,ENSCAFG00000000992,ENSCAFG00000001100,ENSCAFG00000001139,ENSCAFG00000001149,ENSCAFG00000001345,ENSCAFG00000001551,ENSCAFG00000001667,ENSCAFG00000001835,ENSCAFG00000001922,ENSCAFG00000002028,…
1	!	0.00397	712	5481	299	0.055	0.42	MI:hsa-miR-212	mi	193	MI:hsa-miR-212	1	ENSCAFG00000000022,ENSCAFG00000000061,ENSCAFG00000000063,ENSCAFG00000000094,ENSCAFG00000000100,ENSCAFG00000000137,ENSCAFG00000000228,ENSCAFG00000000308,ENSCAFG00000000360,ENSCAFG00000000643,ENSCAFG00000000680,ENSCAFG00000000689,ENSCAFG00000000842,ENSCAFG00000000851,ENSCAFG00000000871,ENSCAFG00000000943,ENSCAFG00000000950,ENSCAFG00000001027,ENSCAFG00000001077,ENSCAFG00000001115,ENSCAFG00000001214,…
1	!	0.00238	601	5481	258	0.047	0.429	MI:hsa-miR-194	mi	48	MI:hsa-miR-194	1	ENSCAFG00000000087,ENSCAFG00000000204,ENSCAFG00000000251,ENSCAFG00000000274,ENSCAFG00000000277,ENSCAFG00000000307,ENSCAFG00000000314,ENSCAFG00000000326,ENSCAFG00000000352,ENSCAFG00000000393,ENSCAFG00000000444,ENSCAFG00000000772,ENSCAFG00000000851,ENSCAFG00000001058,ENSCAFG00000001090,ENSCAFG00000001096,ENSCAFG00000001149,ENSCAFG00000001255,ENSCAFG00000001355,ENSCAFG00000001379,ENSCAFG00000001435,…
1	!	0.0207	475	5481	204	0.037	0.429	MI:hsa-miR-568	mi	340	MI:hsa-miR-568	1	ENSCAFG00000000022,ENSCAFG00000000066,ENSCAFG00000000109,ENSCAFG00000000204,ENSCAFG00000000210,ENSCAFG00000000215,ENSCAFG00000000281,ENSCAFG00000000379,ENSCAFG00000000530,ENSCAFG00000000543,ENSCAFG00000000548,ENSCAFG00000000828,ENSCAFG00000001002,ENSCAFG00000001086,ENSCAFG00000001355,ENSCAFG00000001891,ENSCAFG00000001977,ENSCAFG00000002025,ENSCAFG00000002128,ENSCAFG00000002260,ENSCAFG00000002276,…
1	!	0.00486	520	5481	225	0.041	0.433	MI:hsa-miR-624	mi	1	MI:hsa-miR-624	1	ENSCAFG00000000133,ENSCAFG00000000185,ENSCAFG00000000373,ENSCAFG00000000397,ENSCAFG00000000445,ENSCAFG00000000590,ENSCAFG00000000657,ENSCAFG00000000719,ENSCAFG00000000803,ENSCAFG00000000810,ENSCAFG00000000824,ENSCAFG00000000847,ENSCAFG00000001125,ENSCAFG00000001136,ENSCAFG00000001345,ENSCAFG00000001355,ENSCAFG00000001489,ENSCAFG00000001579,ENSCAFG00000001615,ENSCAFG00000001818,ENSCAFG00000001821,…
1	!	0.000874	433	5481	195	0.036	0.45	MI:bta-miR-142	mi	31	MI:bta-miR-142	1	ENSCAFG00000000028,ENSCAFG00000000066,ENSCAFG00000000167,ENSCAFG00000000210,ENSCAFG00000000249,ENSCAFG00000000282,ENSCAFG00000000330,ENSCAFG00000000355,ENSCAFG00000000393,ENSCAFG00000000530,ENSCAFG00000000627,ENSCAFG00000000641,ENSCAFG00000000826,ENSCAFG00000001068,ENSCAFG00000001229,ENSCAFG00000001282,ENSCAFG00000001355,ENSCAFG00000001553,ENSCAFG00000001855,ENSCAFG00000001935,ENSCAFG00000001943,…
1	!	0.00399	959	5481	392	0.072	0.409	MI:mmu-miR-466f-3p	mi	308	MI:mmu-miR-466f-3p	1	ENSCAFG00000000019,ENSCAFG00000000105,ENSCAFG00000000172,ENSCAFG00000000185,ENSCAFG00000000204,ENSCAFG00000000295,ENSCAFG00000000333,ENSCAFG00000000379,ENSCAFG00000000393,ENSCAFG00000000411,ENSCAFG00000000426,ENSCAFG00000000445,ENSCAFG00000000608,ENSCAFG00000000637,ENSCAFG00000000665,ENSCAFG00000000772,ENSCAFG00000000829,ENSCAFG00000000848,ENSCAFG00000000927,ENSCAFG00000000992,ENSCAFG00000001019,…
1	!	0.00664	679	5481	285	0.052	0.42	MI:hsa-miR-454	mi	319	MI:hsa-miR-454	1	ENSCAFG00000000028,ENSCAFG00000000074,ENSCAFG00000000079,ENSCAFG00000000094,ENSCAFG00000000141,ENSCAFG00000000233,ENSCAFG00000000245,ENSCAFG00000000251,ENSCAFG00000000333,ENSCAFG00000000459,ENSCAFG00000000528,ENSCAFG00000000530,ENSCAFG00000000543,ENSCAFG00000000641,ENSCAFG00000000851,ENSCAFG00000000994,ENSCAFG00000001048,ENSCAFG00000001186,ENSCAFG00000001198,ENSCAFG00000001233,ENSCAFG00000001239,…
1	!	0.00151	585	5481	253	0.046	0.432	MI:hsa-miR-548c-5p	mi	157	MI:hsa-miR-548c-5p	1	ENSCAFG00000000073,ENSCAFG00000000079,ENSCAFG00000000178,ENSCAFG00000000185,ENSCAFG00000000203,ENSCAFG00000000277,ENSCAFG00000000295,ENSCAFG00000000385,ENSCAFG00000000397,ENSCAFG00000000445,ENSCAFG00000000842,ENSCAFG00000001010,ENSCAFG00000001069,ENSCAFG00000001232,ENSCAFG00000001282,ENSCAFG00000001435,ENSCAFG00000001551,ENSCAFG00000001649,ENSCAFG00000001699,ENSCAFG00000001726,ENSCAFG00000001732,…
1	!	6.6e-05	336	5481	161	0.029	0.479	MI:hsa-miR-559	mi	4	MI:hsa-miR-559	1	ENSCAFG00000000066,ENSCAFG00000000167,ENSCAFG00000000393,ENSCAFG00000000619,ENSCAFG00000000710,ENSCAFG00000000714,ENSCAFG00000000856,ENSCAFG00000000871,ENSCAFG00000001068,ENSCAFG00000001069,ENSCAFG00000001308,ENSCAFG00000001390,ENSCAFG00000001797,ENSCAFG00000001850,ENSCAFG00000001891,ENSCAFG00000001943,ENSCAFG00000001981,ENSCAFG00000001996,ENSCAFG00000002287,ENSCAFG00000002294,ENSCAFG00000002323,…
1	!	0.0109	476	5481	206	0.038	0.433	MI:hsa-miR-1	mi	8	MI:hsa-miR-1	1	ENSCAFG00000000203,ENSCAFG00000000281,ENSCAFG00000000333,ENSCAFG00000000528,ENSCAFG00000000530,ENSCAFG00000000548,ENSCAFG00000000590,ENSCAFG00000000643,ENSCAFG00000000713,ENSCAFG00000000737,ENSCAFG00000000803,ENSCAFG00000000856,ENSCAFG00000000977,ENSCAFG00000001115,ENSCAFG00000001505,ENSCAFG00000001699,ENSCAFG00000001756,ENSCAFG00000001767,ENSCAFG00000001787,ENSCAFG00000001853,ENSCAFG00000002020,…
1	!	0.00111	792	5481	333	0.061	0.42	MI:hsa-miR-548d-3p	mi	45	MI:hsa-miR-548d-3p	1	ENSCAFG00000000064,ENSCAFG00000000168,ENSCAFG00000000190,ENSCAFG00000000326,ENSCAFG00000000393,ENSCAFG00000000420,ENSCAFG00000000445,ENSCAFG00000000530,ENSCAFG00000000580,ENSCAFG00000000604,ENSCAFG00000000627,ENSCAFG00000000641,ENSCAFG00000000690,ENSCAFG00000000760,ENSCAFG00000000831,ENSCAFG00000000930,ENSCAFG00000000978,ENSCAFG00000000989,ENSCAFG00000001196,ENSCAFG00000001324,ENSCAFG00000001331,…
1	!	5.11e-05	542	5481	244	0.045	0.45	MI:hsa-miR-300	mi	166	MI:hsa-miR-300	1	ENSCAFG00000000043,ENSCAFG00000000133,ENSCAFG00000000359,ENSCAFG00000000533,ENSCAFG00000000649,ENSCAFG00000000661,ENSCAFG00000000719,ENSCAFG00000000829,ENSCAFG00000000848,ENSCAFG00000000977,ENSCAFG00000001239,ENSCAFG00000001282,ENSCAFG00000001477,ENSCAFG00000001599,ENSCAFG00000001601,ENSCAFG00000001640,ENSCAFG00000001686,ENSCAFG00000001792,ENSCAFG00000001818,ENSCAFG00000001825,ENSCAFG00000001935,…
1	!	0.0217	349	5481	155	0.028	0.444	MI:mmu-miR-694	mi	46	MI:mmu-miR-694	1	ENSCAFG00000000204,ENSCAFG00000000251,ENSCAFG00000000330,ENSCAFG00000000385,ENSCAFG00000000414,ENSCAFG00000000464,ENSCAFG00000000567,ENSCAFG00000000621,ENSCAFG00000000678,ENSCAFG00000000738,ENSCAFG00000001124,ENSCAFG00000001853,ENSCAFG00000001875,ENSCAFG00000002117,ENSCAFG00000002169,ENSCAFG00000002175,ENSCAFG00000002244,ENSCAFG00000002746,ENSCAFG00000003006,ENSCAFG00000003072,ENSCAFG00000003120,…
1	!	0.0495	581	5481	242	0.044	0.417	MI:hsa-miR-587	mi	307	MI:hsa-miR-587	1	ENSCAFG00000000109,ENSCAFG00000000125,ENSCAFG00000000251,ENSCAFG00000000253,ENSCAFG00000000318,ENSCAFG00000000397,ENSCAFG00000000411,ENSCAFG00000000459,ENSCAFG00000000567,ENSCAFG00000000570,ENSCAFG00000000607,ENSCAFG00000000671,ENSCAFG00000000719,ENSCAFG00000000771,ENSCAFG00000000847,ENSCAFG00000000886,ENSCAFG00000000938,ENSCAFG00000001255,ENSCAFG00000001316,ENSCAFG00000001496,ENSCAFG00000001579,…
1	!	6.25e-05	653	5481	287	0.052	0.44	MI:hsa-miR-301b	mi	182	MI:hsa-miR-301b	1	ENSCAFG00000000079,ENSCAFG00000000094,ENSCAFG00000000141,ENSCAFG00000000164,ENSCAFG00000000245,ENSCAFG00000000251,ENSCAFG00000000385,ENSCAFG00000000397,ENSCAFG00000000428,ENSCAFG00000000459,ENSCAFG00000000517,ENSCAFG00000000530,ENSCAFG00000000543,ENSCAFG00000000590,ENSCAFG00000000604,ENSCAFG00000000641,ENSCAFG00000000678,ENSCAFG00000000851,ENSCAFG00000000994,ENSCAFG00000001125,ENSCAFG00000001152,…
1	!	0.00945	540	5481	231	0.042	0.428	MI:hsa-miR-802	mi	217	MI:hsa-miR-802	1	ENSCAFG00000000167,ENSCAFG00000000185,ENSCAFG00000000204,ENSCAFG00000000228,ENSCAFG00000000274,ENSCAFG00000000307,ENSCAFG00000000326,ENSCAFG00000000341,ENSCAFG00000000411,ENSCAFG00000000543,ENSCAFG00000000580,ENSCAFG00000000607,ENSCAFG00000000637,ENSCAFG00000000638,ENSCAFG00000000639,ENSCAFG00000000649,ENSCAFG00000000663,ENSCAFG00000000886,ENSCAFG00000001010,ENSCAFG00000001086,ENSCAFG00000001310,…
1	!	0.000701	744	5481	316	0.058	0.425	MI:hsa-miR-519b-3p	mi	305	MI:hsa-miR-519b-3p	1	ENSCAFG00000000073,ENSCAFG00000000079,ENSCAFG00000000100,ENSCAFG00000000109,ENSCAFG00000000120,ENSCAFG00000000249,ENSCAFG00000000251,ENSCAFG00000000333,ENSCAFG00000000336,ENSCAFG00000000355,ENSCAFG00000000356,ENSCAFG00000000396,ENSCAFG00000000397,ENSCAFG00000000428,ENSCAFG00000000442,ENSCAFG00000000517,ENSCAFG00000000581,ENSCAFG00000000657,ENSCAFG00000000710,ENSCAFG00000001019,ENSCAFG00000001091,…
1	!	0.0475	631	5481	261	0.048	0.414	MI:mmu-miR-350	mi	335	MI:mmu-miR-350	1	ENSCAFG00000000210,ENSCAFG00000000277,ENSCAFG00000000296,ENSCAFG00000000393,ENSCAFG00000000397,ENSCAFG00000000406,ENSCAFG00000000487,ENSCAFG00000000509,ENSCAFG00000000530,ENSCAFG00000000570,ENSCAFG00000000607,ENSCAFG00000000637,ENSCAFG00000000649,ENSCAFG00000000665,ENSCAFG00000000811,ENSCAFG00000000812,ENSCAFG00000000848,ENSCAFG00000000963,ENSCAFG00000001002,ENSCAFG00000001598,ENSCAFG00000001767,…
1	!	0.0228	520	5481	221	0.04	0.425	MI:hsa-miR-513-3p	mi	195	MI:hsa-miR-513-3p	1	ENSCAFG00000000007,ENSCAFG00000000102,ENSCAFG00000000141,ENSCAFG00000000164,ENSCAFG00000000168,ENSCAFG00000000204,ENSCAFG00000000245,ENSCAFG00000000267,ENSCAFG00000000309,ENSCAFG00000000330,ENSCAFG00000000361,ENSCAFG00000000459,ENSCAFG00000000593,ENSCAFG00000000661,ENSCAFG00000000752,ENSCAFG00000001091,ENSCAFG00000001282,ENSCAFG00000001345,ENSCAFG00000001358,ENSCAFG00000001381,ENSCAFG00000001406,…
1	!	0.00202	707	5481	299	0.055	0.423	MI:mmu-miR-291b-3p	mi	264	MI:mmu-miR-291b-3p	1	ENSCAFG00000000079,ENSCAFG00000000109,ENSCAFG00000000249,ENSCAFG00000000251,ENSCAFG00000000281,ENSCAFG00000000295,ENSCAFG00000000307,ENSCAFG00000000355,ENSCAFG00000000385,ENSCAFG00000000406,ENSCAFG00000000417,ENSCAFG00000000428,ENSCAFG00000000441,ENSCAFG00000000442,ENSCAFG00000000517,ENSCAFG00000000543,ENSCAFG00000000549,ENSCAFG00000000581,ENSCAFG00000000710,ENSCAFG00000001058,ENSCAFG00000001091,…
1	!	0.00708	727	5481	303	0.055	0.417	MI:hsa-miR-519a	mi	334	MI:hsa-miR-519a	1	ENSCAFG00000000100,ENSCAFG00000000109,ENSCAFG00000000120,ENSCAFG00000000249,ENSCAFG00000000251,ENSCAFG00000000312,ENSCAFG00000000333,ENSCAFG00000000336,ENSCAFG00000000355,ENSCAFG00000000396,ENSCAFG00000000417,ENSCAFG00000000428,ENSCAFG00000000442,ENSCAFG00000000517,ENSCAFG00000000581,ENSCAFG00000000710,ENSCAFG00000001019,ENSCAFG00000001091,ENSCAFG00000001336,ENSCAFG00000001400,ENSCAFG00000001414,…
1	!	0.0108	659	5481	276	0.05	0.419	MI:bta-miR-19a	mi	303	MI:bta-miR-19a	1	ENSCAFG00000000066,ENSCAFG00000000079,ENSCAFG00000000094,ENSCAFG00000000141,ENSCAFG00000000217,ENSCAFG00000000356,ENSCAFG00000000517,ENSCAFG00000000590,ENSCAFG00000000657,ENSCAFG00000000678,ENSCAFG00000000709,ENSCAFG00000001056,ENSCAFG00000001057,ENSCAFG00000001069,ENSCAFG00000001152,ENSCAFG00000001234,ENSCAFG00000001255,ENSCAFG00000001394,ENSCAFG00000001404,ENSCAFG00000001428,ENSCAFG00000001492,…
1	!	0.0335	528	5481	223	0.041	0.422	MI:bta-miR-22-5p	mi	146	MI:bta-miR-22-5p	1	ENSCAFG00000000027,ENSCAFG00000000063,ENSCAFG00000000217,ENSCAFG00000000406,ENSCAFG00000000450,ENSCAFG00000000484,ENSCAFG00000000489,ENSCAFG00000000822,ENSCAFG00000000974,ENSCAFG00000001056,ENSCAFG00000001131,ENSCAFG00000001136,ENSCAFG00000001239,ENSCAFG00000001345,ENSCAFG00000001399,ENSCAFG00000001405,ENSCAFG00000001477,ENSCAFG00000001553,ENSCAFG00000001640,ENSCAFG00000001671,ENSCAFG00000001698,…
1	!	0.0316	567	5481	238	0.043	0.42	MI:hsa-miR-548d-5p	mi	219	MI:hsa-miR-548d-5p	1	ENSCAFG00000000011,ENSCAFG00000000178,ENSCAFG00000000185,ENSCAFG00000000203,ENSCAFG00000000277,ENSCAFG00000000295,ENSCAFG00000000336,ENSCAFG00000000385,ENSCAFG00000000393,ENSCAFG00000000445,ENSCAFG00000001010,ENSCAFG00000001069,ENSCAFG00000001232,ENSCAFG00000001282,ENSCAFG00000001435,ENSCAFG00000001546,ENSCAFG00000001551,ENSCAFG00000001649,ENSCAFG00000001699,ENSCAFG00000001726,ENSCAFG00000001732,…
1	!	0.000112	768	5481	330	0.06	0.43	MI:hsa-miR-548a-3p	mi	312	MI:hsa-miR-548a-3p	1	ENSCAFG00000000064,ENSCAFG00000000137,ENSCAFG00000000164,ENSCAFG00000000245,ENSCAFG00000000253,ENSCAFG00000000295,ENSCAFG00000000331,ENSCAFG00000000336,ENSCAFG00000000344,ENSCAFG00000000361,ENSCAFG00000000442,ENSCAFG00000000590,ENSCAFG00000000604,ENSCAFG00000000637,ENSCAFG00000000940,ENSCAFG00000000943,ENSCAFG00000000978,ENSCAFG00000000989,ENSCAFG00000001056,ENSCAFG00000001058,ENSCAFG00000001068,…
1	!	0.0411	519	5481	219	0.04	0.422	MI:hsa-miR-655	mi	94	MI:hsa-miR-655	1	ENSCAFG00000000063,ENSCAFG00000000079,ENSCAFG00000000087,ENSCAFG00000000197,ENSCAFG00000000204,ENSCAFG00000000244,ENSCAFG00000000253,ENSCAFG00000000330,ENSCAFG00000000353,ENSCAFG00000000393,ENSCAFG00000000408,ENSCAFG00000000502,ENSCAFG00000000638,ENSCAFG00000000678,ENSCAFG00000001048,ENSCAFG00000001086,ENSCAFG00000001282,ENSCAFG00000001345,ENSCAFG00000001530,ENSCAFG00000001640,ENSCAFG00000001667,…
1	!	0.0226	575	5481	242	0.044	0.421	MI:hsa-miR-376c	mi	212	MI:hsa-miR-376c	1	ENSCAFG00000000073,ENSCAFG00000000079,ENSCAFG00000000167,ENSCAFG00000000352,ENSCAFG00000000379,ENSCAFG00000000507,ENSCAFG00000000528,ENSCAFG00000000548,ENSCAFG00000000590,ENSCAFG00000000593,ENSCAFG00000000607,ENSCAFG00000000627,ENSCAFG00000000737,ENSCAFG00000001214,ENSCAFG00000001364,ENSCAFG00000001383,ENSCAFG00000001725,ENSCAFG00000001818,ENSCAFG00000001855,ENSCAFG00000001943,ENSCAFG00000001977,…
1	!	1.04e-05	681	5481	302	0.055	0.443	MI:hsa-miR-301a	mi	123	MI:hsa-miR-301a	1	ENSCAFG00000000079,ENSCAFG00000000094,ENSCAFG00000000141,ENSCAFG00000000164,ENSCAFG00000000233,ENSCAFG00000000251,ENSCAFG00000000385,ENSCAFG00000000397,ENSCAFG00000000428,ENSCAFG00000000459,ENSCAFG00000000517,ENSCAFG00000000530,ENSCAFG00000000543,ENSCAFG00000000590,ENSCAFG00000000593,ENSCAFG00000000604,ENSCAFG00000000641,ENSCAFG00000000657,ENSCAFG00000000678,ENSCAFG00000000851,ENSCAFG00000000994,…
1	!	0.0277	566	5481	238	0.043	0.42	MI:hsa-miR-548a-5p	mi	138	MI:hsa-miR-548a-5p	1	ENSCAFG00000000079,ENSCAFG00000000178,ENSCAFG00000000203,ENSCAFG00000000245,ENSCAFG00000000393,ENSCAFG00000000445,ENSCAFG00000000548,ENSCAFG00000000641,ENSCAFG00000000752,ENSCAFG00000001010,ENSCAFG00000001069,ENSCAFG00000001232,ENSCAFG00000001282,ENSCAFG00000001358,ENSCAFG00000001435,ENSCAFG00000001551,ENSCAFG00000001699,ENSCAFG00000001732,ENSCAFG00000001855,ENSCAFG00000001891,ENSCAFG00000001943,…
1	!	0.00148	510	5481	224	0.041	0.439	MI:hsa-miR-590-3p	mi	240	MI:hsa-miR-590-3p	1	ENSCAFG00000000133,ENSCAFG00000000167,ENSCAFG00000000293,ENSCAFG00000000333,ENSCAFG00000000352,ENSCAFG00000000567,ENSCAFG00000000580,ENSCAFG00000000627,ENSCAFG00000000702,ENSCAFG00000000709,ENSCAFG00000000719,ENSCAFG00000000816,ENSCAFG00000000832,ENSCAFG00000001186,ENSCAFG00000001358,ENSCAFG00000001406,ENSCAFG00000001489,ENSCAFG00000001720,ENSCAFG00000001767,ENSCAFG00000001835,ENSCAFG00000001853,…
1	!	0.000625	528	5481	233	0.043	0.441	MI:hsa-miR-381	mi	199	MI:hsa-miR-381	1	ENSCAFG00000000087,ENSCAFG00000000359,ENSCAFG00000000360,ENSCAFG00000000533,ENSCAFG00000000638,ENSCAFG00000000649,ENSCAFG00000000661,ENSCAFG00000000719,ENSCAFG00000000829,ENSCAFG00000000848,ENSCAFG00000000977,ENSCAFG00000001239,ENSCAFG00000001282,ENSCAFG00000001404,ENSCAFG00000001534,ENSCAFG00000001599,ENSCAFG00000001640,ENSCAFG00000001686,ENSCAFG00000001818,ENSCAFG00000001825,ENSCAFG00000001935,…
1	!	0.00698	564	5481	241	0.044	0.427	MI:hsa-miR-383	mi	114	MI:hsa-miR-383	1	ENSCAFG00000000102,ENSCAFG00000000133,ENSCAFG00000000168,ENSCAFG00000000203,ENSCAFG00000000215,ENSCAFG00000000316,ENSCAFG00000000331,ENSCAFG00000000352,ENSCAFG00000000413,ENSCAFG00000000450,ENSCAFG00000000718,ENSCAFG00000000930,ENSCAFG00000000940,ENSCAFG00000001002,ENSCAFG00000001048,ENSCAFG00000001211,ENSCAFG00000001546,ENSCAFG00000001725,ENSCAFG00000002276,ENSCAFG00000002370,ENSCAFG00000002701,…
1	!	0.00716	606	5481	257	0.047	0.424	MI:hsa-miR-524-5p	mi	23	MI:hsa-miR-524-5p	1	ENSCAFG00000000017,ENSCAFG00000000087,ENSCAFG00000000100,ENSCAFG00000000245,ENSCAFG00000000249,ENSCAFG00000000318,ENSCAFG00000000330,ENSCAFG00000000393,ENSCAFG00000000396,ENSCAFG00000000528,ENSCAFG00000000657,ENSCAFG00000000661,ENSCAFG00000000814,ENSCAFG00000000994,ENSCAFG00000001115,ENSCAFG00000001398,ENSCAFG00000001399,ENSCAFG00000001404,ENSCAFG00000001411,ENSCAFG00000001443,ENSCAFG00000001614,…
1	!	0.0138	595	5481	251	0.046	0.422	MI:bta-miR-191	mi	298	MI:bta-miR-191	1	ENSCAFG00000000017,ENSCAFG00000000100,ENSCAFG00000000109,ENSCAFG00000000168,ENSCAFG00000000214,ENSCAFG00000000226,ENSCAFG00000000279,ENSCAFG00000000331,ENSCAFG00000000427,ENSCAFG00000000671,ENSCAFG00000000745,ENSCAFG00000000811,ENSCAFG00000000842,ENSCAFG00000000851,ENSCAFG00000000943,ENSCAFG00000001010,ENSCAFG00000001096,ENSCAFG00000001115,ENSCAFG00000001149,ENSCAFG00000001378,ENSCAFG00000001398,…
1	!	0.0133	687	5481	286	0.052	0.416	MI:hsa-miR-130b	mi	207	MI:hsa-miR-130b	1	ENSCAFG00000000079,ENSCAFG00000000125,ENSCAFG00000000141,ENSCAFG00000000164,ENSCAFG00000000251,ENSCAFG00000000385,ENSCAFG00000000459,ENSCAFG00000000517,ENSCAFG00000000530,ENSCAFG00000000543,ENSCAFG00000000590,ENSCAFG00000000608,ENSCAFG00000000641,ENSCAFG00000000657,ENSCAFG00000000678,ENSCAFG00000000865,ENSCAFG00000000989,ENSCAFG00000000994,ENSCAFG00000001027,ENSCAFG00000001093,ENSCAFG00000001198,…
1	!	0.000231	674	5481	292	0.053	0.433	MI:mmu-miR-721	mi	244	MI:mmu-miR-721	1	ENSCAFG00000000073,ENSCAFG00000000079,ENSCAFG00000000088,ENSCAFG00000000125,ENSCAFG00000000141,ENSCAFG00000000316,ENSCAFG00000000333,ENSCAFG00000000385,ENSCAFG00000000443,ENSCAFG00000000517,ENSCAFG00000000530,ENSCAFG00000000543,ENSCAFG00000000590,ENSCAFG00000000641,ENSCAFG00000000678,ENSCAFG00000000851,ENSCAFG00000000994,ENSCAFG00000001027,ENSCAFG00000001048,ENSCAFG00000001152,ENSCAFG00000001255,…
#INFO:	PARAMETERS: organism = cfamiliaris
#INFO:	PARAMETERS: analytical = 1
#INFO:	PARAMETERS: user_thr = 1.00
#INFO:	PARAMETERS: significant = 1
#INFO:	PARAMETERS: sort_by_structure = 1
#INFO:	User: http
#INFO:	Host: arak-prod
#INFO:	Time: 2018-6-11 18:46:35
#INFO:	Version: r1741_e90_eg37
#WARNING:	Gene ENSCAFG00000000119 in query [1/33] is already seen with same internal ID GOSH:101, skipping!
#WARNING:	Gene ENSCAFG00000000217 in query [1/64] is already seen with same internal ID GOSH:185, skipping!
#WARNING:	Gene ENSCAFG00000000258 in query [1/81] is already seen with same internal ID GOSH:220, skipping!
#WARNING:	Gene ENSCAFG00000000312 in query [1/103] is already seen with same internal ID GOSH:261, skipping!
#WARNING:	Gene ENSCAFG00000000326 in query [1/110] is already seen with same internal ID GOSH:270, skipping!
#WARNING:	Gene ENSCAFG00000000525 in query [1/179] is already seen with same internal ID GOSH:427, skipping!
#WARNING:	Gene ENSCAFG00000000619 in query [1/205] is already seen with same internal ID GOSH:500, skipping!
#WARNING:	Gene ENSCAFG00000000686 in query [1/229] is already seen with same internal ID GOSH:557, skipping!
#WARNING:	Gene ENSCAFG00000000806 in query [1/259] is already seen with same internal ID GOSH:648, skipping!
#WARNING:	Gene ENSCAFG00000000812 in query [1/263] is already seen with same internal ID GOSH:654, skipping!
#WARNING:	Gene ENSCAFG00000000831 in query [1/275] is already seen with same internal ID GOSH:670, skipping!
#WARNING:	Gene ENSCAFG00000000871 in query [1/285] is already seen with same internal ID GOSH:702, skipping!
#WARNING:	Gene ENSCAFG00000000930 in query [1/300] is already seen with same internal ID GOSH:755, skipping!
#WARNING:	Gene ENSCAFG00000000933 in query [1/303] is already seen with same internal ID GOSH:758, skipping!
#WARNING:	Gene ENSCAFG00000000943 in query [1/310] is already seen with same internal ID GOSH:767, skipping!
#WARNING:	Gene ENSCAFG00000000945 in query [1/312] is already seen with same internal ID GOSH:768, skipping!
#WARNING:	Gene ENSCAFG00000001002 in query [1/330] is already seen with same internal ID GOSH:814, skipping!
#WARNING:	Gene ENSCAFG00000001010 in query [1/333] is already seen with same internal ID GOSH:821, skipping!
#WARNING:	Gene ENSCAFG00000001124 in query [1/365] is already seen with same internal ID GOSH:910, skipping!
#WARNING:	Gene ENSCAFG00000001290 in query [1/397] is already seen with same internal ID GOSH:1030, skipping!
#WARNING:	Gene ENSCAFG00000001395 in query [1/431] is already seen with same internal ID GOSH:1110, skipping!
#WARNING:	Gene ENSCAFG00000001399 in query [1/434] is already seen with same internal ID GOSH:1114, skipping!
#WARNING:	Gene ENSCAFG00000001855 in query [1/559] is already seen with same internal ID GOSH:1474, skipping!
#WARNING:	Gene ENSCAFG00000001938 in query [1/583] is already seen with same internal ID GOSH:1541, skipping!
#WARNING:	Gene ENSCAFG00000001981 in query [1/598] is already seen with same internal ID GOSH:1574, skipping!
#WARNING:	Gene ENSCAFG00000002037 in query [1/615] is already seen with same internal ID GOSH:1620, skipping!
#WARNING:	Gene ENSCAFG00000002154 in query [1/647] is already seen with same internal ID GOSH:1718, skipping!
#WARNING:	Gene ENSCAFG00000002287 in query [1/681] is already seen with same internal ID GOSH:1815, skipping!
#WARNING:	Gene ENSCAFG00000002344 in query [1/695] is already seen with same internal ID GOSH:1858, skipping!
#WARNING:	Gene ENSCAFG00000002608 in query [1/755] is already seen with same internal ID GOSH:2050, skipping!
#WARNING:	Gene ENSCAFG00000002708 in query [1/776] is already seen with same internal ID GOSH:2122, skipping!
#WARNING:	Gene ENSCAFG00000002885 in query [1/810] is already seen with same internal ID GOSH:2252, skipping!
#WARNING:	Gene ENSCAFG00000002995 in query [1/829] is already seen with same internal ID GOSH:2338, skipping!
#WARNING:	Gene ENSCAFG00000003187 in query [1/882] is already seen with same internal ID GOSH:2483, skipping!
#WARNING:	Gene ENSCAFG00000003252 in query [1/901] is already seen with same internal ID GOSH:2529, skipping!
#WARNING:	Gene ENSCAFG00000003480 in query [1/966] is already seen with same internal ID GOSH:2702, skipping!
#WARNING:	Gene ENSCAFG00000003532 in query [1/974] is already seen with same internal ID GOSH:2732, skipping!
#WARNING:	Gene ENSCAFG00000003570 in query [1/983] is already seen with same internal ID GOSH:2759, skipping!
#WARNING:	Gene ENSCAFG00000003608 in query [1/993] is already seen with same internal ID GOSH:2789, skipping!
#WARNING:	Gene ENSCAFG00000003662 in query [1/1006] is already seen with same internal ID GOSH:2833, skipping!
#WARNING:	Gene ENSCAFG00000003685 in query [1/1010] is already seen with same internal ID GOSH:2850, skipping!
#WARNING:	Gene ENSCAFG00000003828 in query [1/1046] is already seen with same internal ID GOSH:2953, skipping!
#WARNING:	Gene ENSCAFG00000003929 in query [1/1076] is already seen with same internal ID GOSH:3038, skipping!
#WARNING:	Gene ENSCAFG00000003936 in query [1/1080] is already seen with same internal ID GOSH:3043, skipping!
#WARNING:	Gene ENSCAFG00000003992 in query [1/1098] is already seen with same internal ID GOSH:3088, skipping!
#WARNING:	Gene ENSCAFG00000004057 in query [1/1116] is already seen with same internal ID GOSH:3137, skipping!
#WARNING:	Gene ENSCAFG00000004175 in query [1/1153] is already seen with same internal ID GOSH:3236, skipping!
#WARNING:	Gene ENSCAFG00000004205 in query [1/1164] is already seen with same internal ID GOSH:3259, skipping!
#WARNING:	Gene ENSCAFG00000004486 in query [1/1241] is already seen with same internal ID GOSH:3485, skipping!
#WARNING:	Gene ENSCAFG00000004561 in query [1/1259] is already seen with same internal ID GOSH:3547, skipping!
#WARNING:	Gene ENSCAFG00000004584 in query [1/1268] is already seen with same internal ID GOSH:3565, skipping!
#WARNING:	Gene ENSCAFG00000004615 in query [1/1284] is already seen with same internal ID GOSH:3595, skipping!
#WARNING:	Gene ENSCAFG00000004679 in query [1/1300] is already seen with same internal ID GOSH:3641, skipping!
#WARNING:	Gene ENSCAFG00000004779 in query [1/1332] is already seen with same internal ID GOSH:3721, skipping!
#WARNING:	Gene ENSCAFG00000004779 in query [1/1333] is already seen with same internal ID GOSH:3721, skipping!
#WARNING:	Gene ENSCAFG00000004779 in query [1/1334] is already seen with same internal ID GOSH:3721, skipping!
#WARNING:	Gene ENSCAFG00000004779 in query [1/1335] is already seen with same internal ID GOSH:3721, skipping!
#WARNING:	Gene ENSCAFG00000004782 in query [1/1337] is already seen with same internal ID GOSH:3723, skipping!
#WARNING:	Gene ENSCAFG00000004895 in query [1/1374] is already seen with same internal ID GOSH:3817, skipping!
#WARNING:	Gene ENSCAFG00000004955 in query [1/1397] is already seen with same internal ID GOSH:3862, skipping!
#WARNING:	Gene ENSCAFG00000005026 in query [1/1421] is already seen with same internal ID GOSH:3918, skipping!
#WARNING:	Gene ENSCAFG00000005042 in query [1/1427] is already seen with same internal ID GOSH:3934, skipping!
#WARNING:	Gene ENSCAFG00000005140 in query [1/1454] is already seen with same internal ID GOSH:4011, skipping!
#WARNING:	Gene ENSCAFG00000005141 in query [1/1456] is already seen with same internal ID GOSH:4012, skipping!
#WARNING:	Gene ENSCAFG00000005180 in query [1/1469] is already seen with same internal ID GOSH:4042, skipping!
#WARNING:	Gene ENSCAFG00000005365 in query [1/1517] is already seen with same internal ID GOSH:4183, skipping!
#WARNING:	Gene ENSCAFG00000005407 in query [1/1529] is already seen with same internal ID GOSH:4217, skipping!
#WARNING:	Gene ENSCAFG00000005479 in query [1/1553] is already seen with same internal ID GOSH:4278, skipping!
#WARNING:	Gene ENSCAFG00000005486 in query [1/1556] is already seen with same internal ID GOSH:4283, skipping!
#WARNING:	Gene ENSCAFG00000005530 in query [1/1575] is already seen with same internal ID GOSH:4317, skipping!
#WARNING:	Gene ENSCAFG00000005675 in query [1/1624] is already seen with same internal ID GOSH:4431, skipping!
#WARNING:	Gene ENSCAFG00000005773 in query [1/1650] is already seen with same internal ID GOSH:4515, skipping!
#WARNING:	Gene ENSCAFG00000005786 in query [1/1657] is already seen with same internal ID GOSH:4524, skipping!
#WARNING:	Gene ENSCAFG00000005786 in query [1/1658] is already seen with same internal ID GOSH:4524, skipping!
#WARNING:	Gene ENSCAFG00000005807 in query [1/1666] is already seen with same internal ID GOSH:4539, skipping!
#WARNING:	Gene ENSCAFG00000005811 in query [1/1670] is already seen with same internal ID GOSH:4543, skipping!
#WARNING:	Gene ENSCAFG00000005847 in query [1/1681] is already seen with same internal ID GOSH:4575, skipping!
#WARNING:	Gene ENSCAFG00000005869 in query [1/1689] is already seen with same internal ID GOSH:4594, skipping!
#WARNING:	Gene ENSCAFG00000006057 in query [1/1742] is already seen with same internal ID GOSH:4744, skipping!
#WARNING:	Gene ENSCAFG00000006121 in query [1/1765] is already seen with same internal ID GOSH:4795, skipping!
#WARNING:	Gene ENSCAFG00000006164 in query [1/1778] is already seen with same internal ID GOSH:4827, skipping!
#WARNING:	Gene ENSCAFG00000006200 in query [1/1787] is already seen with same internal ID GOSH:4849, skipping!
#WARNING:	Gene ENSCAFG00000006413 in query [1/1825] is already seen with same internal ID GOSH:4995, skipping!
#WARNING:	Gene ENSCAFG00000006580 in query [1/1873] is already seen with same internal ID GOSH:5126, skipping!
#WARNING:	Gene ENSCAFG00000006730 in query [1/1900] is already seen with same internal ID GOSH:5236, skipping!
#WARNING:	Gene ENSCAFG00000006821 in query [1/1927] is already seen with same internal ID GOSH:5304, skipping!
#WARNING:	Gene ENSCAFG00000006847 in query [1/1935] is already seen with same internal ID GOSH:5325, skipping!
#WARNING:	Gene ENSCAFG00000006889 in query [1/1949] is already seen with same internal ID GOSH:5357, skipping!
#WARNING:	Gene ENSCAFG00000006936 in query [1/1959] is already seen with same internal ID GOSH:5393, skipping!
#WARNING:	Gene ENSCAFG00000007016 in query [1/1980] is already seen with same internal ID GOSH:5459, skipping!
#WARNING:	Gene ENSCAFG00000007157 in query [1/2018] is already seen with same internal ID GOSH:5570, skipping!
#WARNING:	Gene ENSCAFG00000007197 in query [1/2030] is already seen with same internal ID GOSH:5598, skipping!
#WARNING:	Gene ENSCAFG00000007213 in query [1/2038] is already seen with same internal ID GOSH:5610, skipping!
#WARNING:	Gene ENSCAFG00000007242 in query [1/2048] is already seen with same internal ID GOSH:5635, skipping!
#WARNING:	Gene ENSCAFG00000007245 in query [1/2050] is already seen with same internal ID GOSH:5636, skipping!
#WARNING:	Gene ENSCAFG00000007245 in query [1/2051] is already seen with same internal ID GOSH:5636, skipping!
#WARNING:	Gene ENSCAFG00000007277 in query [1/2059] is already seen with same internal ID GOSH:5662, skipping!
#WARNING:	Gene ENSCAFG00000007350 in query [1/2079] is already seen with same internal ID GOSH:5724, skipping!
#WARNING:	Gene ENSCAFG00000007375 in query [1/2088] is already seen with same internal ID GOSH:5744, skipping!
#WARNING:	Gene ENSCAFG00000007503 in query [1/2125] is already seen with same internal ID GOSH:5842, skipping!
#WARNING:	Gene ENSCAFG00000007767 in query [1/2197] is already seen with same internal ID GOSH:6044, skipping!
#WARNING:	Gene ENSCAFG00000007854 in query [1/2223] is already seen with same internal ID GOSH:6111, skipping!
#WARNING:	Gene ENSCAFG00000007871 in query [1/2229] is already seen with same internal ID GOSH:6125, skipping!
#WARNING:	Gene ENSCAFG00000008152 in query [1/2275] is already seen with same internal ID GOSH:6322, skipping!
#WARNING:	Gene ENSCAFG00000008315 in query [1/2319] is already seen with same internal ID GOSH:6433, skipping!
#WARNING:	Gene ENSCAFG00000008582 in query [1/2384] is already seen with same internal ID GOSH:6642, skipping!
#WARNING:	Gene ENSCAFG00000008767 in query [1/2441] is already seen with same internal ID GOSH:6797, skipping!
#WARNING:	Gene ENSCAFG00000008880 in query [1/2476] is already seen with same internal ID GOSH:6885, skipping!
#WARNING:	Gene ENSCAFG00000008992 in query [1/2499] is already seen with same internal ID GOSH:6965, skipping!
#WARNING:	Gene ENSCAFG00000009211 in query [1/2560] is already seen with same internal ID GOSH:7144, skipping!
#WARNING:	Gene ENSCAFG00000009358 in query [1/2611] is already seen with same internal ID GOSH:7266, skipping!
#WARNING:	Gene ENSCAFG00000009425 in query [1/2624] is already seen with same internal ID GOSH:7323, skipping!
#WARNING:	Gene ENSCAFG00000009433 in query [1/2627] is already seen with same internal ID GOSH:7329, skipping!
#WARNING:	Gene ENSCAFG00000009441 in query [1/2629] is already seen with same internal ID GOSH:7332, skipping!
#WARNING:	Gene ENSCAFG00000009773 in query [1/2711] is already seen with same internal ID GOSH:7594, skipping!
#WARNING:	Gene ENSCAFG00000009795 in query [1/2720] is already seen with same internal ID GOSH:7613, skipping!
#WARNING:	Gene ENSCAFG00000009797 in query [1/2722] is already seen with same internal ID GOSH:7614, skipping!
#WARNING:	Gene ENSCAFG00000009797 in query [1/2723] is already seen with same internal ID GOSH:7614, skipping!
#WARNING:	Gene ENSCAFG00000009860 in query [1/2746] is already seen with same internal ID GOSH:7665, skipping!
#WARNING:	Gene ENSCAFG00000009887 in query [1/2755] is already seen with same internal ID GOSH:7686, skipping!
#WARNING:	Gene ENSCAFG00000009922 in query [1/2768] is already seen with same internal ID GOSH:7716, skipping!
#WARNING:	Gene ENSCAFG00000009943 in query [1/2775] is already seen with same internal ID GOSH:7732, skipping!
#WARNING:	Gene ENSCAFG00000009943 in query [1/2776] is already seen with same internal ID GOSH:7732, skipping!
#WARNING:	Gene ENSCAFG00000010077 in query [1/2798] is already seen with same internal ID GOSH:7836, skipping!
#WARNING:	Gene ENSCAFG00000010132 in query [1/2813] is already seen with same internal ID GOSH:7881, skipping!
#WARNING:	Gene ENSCAFG00000010145 in query [1/2817] is already seen with same internal ID GOSH:7894, skipping!
#WARNING:	Gene ENSCAFG00000010155 in query [1/2821] is already seen with same internal ID GOSH:7902, skipping!
#WARNING:	Gene ENSCAFG00000010160 in query [1/2824] is already seen with same internal ID GOSH:7907, skipping!
#WARNING:	Gene ENSCAFG00000010377 in query [1/2885] is already seen with same internal ID GOSH:8085, skipping!
#WARNING:	Gene ENSCAFG00000010465 in query [1/2905] is already seen with same internal ID GOSH:8159, skipping!
#WARNING:	Gene ENSCAFG00000010474 in query [1/2908] is already seen with same internal ID GOSH:8165, skipping!
#WARNING:	Gene ENSCAFG00000010598 in query [1/2949] is already seen with same internal ID GOSH:8265, skipping!
#WARNING:	Gene ENSCAFG00000010720 in query [1/2982] is already seen with same internal ID GOSH:8362, skipping!
#WARNING:	Gene ENSCAFG00000010890 in query [1/3036] is already seen with same internal ID GOSH:8507, skipping!
#WARNING:	Gene ENSCAFG00000010948 in query [1/3055] is already seen with same internal ID GOSH:8555, skipping!
#WARNING:	Gene ENSCAFG00000010961 in query [1/3062] is already seen with same internal ID GOSH:8566, skipping!
#WARNING:	Gene ENSCAFG00000011041 in query [1/3084] is already seen with same internal ID GOSH:8621, skipping!
#WARNING:	Gene ENSCAFG00000011080 in query [1/3092] is already seen with same internal ID GOSH:8645, skipping!
#WARNING:	Gene ENSCAFG00000011376 in query [1/3176] is already seen with same internal ID GOSH:8876, skipping!
#WARNING:	Gene ENSCAFG00000011376 in query [1/3177] is already seen with same internal ID GOSH:8876, skipping!
#WARNING:	Gene ENSCAFG00000011458 in query [1/3200] is already seen with same internal ID GOSH:8936, skipping!
#WARNING:	Gene ENSCAFG00000011565 in query [1/3230] is already seen with same internal ID GOSH:9019, skipping!
#WARNING:	Gene ENSCAFG00000011565 in query [1/3231] is already seen with same internal ID GOSH:9019, skipping!
#WARNING:	Gene ENSCAFG00000011630 in query [1/3246] is already seen with same internal ID GOSH:9067, skipping!
#WARNING:	Gene ENSCAFG00000011741 in query [1/3277] is already seen with same internal ID GOSH:9156, skipping!
#WARNING:	Gene ENSCAFG00000011741 in query [1/3278] is already seen with same internal ID GOSH:9156, skipping!
#WARNING:	Gene ENSCAFG00000011764 in query [1/3293] is already seen with same internal ID GOSH:9176, skipping!
#WARNING:	Gene ENSCAFG00000011920 in query [1/3333] is already seen with same internal ID GOSH:9307, skipping!
#WARNING:	Gene ENSCAFG00000011943 in query [1/3344] is already seen with same internal ID GOSH:9327, skipping!
#WARNING:	Gene ENSCAFG00000011970 in query [1/3353] is already seen with same internal ID GOSH:9350, skipping!
#WARNING:	Gene ENSCAFG00000012130 in query [1/3408] is already seen with same internal ID GOSH:9487, skipping!
#WARNING:	Gene ENSCAFG00000012160 in query [1/3415] is already seen with same internal ID GOSH:9513, skipping!
#WARNING:	Gene ENSCAFG00000012180 in query [1/3421] is already seen with same internal ID GOSH:9528, skipping!
#WARNING:	Gene ENSCAFG00000012195 in query [1/3429] is already seen with same internal ID GOSH:9542, skipping!
#WARNING:	Gene ENSCAFG00000012286 in query [1/3450] is already seen with same internal ID GOSH:9605, skipping!
#WARNING:	Gene ENSCAFG00000012293 in query [1/3453] is already seen with same internal ID GOSH:9609, skipping!
#WARNING:	Gene ENSCAFG00000012408 in query [1/3488] is already seen with same internal ID GOSH:9702, skipping!
#WARNING:	Gene ENSCAFG00000012423 in query [1/3496] is already seen with same internal ID GOSH:9714, skipping!
#WARNING:	Gene ENSCAFG00000012540 in query [1/3516] is already seen with same internal ID GOSH:9800, skipping!
#WARNING:	Gene ENSCAFG00000012602 in query [1/3535] is already seen with same internal ID GOSH:9848, skipping!
#WARNING:	Gene ENSCAFG00000012687 in query [1/3554] is already seen with same internal ID GOSH:9912, skipping!
#WARNING:	Gene ENSCAFG00000012878 in query [1/3610] is already seen with same internal ID GOSH:10072, skipping!
#WARNING:	Gene ENSCAFG00000012913 in query [1/3622] is already seen with same internal ID GOSH:10104, skipping!
#WARNING:	Gene ENSCAFG00000012975 in query [1/3637] is already seen with same internal ID GOSH:10155, skipping!
#WARNING:	Gene ENSCAFG00000013102 in query [1/3679] is already seen with same internal ID GOSH:10263, skipping!
#WARNING:	Gene ENSCAFG00000013247 in query [1/3727] is already seen with same internal ID GOSH:10383, skipping!
#WARNING:	Gene ENSCAFG00000013299 in query [1/3743] is already seen with same internal ID GOSH:10428, skipping!
#WARNING:	Gene ENSCAFG00000013544 in query [1/3815] is already seen with same internal ID GOSH:10619, skipping!
#WARNING:	Gene ENSCAFG00000013697 in query [1/3848] is already seen with same internal ID GOSH:10730, skipping!
#WARNING:	Gene ENSCAFG00000013713 in query [1/3853] is already seen with same internal ID GOSH:10743, skipping!
#WARNING:	Gene ENSCAFG00000013762 in query [1/3866] is already seen with same internal ID GOSH:10782, skipping!
#WARNING:	Gene ENSCAFG00000013977 in query [1/3921] is already seen with same internal ID GOSH:10940, skipping!
#WARNING:	Gene ENSCAFG00000014029 in query [1/3933] is already seen with same internal ID GOSH:10980, skipping!
#WARNING:	Gene ENSCAFG00000014029 in query [1/3934] is already seen with same internal ID GOSH:10980, skipping!
#WARNING:	Gene ENSCAFG00000014068 in query [1/3945] is already seen with same internal ID GOSH:11014, skipping!
#WARNING:	Gene ENSCAFG00000014136 in query [1/3963] is already seen with same internal ID GOSH:11068, skipping!
#WARNING:	Gene ENSCAFG00000014309 in query [1/4014] is already seen with same internal ID GOSH:11201, skipping!
#WARNING:	Gene ENSCAFG00000014487 in query [1/4050] is already seen with same internal ID GOSH:11331, skipping!
#WARNING:	Gene ENSCAFG00000014565 in query [1/4065] is already seen with same internal ID GOSH:11384, skipping!
#WARNING:	Gene ENSCAFG00000014638 in query [1/4097] is already seen with same internal ID GOSH:11449, skipping!
#WARNING:	Gene ENSCAFG00000014836 in query [1/4142] is already seen with same internal ID GOSH:11591, skipping!
#WARNING:	Gene ENSCAFG00000014860 in query [1/4147] is already seen with same internal ID GOSH:11605, skipping!
#WARNING:	Gene ENSCAFG00000014949 in query [1/4170] is already seen with same internal ID GOSH:11667, skipping!
#WARNING:	Gene ENSCAFG00000014949 in query [1/4171] is already seen with same internal ID GOSH:11667, skipping!
#WARNING:	Gene ENSCAFG00000015017 in query [1/4194] is already seen with same internal ID GOSH:11724, skipping!
#WARNING:	Gene ENSCAFG00000015021 in query [1/4196] is already seen with same internal ID GOSH:11725, skipping!
#WARNING:	Gene ENSCAFG00000015082 in query [1/4219] is already seen with same internal ID GOSH:11779, skipping!
#WARNING:	Gene ENSCAFG00000015686 in query [1/4362] is already seen with same internal ID GOSH:12193, skipping!
#WARNING:	Gene ENSCAFG00000015712 in query [1/4369] is already seen with same internal ID GOSH:12216, skipping!
#WARNING:	Gene ENSCAFG00000015716 in query [1/4371] is already seen with same internal ID GOSH:12219, skipping!
#WARNING:	Gene ENSCAFG00000015835 in query [1/4422] is already seen with same internal ID GOSH:12316, skipping!
#WARNING:	Gene ENSCAFG00000015895 in query [1/4437] is already seen with same internal ID GOSH:12365, skipping!
#WARNING:	Gene ENSCAFG00000015916 in query [1/4445] is already seen with same internal ID GOSH:12381, skipping!
#WARNING:	Gene ENSCAFG00000015966 in query [1/4457] is already seen with same internal ID GOSH:12426, skipping!
#WARNING:	Gene ENSCAFG00000016076 in query [1/4477] is already seen with same internal ID GOSH:12509, skipping!
#WARNING:	Gene ENSCAFG00000016085 in query [1/4481] is already seen with same internal ID GOSH:12515, skipping!
#WARNING:	Gene ENSCAFG00000016094 in query [1/4484] is already seen with same internal ID GOSH:12522, skipping!
#WARNING:	Gene ENSCAFG00000016208 in query [1/4521] is already seen with same internal ID GOSH:12614, skipping!
#WARNING:	Gene ENSCAFG00000016428 in query [1/4587] is already seen with same internal ID GOSH:12775, skipping!
#WARNING:	Gene ENSCAFG00000016430 in query [1/4589] is already seen with same internal ID GOSH:12777, skipping!
#WARNING:	Gene ENSCAFG00000016603 in query [1/4638] is already seen with same internal ID GOSH:12921, skipping!
#WARNING:	Gene ENSCAFG00000016815 in query [1/4693] is already seen with same internal ID GOSH:13089, skipping!
#WARNING:	Gene ENSCAFG00000016929 in query [1/4735] is already seen with same internal ID GOSH:13192, skipping!
#WARNING:	Gene ENSCAFG00000016983 in query [1/4754] is already seen with same internal ID GOSH:13239, skipping!
#WARNING:	Gene ENSCAFG00000017011 in query [1/4764] is already seen with same internal ID GOSH:13263, skipping!
#WARNING:	Gene ENSCAFG00000017049 in query [1/4780] is already seen with same internal ID GOSH:13300, skipping!
#WARNING:	Gene ENSCAFG00000017135 in query [1/4809] is already seen with same internal ID GOSH:13378, skipping!
#WARNING:	Gene ENSCAFG00000017356 in query [1/4872] is already seen with same internal ID GOSH:13552, skipping!
#WARNING:	Gene ENSCAFG00000017413 in query [1/4884] is already seen with same internal ID GOSH:13599, skipping!
#WARNING:	Gene ENSCAFG00000017557 in query [1/4911] is already seen with same internal ID GOSH:13717, skipping!
#WARNING:	Gene ENSCAFG00000017569 in query [1/4917] is already seen with same internal ID GOSH:13725, skipping!
#WARNING:	Gene ENSCAFG00000017660 in query [1/4944] is already seen with same internal ID GOSH:13799, skipping!
#WARNING:	Gene ENSCAFG00000017668 in query [1/4948] is already seen with same internal ID GOSH:13807, skipping!
#WARNING:	Gene ENSCAFG00000017712 in query [1/4964] is already seen with same internal ID GOSH:13845, skipping!
#WARNING:	Gene ENSCAFG00000017712 in query [1/4965] is already seen with same internal ID GOSH:13845, skipping!
#WARNING:	Gene ENSCAFG00000017839 in query [1/4994] is already seen with same internal ID GOSH:13948, skipping!
#WARNING:	Gene ENSCAFG00000017928 in query [1/5013] is already seen with same internal ID GOSH:14021, skipping!
#WARNING:	Gene ENSCAFG00000018072 in query [1/5042] is already seen with same internal ID GOSH:14135, skipping!
#WARNING:	Gene ENSCAFG00000018094 in query [1/5049] is already seen with same internal ID GOSH:14154, skipping!
#WARNING:	Gene ENSCAFG00000018174 in query [1/5070] is already seen with same internal ID GOSH:14208, skipping!
#WARNING:	Gene ENSCAFG00000018530 in query [1/5148] is already seen with same internal ID GOSH:14470, skipping!
#WARNING:	Gene ENSCAFG00000018641 in query [1/5186] is already seen with same internal ID GOSH:14559, skipping!
#WARNING:	Gene ENSCAFG00000018722 in query [1/5208] is already seen with same internal ID GOSH:14632, skipping!
#WARNING:	Gene ENSCAFG00000018804 in query [1/5231] is already seen with same internal ID GOSH:14700, skipping!
#WARNING:	Gene ENSCAFG00000018824 in query [1/5236] is already seen with same internal ID GOSH:14714, skipping!
#WARNING:	Gene ENSCAFG00000018931 in query [1/5266] is already seen with same internal ID GOSH:14795, skipping!
#WARNING:	Gene ENSCAFG00000018936 in query [1/5269] is already seen with same internal ID GOSH:14800, skipping!
#WARNING:	Gene ENSCAFG00000019216 in query [1/5328] is already seen with same internal ID GOSH:15024, skipping!
#WARNING:	Gene ENSCAFG00000019286 in query [1/5353] is already seen with same internal ID GOSH:15086, skipping!
#WARNING:	Gene ENSCAFG00000019298 in query [1/5359] is already seen with same internal ID GOSH:15098, skipping!
#WARNING:	Gene ENSCAFG00000019411 in query [1/5389] is already seen with same internal ID GOSH:15196, skipping!
#WARNING:	Gene ENSCAFG00000019422 in query [1/5395] is already seen with same internal ID GOSH:15206, skipping!
#WARNING:	Gene ENSCAFG00000019656 in query [1/5456] is already seen with same internal ID GOSH:15402, skipping!
#WARNING:	Gene ENSCAFG00000019693 in query [1/5467] is already seen with same internal ID GOSH:15434, skipping!
#WARNING:	Gene ENSCAFG00000019785 in query [1/5484] is already seen with same internal ID GOSH:15510, skipping!
#WARNING:	Gene ENSCAFG00000019963 in query [1/5550] is already seen with same internal ID GOSH:15660, skipping!
#WARNING:	Gene ENSCAFG00000020136 in query [1/5604] is already seen with same internal ID GOSH:15805, skipping!
#WARNING:	Gene ENSCAFG00000020225 in query [1/5634] is already seen with same internal ID GOSH:15876, skipping!
#WARNING:	Gene ENSCAFG00000023035 in query [1/5704] is already seen with same internal ID GOSH:17058, skipping!
#WARNING:	Gene ENSCAFG00000023035 in query [1/5705] is already seen with same internal ID GOSH:17058, skipping!
#WARNING:	Gene ENSCAFG00000023062 in query [1/5708] is already seen with same internal ID GOSH:17069, skipping!
#WARNING:	Gene ENSCAFG00000023324 in query [1/5732] is already seen with same internal ID GOSH:17196, skipping!
#WARNING:	Gene ENSCAFG00000023455 in query [1/5742] is already seen with same internal ID GOSH:17258, skipping!
#WARNING:	Gene ENSCAFG00000023567 in query [1/5754] is already seen with same internal ID GOSH:17308, skipping!
#WARNING:	Gene ENSCAFG00000023628 in query [1/5759] is already seen with same internal ID GOSH:17346, skipping!
#WARNING:	Gene ENSCAFG00000023756 in query [1/5775] is already seen with same internal ID GOSH:17410, skipping!
#WARNING:	Gene ENSCAFG00000023804 in query [1/5779] is already seen with same internal ID GOSH:17431, skipping!
#WARNING:	Gene ENSCAFG00000024434 in query [1/5813] is already seen with same internal ID GOSH:17682, skipping!
#WARNING:	Gene ENSCAFG00000024434 in query [1/5814] is already seen with same internal ID GOSH:17682, skipping!
#WARNING:	Gene ENSCAFG00000024748 in query [1/5832] is already seen with same internal ID GOSH:17819, skipping!
#WARNING:	Gene ENSCAFG00000024748 in query [1/5833] is already seen with same internal ID GOSH:17819, skipping!
#WARNING:	Gene ENSCAFG00000025281 in query [1/5879] is already seen with same internal ID GOSH:18051, skipping!
#WARNING:	Gene ENSCAFG00000028453 in query [1/5903] is already seen with same internal ID GOSH:20265, skipping!
#WARNING:	Gene ENSCAFG00000029582 in query [1/6059] is already seen with same internal ID GOSH:21394, skipping!
#WARNING:	Gene ENSCAFG00000030005 in query [1/6118] is already seen with same internal ID GOSH:21817, skipping!
#WARNING:	Gene ENSCAFG00000030258 in query [1/6159] is already seen with same internal ID GOSH:22070, skipping!
#WARNING:	Gene ENSCAFG00000030258 in query [1/6160] is already seen with same internal ID GOSH:22070, skipping!
#WARNING:	Gene ENSCAFG00000030286 in query [1/6164] is already seen with same internal ID GOSH:22098, skipping!
#WARNING:	Gene ENSCAFG00000030286 in query [1/6165] is already seen with same internal ID GOSH:22098, skipping!
#WARNING:	Gene ENSCAFG00000031152 in query [1/6299] is already seen with same internal ID GOSH:22964, skipping!
#WARNING:	Gene ENSCAFG00000031753 in query [1/6384] is already seen with same internal ID GOSH:23565, skipping!
#INFO:	Effective domain size for BIOGRID: 23, threshold 0.143
#INFO:	Effective domain size for GO: 17629, threshold 2e-05
#INFO:	Effective domain size for HP: 3589, threshold 4.4e-05
#INFO:	Effective domain size for KEGG: 5872, threshold 0.000437
#INFO:	Effective domain size for MI: 15909, threshold 0.000143
#INFO:	Effective domain size for REAC: 8146, threshold 0.000148
#INFO:
#INFO:	--- Gene names and descriptions
#INFO:
#INFO:	QUERY:	ENSCAFG00000000007	ADNP2	ADNP homeobox 2 [Source:HGNC Symbol;Acc:HGNC:23803]
#INFO:	QUERY:	ENSCAFG00000000011	NFATC1	nuclear factor of activated T-cells 1 [Source:HGNC Symbol;Acc:HGNC:7775]
#INFO:	QUERY:	ENSCAFG00000000017	ZNF236	zinc finger protein 236 [Source:HGNC Symbol;Acc:HGNC:13028]
#INFO:	QUERY:	ENSCAFG00000000019	ZNF516	zinc finger protein 516 [Source:HGNC Symbol;Acc:HGNC:28990]
#INFO:	QUERY:	ENSCAFG00000000022	ZNF407	zinc finger protein 407 [Source:HGNC Symbol;Acc:HGNC:19904]
#INFO:	QUERY:	ENSCAFG00000000027	N/A	N/A
#INFO:	QUERY:	ENSCAFG00000000028	TIMM21	translocase of inner mitochondrial membrane 21 [Source:HGNC Symbol;Acc:HGNC:25010]
#INFO:	QUERY:	ENSCAFG00000000043	TMX3	thioredoxin related transmembrane protein 3 [Source:HGNC Symbol;Acc:HGNC:24718]
#INFO:	QUERY:	ENSCAFG00000000058	SERPINB8	serpin family B member 8 [Source:HGNC Symbol;Acc:HGNC:8952]
#INFO:	QUERY:	ENSCAFG00000000059	SERPINB2	serpin family B member 2 [Source:HGNC Symbol;Acc:HGNC:8584]
#INFO:	QUERY:	ENSCAFG00000000061	N/A	N/A
#INFO:	QUERY:	ENSCAFG00000000063	RDH5	retinol dehydrogenase 5 [Source:HGNC Symbol;Acc:HGNC:9940]
#INFO:	QUERY:	ENSCAFG00000000064	CD63	CD63 molecule [Source:HGNC Symbol;Acc:HGNC:1692]
#INFO:	QUERY:	ENSCAFG00000000066	VPS4B	vacuolar protein sorting 4 homolog B [Source:HGNC Symbol;Acc:HGNC:10895]
#INFO:	QUERY:	ENSCAFG00000000069	N/A	N/A
#INFO:	QUERY:	ENSCAFG00000000073	ZCCHC2	zinc finger CCHC-type containing 2 [Source:HGNC Symbol;Acc:HGNC:22916]
#INFO:	QUERY:	ENSCAFG00000000074	MMP19	matrix metallopeptidase 19 [Source:HGNC Symbol;Acc:HGNC:7165]
#INFO:	QUERY:	ENSCAFG00000000078	DGKA	diacylglycerol kinase alpha [Source:HGNC Symbol;Acc:HGNC:2849]
#INFO:	QUERY:	ENSCAFG00000000079	KIAA1468	KIAA1468 [Source:HGNC Symbol;Acc:HGNC:29289]
#INFO:	QUERY:	ENSCAFG00000000087	RAB5B	RAB5B, member RAS oncogene family [Source:HGNC Symbol;Acc:HGNC:9784]
#INFO:	QUERY:	ENSCAFG00000000088	SUOX	sulfite oxidase [Source:HGNC Symbol;Acc:HGNC:11460]
#INFO:	QUERY:	ENSCAFG00000000094	LMAN1	lectin, mannose binding 1 [Source:HGNC Symbol;Acc:HGNC:6631]
#INFO:	QUERY:	ENSCAFG00000000100	SEC11C	Signal peptidase complex catalytic subunit SEC11C [Source:UniProtKB/Swiss-Prot;Acc:P13679]
#INFO:	QUERY:	ENSCAFG00000000102	N/A	N/A
#INFO:	QUERY:	ENSCAFG00000000105	MALT1	MALT1 paracaspase [Source:HGNC Symbol;Acc:HGNC:6819]
#INFO:	QUERY:	ENSCAFG00000000108	ESYT1	extended synaptotagmin 1 [Source:HGNC Symbol;Acc:HGNC:29534]
#INFO:	QUERY:	ENSCAFG00000000109	SMARCC2	SWI/SNF related, matrix associated, actin dependent regulator of chromatin subfamily c member 2 [Source:HGNC Symbol;Acc:HGNC:11105]
#INFO:	QUERY:	ENSCAFG00000000110	MYL6B	myosin light chain 6B [Source:HGNC Symbol;Acc:HGNC:29823]
#INFO:	QUERY:	ENSCAFG00000000111	RNF41	ring finger protein 41 [Source:HGNC Symbol;Acc:HGNC:18401]
#INFO:	QUERY:	ENSCAFG00000000115	CS	citrate synthase [Source:HGNC Symbol;Acc:HGNC:2422]
#INFO:	QUERY:	ENSCAFG00000000118	N/A	N/A
#INFO:	QUERY:	ENSCAFG00000000119	PAN2	PAN2 poly(A) specific ribonuclease subunit [Source:HGNC Symbol;Acc:HGNC:20074]
#INFO:	QUERY:	ENSCAFG00000000119	PAN2	PAN2 poly(A) specific ribonuclease subunit [Source:HGNC Symbol;Acc:HGNC:20074]
#INFO:	QUERY:	ENSCAFG00000000120	IL23A	interleukin 23 subunit alpha [Source:HGNC Symbol;Acc:HGNC:15488]
#INFO:	QUERY:	ENSCAFG00000000121	N/A	N/A
#INFO:	QUERY:	ENSCAFG00000000125	NARS	asparaginyl-tRNA synthetase [Source:HGNC Symbol;Acc:HGNC:7643]
#INFO:	QUERY:	ENSCAFG00000000126	FECH	ferrochelatase [Source:HGNC Symbol;Acc:HGNC:3647]
#INFO:	QUERY:	ENSCAFG00000000133	WDR7	WD repeat domain 7 [Source:HGNC Symbol;Acc:HGNC:13490]
#INFO:	QUERY:	ENSCAFG00000000136	N/A	N/A
#INFO:	QUERY:	ENSCAFG00000000137	TXNL1	thioredoxin like 1 [Source:HGNC Symbol;Acc:HGNC:12436]
#INFO:	QUERY:	ENSCAFG00000000141	NACA	N/A
#INFO:	QUERY:	ENSCAFG00000000150	POLI	DNA polymerase iota [Source:HGNC Symbol;Acc:HGNC:9182]
#INFO:	QUERY:	ENSCAFG00000000158	HSD17B4	hydroxysteroid 17-beta dehydrogenase 4 [Source:HGNC Symbol;Acc:HGNC:5213]
#INFO:	QUERY:	ENSCAFG00000000160	NAB2	NGFI-A binding protein 2 [Source:HGNC Symbol;Acc:HGNC:7627]
#INFO:	QUERY:	ENSCAFG00000000163	STAT6	signal transducer and activator of transcription 6 [Source:HGNC Symbol;Acc:HGNC:11368]
#INFO:	QUERY:	ENSCAFG00000000164	SMAD4	SMAD family member 4 [Source:HGNC Symbol;Acc:HGNC:6770]
#INFO:	QUERY:	ENSCAFG00000000165	TNFAIP8	TNF alpha induced protein 8 [Source:HGNC Symbol;Acc:HGNC:17260]
#INFO:	QUERY:	ENSCAFG00000000167	DMXL1	Dmx like 1 [Source:HGNC Symbol;Acc:HGNC:2937]
#INFO:	QUERY:	ENSCAFG00000000168	ME2	malic enzyme 2 [Source:HGNC Symbol;Acc:HGNC:6984]
#INFO:	QUERY:	ENSCAFG00000000172	N/A	N/A
#INFO:	QUERY:	ENSCAFG00000000178	LRP1	LDL receptor related protein 1 [Source:HGNC Symbol;Acc:HGNC:6692]
#INFO:	QUERY:	ENSCAFG00000000185	STX7	syntaxin 7 [Source:HGNC Symbol;Acc:HGNC:11442]
#INFO:	QUERY:	ENSCAFG00000000190	N/A	N/A
#INFO:	QUERY:	ENSCAFG00000000195	SHMT2	serine hydroxymethyltransferase 2 [Source:HGNC Symbol;Acc:HGNC:10852]
#INFO:	QUERY:	ENSCAFG00000000197	COMMD10	COMM domain containing 10 [Source:HGNC Symbol;Acc:HGNC:30201]
#INFO:	QUERY:	ENSCAFG00000000201	STAC3	SH3 and cysteine rich domain 3 [Source:HGNC Symbol;Acc:HGNC:28423]
#INFO:	QUERY:	ENSCAFG00000000203	AP3S1	adaptor related protein complex 3 sigma 1 subunit [Source:HGNC Symbol;Acc:HGNC:2013]
#INFO:	QUERY:	ENSCAFG00000000204	ATG12	autophagy related 12 [Source:HGNC Symbol;Acc:HGNC:588]
#INFO:	QUERY:	ENSCAFG00000000209	N/A	N/A
#INFO:	QUERY:	ENSCAFG00000000210	FEM1C	fem-1 homolog C [Source:HGNC Symbol;Acc:HGNC:16933]
#INFO:	QUERY:	ENSCAFG00000000214	CCDC112	coiled-coil domain containing 112 [Source:HGNC Symbol;Acc:HGNC:28599]
#INFO:	QUERY:	ENSCAFG00000000215	R3HDM2	R3H domain containing 2 [Source:HGNC Symbol;Acc:HGNC:29167]
#INFO:	QUERY:	ENSCAFG00000000217	SGK1	serum/glucocorticoid regulated kinase 1 [Source:HGNC Symbol;Acc:HGNC:10810]
#INFO:	QUERY:	ENSCAFG00000000217	SGK1	serum/glucocorticoid regulated kinase 1 [Source:HGNC Symbol;Acc:HGNC:10810]
#INFO:	QUERY:	ENSCAFG00000000225	N/A	N/A
#INFO:	QUERY:	ENSCAFG00000000226	HBS1L	HBS1 like translational GTPase [Source:HGNC Symbol;Acc:HGNC:4834]
#INFO:	QUERY:	ENSCAFG00000000228	TMED9	transmembrane p24 trafficking protein 9 [Source:HGNC Symbol;Acc:HGNC:24878]
#INFO:	QUERY:	ENSCAFG00000000229	MARS	methionyl-tRNA synthetase [Source:HGNC Symbol;Acc:HGNC:6898]
#INFO:	QUERY:	ENSCAFG00000000233	DCTN2	dynactin subunit 2 [Source:HGNC Symbol;Acc:HGNC:2712]
#INFO:	QUERY:	ENSCAFG00000000234	AHI1	Abelson helper integration site 1 [Source:HGNC Symbol;Acc:HGNC:21575]
#INFO:	QUERY:	ENSCAFG00000000236	RMND5B	required for meiotic nuclear division 5 homolog B [Source:HGNC Symbol;Acc:HGNC:26181]
#INFO:	QUERY:	ENSCAFG00000000240	NHP2	NHP2 ribonucleoprotein [Source:HGNC Symbol;Acc:HGNC:14377]
#INFO:	QUERY:	ENSCAFG00000000241	HNRNPAB	heterogeneous nuclear ribonucleoprotein A/B [Source:HGNC Symbol;Acc:HGNC:5034]
#INFO:	QUERY:	ENSCAFG00000000244	MTFR2	mitochondrial fission regulator 2 [Source:HGNC Symbol;Acc:HGNC:21115]
#INFO:	QUERY:	ENSCAFG00000000245	BCLAF1	BCL2 associated transcription factor 1 [Source:HGNC Symbol;Acc:HGNC:16863]
#INFO:	QUERY:	ENSCAFG00000000248	CLK4	CDC like kinase 4 [Source:HGNC Symbol;Acc:HGNC:13659]
#INFO:	QUERY:	ENSCAFG00000000249	PIP4K2C	phosphatidylinositol-5-phosphate 4-kinase type 2 gamma [Source:HGNC Symbol;Acc:HGNC:23786]
#INFO:	QUERY:	ENSCAFG00000000251	MAP3K5	mitogen-activated protein kinase kinase kinase 5 [Source:HGNC Symbol;Acc:HGNC:6857]
#INFO:	QUERY:	ENSCAFG00000000253	PEX7	peroxisomal biogenesis factor 7 [Source:HGNC Symbol;Acc:HGNC:8860]
#INFO:	QUERY:	ENSCAFG00000000258	IL22RA2	interleukin 22 receptor subunit alpha 2 [Source:HGNC Symbol;Acc:HGNC:14901]
#INFO:	QUERY:	ENSCAFG00000000258	IL22RA2	interleukin 22 receptor subunit alpha 2 [Source:HGNC Symbol;Acc:HGNC:14901]
#INFO:	QUERY:	ENSCAFG00000000259	OS9	OS9, endoplasmic reticulum lectin [Source:HGNC Symbol;Acc:HGNC:16994]
#INFO:	QUERY:	ENSCAFG00000000260	IFNGR1	interferon gamma receptor 1 [Source:HGNC Symbol;Acc:HGNC:5439]
#INFO:	QUERY:	ENSCAFG00000000261	RPA3	replication protein A3 [Source:HGNC Symbol;Acc:HGNC:10291]
#INFO:	QUERY:	ENSCAFG00000000267	TNFAIP3	TNF alpha induced protein 3 [Source:HGNC Symbol;Acc:HGNC:11896]
#INFO:	QUERY:	ENSCAFG00000000273	AGAP2	ArfGAP with GTPase domain, ankyrin repeat and PH domain 2 [Source:HGNC Symbol;Acc:HGNC:16921]
#INFO:	QUERY:	ENSCAFG00000000274	HEBP2	heme binding protein 2 [Source:HGNC Symbol;Acc:HGNC:15716]
#INFO:	QUERY:	ENSCAFG00000000277	CCDC28A	coiled-coil domain containing 28A [Source:HGNC Symbol;Acc:HGNC:21098]
#INFO:	QUERY:	ENSCAFG00000000278	TSPAN31	tetraspanin 31 [Source:HGNC Symbol;Acc:HGNC:10539]
#INFO:	QUERY:	ENSCAFG00000000279	N/A	N/A
#INFO:	QUERY:	ENSCAFG00000000280	CDK4	cyclin dependent kinase 4 [Source:HGNC Symbol;Acc:HGNC:1773]
#INFO:	QUERY:	ENSCAFG00000000281	ABRACL	ABRA C-terminal like [Source:HGNC Symbol;Acc:HGNC:21230]
#INFO:	QUERY:	ENSCAFG00000000282	HECA	hdc homolog, cell cycle regulator [Source:HGNC Symbol;Acc:HGNC:21041]
#INFO:	QUERY:	ENSCAFG00000000285	CITED2	Cbp/p300 interacting transactivator with Glu/Asp rich carboxy-terminal domain 2 [Source:HGNC Symbol;Acc:HGNC:1987]
#INFO:	QUERY:	ENSCAFG00000000290	METTL1	methyltransferase like 1 [Source:HGNC Symbol;Acc:HGNC:7030]
#INFO:	QUERY:	ENSCAFG00000000293	N/A	N/A
#INFO:	QUERY:	ENSCAFG00000000295	VTA1	vesicle trafficking 1 [Source:HGNC Symbol;Acc:HGNC:20954]
#INFO:	QUERY:	ENSCAFG00000000296	ADGRG6	adhesion G protein-coupled receptor G6 [Source:HGNC Symbol;Acc:HGNC:13841]
#INFO:	QUERY:	ENSCAFG00000000307	PEX3	peroxisomal biogenesis factor 3 [Source:HGNC Symbol;Acc:HGNC:8858]
#INFO:	QUERY:	ENSCAFG00000000308	CTDSP2	CTD small phosphatase 2 [Source:HGNC Symbol;Acc:HGNC:17077]
#INFO:	QUERY:	ENSCAFG00000000309	FUCA2	fucosidase, alpha-L- 2, plasma [Source:HGNC Symbol;Acc:HGNC:4008]
#INFO:	QUERY:	ENSCAFG00000000312	PHACTR2	phosphatase and actin regulator 2 [Source:HGNC Symbol;Acc:HGNC:20956]
#INFO:	QUERY:	ENSCAFG00000000312	PHACTR2	phosphatase and actin regulator 2 [Source:HGNC Symbol;Acc:HGNC:20956]
#INFO:	QUERY:	ENSCAFG00000000314	N/A	N/A
#INFO:	QUERY:	ENSCAFG00000000316	SLC16A7	solute carrier family 16 member 7 [Source:HGNC Symbol;Acc:HGNC:10928]
#INFO:	QUERY:	ENSCAFG00000000318	PLAGL1	PLAG1 like zinc finger 1 [Source:HGNC Symbol;Acc:HGNC:9046]
#INFO:	QUERY:	ENSCAFG00000000320	SERF2	small EDRK-rich factor 2 [Source:HGNC Symbol;Acc:HGNC:10757]
#INFO:	QUERY:	ENSCAFG00000000322	STX11	syntaxin 11 [Source:HGNC Symbol;Acc:HGNC:11429]
#INFO:	QUERY:	ENSCAFG00000000326	UTRN	utrophin [Source:HGNC Symbol;Acc:HGNC:12635]
#INFO:	QUERY:	ENSCAFG00000000326	UTRN	utrophin [Source:HGNC Symbol;Acc:HGNC:12635]
#INFO:	QUERY:	ENSCAFG00000000330	FBXO30	F-box protein 30 [Source:HGNC Symbol;Acc:HGNC:15600]
#INFO:	QUERY:	ENSCAFG00000000331	N/A	N/A
#INFO:	QUERY:	ENSCAFG00000000333	MON2	MON2 homolog, regulator of endosome-to-Golgi trafficking [Source:HGNC Symbol;Acc:HGNC:29177]
#INFO:	QUERY:	ENSCAFG00000000336	HNRNPH1	heterogeneous nuclear ribonucleoprotein H1 [Source:HGNC Symbol;Acc:HGNC:5041]
#INFO:	QUERY:	ENSCAFG00000000337	PPM1H	protein phosphatase, Mg2+/Mn2+ dependent 1H [Source:HGNC Symbol;Acc:HGNC:18583]
#INFO:	QUERY:	ENSCAFG00000000341	N/A	N/A
#INFO:	QUERY:	ENSCAFG00000000344	RUFY1	RUN and FYVE domain containing 1 [Source:HGNC Symbol;Acc:HGNC:19760]
#INFO:	QUERY:	ENSCAFG00000000348	CANX	calnexin precursor [Source:RefSeq peptide;Acc:NP_001003232]
#INFO:	QUERY:	ENSCAFG00000000352	XPOT	exportin for tRNA [Source:HGNC Symbol;Acc:HGNC:12826]
#INFO:	QUERY:	ENSCAFG00000000353	STXBP5	syntaxin binding protein 5 [Source:HGNC Symbol;Acc:HGNC:19665]
#INFO:	QUERY:	ENSCAFG00000000355	MGAT4B	mannosyl (alpha-1,3-)-glycoprotein beta-1,4-N-acetylglucosaminyltransferase, isozyme B [Source:HGNC Symbol;Acc:HGNC:7048]
#INFO:	QUERY:	ENSCAFG00000000356	TBK1	TANK binding kinase 1 [Source:HGNC Symbol;Acc:HGNC:11584]
#INFO:	QUERY:	ENSCAFG00000000359	GNS	glucosamine (N-acetyl)-6-sulfatase [Source:HGNC Symbol;Acc:HGNC:4422]
#INFO:	QUERY:	ENSCAFG00000000360	SQSTM1	sequestosome 1 [Source:HGNC Symbol;Acc:HGNC:11280]
#INFO:	QUERY:	ENSCAFG00000000361	TBC1D30	TBC1 domain family member 30 [Source:HGNC Symbol;Acc:HGNC:29164]
#INFO:	QUERY:	ENSCAFG00000000370	N/A	N/A
#INFO:	QUERY:	ENSCAFG00000000373	TAB2	TGF-beta activated kinase 1/MAP3K7 binding protein 2 [Source:HGNC Symbol;Acc:HGNC:17075]
#INFO:	QUERY:	ENSCAFG00000000375	ZC3H12D	zinc finger CCCH-type containing 12D [Source:HGNC Symbol;Acc:HGNC:21175]
#INFO:	QUERY:	ENSCAFG00000000377	N/A	N/A
#INFO:	QUERY:	ENSCAFG00000000379	PPIL4	peptidyl-prolyl cis-trans isomerase-like 4 [Source:RefSeq peptide;Acc:NP_001273921]
#INFO:	QUERY:	ENSCAFG00000000381	TBC1D9B	TBC1 domain family member 9B [Source:HGNC Symbol;Acc:HGNC:29097]
#INFO:	QUERY:	ENSCAFG00000000385	KATNA1	katanin catalytic subunit A1 [Source:HGNC Symbol;Acc:HGNC:6216]
#INFO:	QUERY:	ENSCAFG00000000393	PCMT1	protein-L-isoaspartate (D-aspartate) O-methyltransferase [Source:HGNC Symbol;Acc:HGNC:8728]
#INFO:	QUERY:	ENSCAFG00000000395	MAPK9	mitogen-activated protein kinase 9 [Source:HGNC Symbol;Acc:HGNC:6886]
#INFO:	QUERY:	ENSCAFG00000000396	GNL1	G protein nucleolar 1 (putative) [Source:HGNC Symbol;Acc:HGNC:4413]
#INFO:	QUERY:	ENSCAFG00000000397	CAND1	cullin associated and neddylation dissociated 1 [Source:HGNC Symbol;Acc:HGNC:30688]
#INFO:	QUERY:	ENSCAFG00000000406	PPP1R10	protein phosphatase 1 regulatory subunit 10 [Source:HGNC Symbol;Acc:HGNC:9284]
#INFO:	QUERY:	ENSCAFG00000000408	IFNG	Interferon gamma [Source:UniProtKB/Swiss-Prot;Acc:P42161]
#INFO:	QUERY:	ENSCAFG00000000411	MRPS18B	mitochondrial ribosomal protein S18B [Source:HGNC Symbol;Acc:HGNC:14516]
#INFO:	QUERY:	ENSCAFG00000000413	MTHFD1L	methylenetetrahydrofolate dehydrogenase (NADP+ dependent) 1 like [Source:HGNC Symbol;Acc:HGNC:21055]
#INFO:	QUERY:	ENSCAFG00000000414	ATAT1	alpha tubulin acetyltransferase 1 [Source:HGNC Symbol;Acc:HGNC:21186]
#INFO:	QUERY:	ENSCAFG00000000415	RAP1B	RAP1B, member of RAS oncogene family [Source:HGNC Symbol;Acc:HGNC:9857]
#INFO:	QUERY:	ENSCAFG00000000416	N/A	N/A
#INFO:	QUERY:	ENSCAFG00000000417	NUP107	nucleoporin 107 [Source:HGNC Symbol;Acc:HGNC:29914]
#INFO:	QUERY:	ENSCAFG00000000418	MDM2	MDM2 proto-oncogene [Source:HGNC Symbol;Acc:HGNC:6973]
#INFO:	QUERY:	ENSCAFG00000000420	CPM	carboxypeptidase M [Source:HGNC Symbol;Acc:HGNC:2311]
#INFO:	QUERY:	ENSCAFG00000000421	N/A	N/A
#INFO:	QUERY:	ENSCAFG00000000425	ARMT1	acidic residue methyltransferase 1 [Source:HGNC Symbol;Acc:HGNC:17872]
#INFO:	QUERY:	ENSCAFG00000000426	LYZ	lysozyme precursor [Source:RefSeq peptide;Acc:NP_001287805]
#INFO:	QUERY:	ENSCAFG00000000427	DHX16	DEAH-box helicase 16 [Source:HGNC Symbol;Acc:HGNC:2739]
#INFO:	QUERY:	ENSCAFG00000000428	YEATS4	YEATS domain containing 4 [Source:HGNC Symbol;Acc:HGNC:24859]
#INFO:	QUERY:	ENSCAFG00000000432	CCT2	chaperonin containing TCP1 subunit 2 [Source:HGNC Symbol;Acc:HGNC:1615]
#INFO:	QUERY:	ENSCAFG00000000437	PPP1R18	protein phosphatase 1 regulatory subunit 18 [Source:HGNC Symbol;Acc:HGNC:29413]
#INFO:	QUERY:	ENSCAFG00000000441	CNOT2	CCR4-NOT transcription complex subunit 2 [Source:HGNC Symbol;Acc:HGNC:7878]
#INFO:	QUERY:	ENSCAFG00000000442	MDC1	mediator of DNA damage checkpoint 1 [Source:HGNC Symbol;Acc:HGNC:21163]
#INFO:	QUERY:	ENSCAFG00000000443	TUBB	tubulin beta class I [Source:HGNC Symbol;Acc:HGNC:20778]
#INFO:	QUERY:	ENSCAFG00000000444	FLOT1	flotillin 1 [Source:HGNC Symbol;Acc:HGNC:3757]
#INFO:	QUERY:	ENSCAFG00000000445	SYNE1	spectrin repeat containing nuclear envelope protein 1 [Source:HGNC Symbol;Acc:HGNC:17089]
#INFO:	QUERY:	ENSCAFG00000000447	IER3	immediate early response 3 [Source:HGNC Symbol;Acc:HGNC:5392]
#INFO:	QUERY:	ENSCAFG00000000450	TSPAN8	tetraspanin 8 [Source:HGNC Symbol;Acc:HGNC:11855]
#INFO:	QUERY:	ENSCAFG00000000453	ZFC3H1	zinc finger C3H1-type containing [Source:HGNC Symbol;Acc:HGNC:28328]
#INFO:	QUERY:	ENSCAFG00000000454	VARS2	valyl-tRNA synthetase 2, mitochondrial [Source:HGNC Symbol;Acc:HGNC:21642]
#INFO:	QUERY:	ENSCAFG00000000458	RAB21	RAB21, member RAS oncogene family [Source:HGNC Symbol;Acc:HGNC:18263]
#INFO:	QUERY:	ENSCAFG00000000459	TBC1D15	TBC1 domain family member 15 [Source:HGNC Symbol;Acc:HGNC:25694]
#INFO:	QUERY:	ENSCAFG00000000464	CNOT6	CCR4-NOT transcription complex subunit 6 [Source:HGNC Symbol;Acc:HGNC:14099]
#INFO:	QUERY:	ENSCAFG00000000478	CCHCR1	coiled-coil alpha-helical rod protein 1 [Source:HGNC Symbol;Acc:HGNC:13930]
#INFO:	QUERY:	ENSCAFG00000000484	STK3	serine/threonine kinase 3 [Source:HGNC Symbol;Acc:HGNC:11406]
#INFO:	QUERY:	ENSCAFG00000000487	N/A	MHC class I DLA-88 precursor [Source:RefSeq peptide;Acc:NP_001014767]
#INFO:	QUERY:	ENSCAFG00000000489	N/A	N/A
#INFO:	QUERY:	ENSCAFG00000000492	N/A	N/A
#INFO:	QUERY:	ENSCAFG00000000497	N/A	N/A
#INFO:	QUERY:	ENSCAFG00000000498	N/A	N/A
#INFO:	QUERY:	ENSCAFG00000000500	DLA-64	N/A
#INFO:	QUERY:	ENSCAFG00000000502	IFGGC1	interferon-inducible GTPase 1-like [Source:RefSeq peptide;Acc:NP_001300732]
#INFO:	QUERY:	ENSCAFG00000000507	VPS13B	vacuolar protein sorting 13 homolog B [Source:HGNC Symbol;Acc:HGNC:2183]
#INFO:	QUERY:	ENSCAFG00000000509	DDX39B	Spliceosome RNA helicase DDX39B [Source:UniProtKB/Swiss-Prot;Acc:Q5WR10]
#INFO:	QUERY:	ENSCAFG00000000517	TNF	Tumor necrosis factor Tumor necrosis factor, membrane form Intracellular domain 1 Intracellular domain 2 C-domain 1 C-domain 2 Tumor necrosis factor, soluble form [Source:UniProtKB/Swiss-Prot;Acc:P51742]
#INFO:	QUERY:	ENSCAFG00000000525	GLIPR1	GLI pathogenesis related 1 [Source:HGNC Symbol;Acc:HGNC:17001]
#INFO:	QUERY:	ENSCAFG00000000525	GLIPR1	GLI pathogenesis related 1 [Source:HGNC Symbol;Acc:HGNC:17001]
#INFO:	QUERY:	ENSCAFG00000000528	N/A	N/A
#INFO:	QUERY:	ENSCAFG00000000530	SNX2	sorting nexin 2 [Source:HGNC Symbol;Acc:HGNC:11173]
#INFO:	QUERY:	ENSCAFG00000000533	PRRC2A	proline rich coiled-coil 2A [Source:HGNC Symbol;Acc:HGNC:13918]
#INFO:	QUERY:	ENSCAFG00000000543	CEP120	centrosomal protein 120 [Source:HGNC Symbol;Acc:HGNC:26690]
#INFO:	QUERY:	ENSCAFG00000000548	N/A	N/A
#INFO:	QUERY:	ENSCAFG00000000549	N/A	N/A
#INFO:	QUERY:	ENSCAFG00000000555	RNF19A	ring finger protein 19A, RBR E3 ubiquitin protein ligase [Source:HGNC Symbol;Acc:HGNC:13432]
#INFO:	QUERY:	ENSCAFG00000000562	N/A	N/A
#INFO:	QUERY:	ENSCAFG00000000566	ARSA	arylsulfatase A precursor [Source:RefSeq peptide;Acc:NP_001041548]
#INFO:	QUERY:	ENSCAFG00000000567	N/A	N/A
#INFO:	QUERY:	ENSCAFG00000000570	SCAF8	SR-related CTD associated factor 8 [Source:HGNC Symbol;Acc:HGNC:20959]
#INFO:	QUERY:	ENSCAFG00000000575	BAG6	BCL2 associated athanogene 6 [Source:HGNC Symbol;Acc:HGNC:13919]
#INFO:	QUERY:	ENSCAFG00000000579	N/A	N/A
#INFO:	QUERY:	ENSCAFG00000000580	N/A	N/A
#INFO:	QUERY:	ENSCAFG00000000581	TFB1M	transcription factor B1, mitochondrial [Source:HGNC Symbol;Acc:HGNC:17037]
#INFO:	QUERY:	ENSCAFG00000000590	PHAX	phosphorylated adaptor for RNA export [Source:HGNC Symbol;Acc:HGNC:10241]
#INFO:	QUERY:	ENSCAFG00000000593	LMNB1	lamin B1 [Source:HGNC Symbol;Acc:HGNC:6637]
#INFO:	QUERY:	ENSCAFG00000000601	GPANK1	G-patch domain and ankyrin repeats 1 [Source:HGNC Symbol;Acc:HGNC:13920]
#INFO:	QUERY:	ENSCAFG00000000602	RRM2B	ribonucleotide reductase regulatory TP53 inducible subunit M2B [Source:HGNC Symbol;Acc:HGNC:17296]
#INFO:	QUERY:	ENSCAFG00000000603	NCAPH2	non-SMC condensin II complex subunit H2 [Source:HGNC Symbol;Acc:HGNC:25071]
#INFO:	QUERY:	ENSCAFG00000000604	CSNK2B	casein kinase 2 beta [Source:HGNC Symbol;Acc:HGNC:2460]
#INFO:	QUERY:	ENSCAFG00000000607	ABHD16A	abhydrolase domain containing 16A [Source:HGNC Symbol;Acc:HGNC:13921]
#INFO:	QUERY:	ENSCAFG00000000608	ARID1B	AT-rich interaction domain 1B [Source:HGNC Symbol;Acc:HGNC:18040]
#INFO:	QUERY:	ENSCAFG00000000612	N/A	N/A
#INFO:	QUERY:	ENSCAFG00000000619	UBR5	ubiquitin protein ligase E3 component n-recognin 5 [Source:HGNC Symbol;Acc:HGNC:16806]
#INFO:	QUERY:	ENSCAFG00000000619	UBR5	ubiquitin protein ligase E3 component n-recognin 5 [Source:HGNC Symbol;Acc:HGNC:16806]
#INFO:	QUERY:	ENSCAFG00000000621	CLIC1	N/A
#INFO:	QUERY:	ENSCAFG00000000627	SNX9	sorting nexin 9 [Source:HGNC Symbol;Acc:HGNC:14973]
#INFO:	QUERY:	ENSCAFG00000000637	SLC12A2	solute carrier family 12 member 2 [Source:HGNC Symbol;Acc:HGNC:10911]
#INFO:	QUERY:	ENSCAFG00000000638	KLF10	Kruppel like factor 10 [Source:HGNC Symbol;Acc:HGNC:11810]
#INFO:	QUERY:	ENSCAFG00000000639	HSPA1L	heat shock protein family A (Hsp70) member 1 like [Source:HGNC Symbol;Acc:HGNC:5234]
#INFO:	QUERY:	ENSCAFG00000000641	HSP70	heat shock 70 kDa protein 1 [Source:RefSeq peptide;Acc:NP_001003067]
#INFO:	QUERY:	ENSCAFG00000000642	NEU1	neuraminidase 1 [Source:HGNC Symbol;Acc:HGNC:7758]
#INFO:	QUERY:	ENSCAFG00000000643	AZIN1	antizyme inhibitor 1 [Source:HGNC Symbol;Acc:HGNC:16432]
#INFO:	QUERY:	ENSCAFG00000000647	SERAC1	serine active site containing 1 [Source:HGNC Symbol;Acc:HGNC:21061]
#INFO:	QUERY:	ENSCAFG00000000649	ATP6V1C1	ATPase H+ transporting V1 subunit C1 [Source:HGNC Symbol;Acc:HGNC:856]
#INFO:	QUERY:	ENSCAFG00000000657	N/A	N/A
#INFO:	QUERY:	ENSCAFG00000000658	SLC44A4	solute carrier family 44 member 4 [Source:HGNC Symbol;Acc:HGNC:13941]
#INFO:	QUERY:	ENSCAFG00000000659	SYTL3	synaptotagmin like 3 [Source:HGNC Symbol;Acc:HGNC:15587]
#INFO:	QUERY:	ENSCAFG00000000661	EZR	ezrin [Source:HGNC Symbol;Acc:HGNC:12691]
#INFO:	QUERY:	ENSCAFG00000000663	DCAF13	DDB1 and CUL4 associated factor 13 [Source:HGNC Symbol;Acc:HGNC:24535]
#INFO:	QUERY:	ENSCAFG00000000665	TAGAP	T-cell activation RhoGTPase activating protein [Source:HGNC Symbol;Acc:HGNC:15669]
#INFO:	QUERY:	ENSCAFG00000000671	N/A	N/A
#INFO:	QUERY:	ENSCAFG00000000675	DCSTAMP	dendrocyte expressed seven transmembrane protein [Source:HGNC Symbol;Acc:HGNC:18549]
#INFO:	QUERY:	ENSCAFG00000000678	ZFPM2	zinc finger protein, FOG family member 2 [Source:HGNC Symbol;Acc:HGNC:16700]
#INFO:	QUERY:	ENSCAFG00000000679	SKIV2L	Ski2 like RNA helicase [Source:HGNC Symbol;Acc:HGNC:10898]
#INFO:	QUERY:	ENSCAFG00000000680	OXR1	oxidation resistance 1 [Source:HGNC Symbol;Acc:HGNC:15822]
#INFO:	QUERY:	ENSCAFG00000000683	N/A	N/A
#INFO:	QUERY:	ENSCAFG00000000686	N/A	N/A
#INFO:	QUERY:	ENSCAFG00000000686	N/A	N/A
#INFO:	QUERY:	ENSCAFG00000000689	TUBGCP6	tubulin gamma complex associated protein 6 [Source:HGNC Symbol;Acc:HGNC:18127]
#INFO:	QUERY:	ENSCAFG00000000690	N/A	N/A
#INFO:	QUERY:	ENSCAFG00000000691	CI-MPR	insulin like growth factor 2 receptor [Source:HGNC Symbol;Acc:HGNC:5467]
#INFO:	QUERY:	ENSCAFG00000000698	TRABD	TraB domain containing [Source:HGNC Symbol;Acc:HGNC:28805]
#INFO:	QUERY:	ENSCAFG00000000701	N/A	N/A
#INFO:	QUERY:	ENSCAFG00000000702	EIF3E	eukaryotic translation initiation factor 3 subunit E [Source:HGNC Symbol;Acc:HGNC:3277]
#INFO:	QUERY:	ENSCAFG00000000709	CRELD2	cysteine rich with EGF like domains 2 [Source:HGNC Symbol;Acc:HGNC:28150]
#INFO:	QUERY:	ENSCAFG00000000710	SLC27A6	solute carrier family 27 member 6 [Source:HGNC Symbol;Acc:HGNC:11000]
#INFO:	QUERY:	ENSCAFG00000000711	ALG12	ALG12, alpha-1,6-mannosyltransferase [Source:HGNC Symbol;Acc:HGNC:19358]
#INFO:	QUERY:	ENSCAFG00000000713	N/A	N/A
#INFO:	QUERY:	ENSCAFG00000000714	ZBED4	zinc finger BED-type containing 4 [Source:HGNC Symbol;Acc:HGNC:20721]
#INFO:	QUERY:	ENSCAFG00000000718	BRD1	bromodomain containing 1 [Source:HGNC Symbol;Acc:HGNC:1102]
#INFO:	QUERY:	ENSCAFG00000000719	NUDCD1	NudC domain containing 1 [Source:HGNC Symbol;Acc:HGNC:24306]
#INFO:	QUERY:	ENSCAFG00000000720	ACAT2	acetyl-CoA acetyltransferase 2 [Source:HGNC Symbol;Acc:HGNC:94]
#INFO:	QUERY:	ENSCAFG00000000721	ISOC1	isochorismatase domain containing 1 [Source:HGNC Symbol;Acc:HGNC:24254]
#INFO:	QUERY:	ENSCAFG00000000732	TCP1	t-complex 1 [Source:HGNC Symbol;Acc:HGNC:11655]
#INFO:	QUERY:	ENSCAFG00000000737	CDC42SE2	CDC42 small effector 2 [Source:HGNC Symbol;Acc:HGNC:18547]
#INFO:	QUERY:	ENSCAFG00000000738	EBAG9	estrogen receptor binding site associated, antigen, 9 [Source:HGNC Symbol;Acc:HGNC:3123]
#INFO:	QUERY:	ENSCAFG00000000745	TBC1D22A	TBC1 domain family member 22A [Source:HGNC Symbol;Acc:HGNC:1309]
#INFO:	QUERY:	ENSCAFG00000000752	CERK	ceramide kinase [Source:HGNC Symbol;Acc:HGNC:19256]
#INFO:	QUERY:	ENSCAFG00000000755	FNIP1	folliculin interacting protein 1 [Source:HGNC Symbol;Acc:HGNC:29418]
#INFO:	QUERY:	ENSCAFG00000000760	MAP3K4	mitogen-activated protein kinase kinase kinase 4 [Source:HGNC Symbol;Acc:HGNC:6856]
#INFO:	QUERY:	ENSCAFG00000000761	ATF6B	activating transcription factor 6 beta [Source:HGNC Symbol;Acc:HGNC:2349]
#INFO:	QUERY:	ENSCAFG00000000771	AGPAT1	1-acylglycerol-3-phosphate O-acyltransferase 1 [Source:HGNC Symbol;Acc:HGNC:324]
#INFO:	QUERY:	ENSCAFG00000000772	QKI	protein quaking [Source:RefSeq peptide;Acc:NP_001003021]
#INFO:	QUERY:	ENSCAFG00000000774	RNF5	ring finger protein 5 [Source:HGNC Symbol;Acc:HGNC:10068]
#INFO:	QUERY:	ENSCAFG00000000783	PBX2	PBX homeobox 2 [Source:HGNC Symbol;Acc:HGNC:8633]
#INFO:	QUERY:	ENSCAFG00000000803	DLA_DRA	major histocompatibility complex, class II, DR alpha [Source:HGNC Symbol;Acc:HGNC:4947]
#INFO:	QUERY:	ENSCAFG00000000806	HLA-DRB1	DLA class II histocompatibility antigen, DR-1 beta chain precursor [Source:RefSeq peptide;Acc:NP_001014768]
#INFO:	QUERY:	ENSCAFG00000000806	HLA-DRB1	DLA class II histocompatibility antigen, DR-1 beta chain precursor [Source:RefSeq peptide;Acc:NP_001014768]
#INFO:	QUERY:	ENSCAFG00000000810	TRPS1	transcriptional repressor GATA binding 1 [Source:HGNC Symbol;Acc:HGNC:12340]
#INFO:	QUERY:	ENSCAFG00000000811	SFT2D1	SFT2 domain containing 1 [Source:HGNC Symbol;Acc:HGNC:21102]
#INFO:	QUERY:	ENSCAFG00000000812	DLA-DQA1	major histocompatibility complex, class II, DQ alpha precursor [Source:RefSeq peptide;Acc:NP_001011726]
#INFO:	QUERY:	ENSCAFG00000000812	DLA-DQA1	major histocompatibility complex, class II, DQ alpha precursor [Source:RefSeq peptide;Acc:NP_001011726]
#INFO:	QUERY:	ENSCAFG00000000814	DLA-DQB1	major histocompatibility complex, class II, DQ beta 1 precursor [Source:RefSeq peptide;Acc:NP_001014403]
#INFO:	QUERY:	ENSCAFG00000000816	EIF3H	eukaryotic translation initiation factor 3 subunit H [Source:HGNC Symbol;Acc:HGNC:3273]
#INFO:	QUERY:	ENSCAFG00000000819	DLA-DOB	major histocompatibility complex, class II, DO beta [Source:HGNC Symbol;Acc:HGNC:4937]
#INFO:	QUERY:	ENSCAFG00000000822	RAD21	RAD21 cohesin complex component [Source:HGNC Symbol;Acc:HGNC:9811]
#INFO:	QUERY:	ENSCAFG00000000823	N/A	antigen peptide transporter 2 precursor [Source:RefSeq peptide;Acc:NP_001271424]
#INFO:	QUERY:	ENSCAFG00000000824	P4HA2	prolyl 4-hydroxylase subunit alpha 2 [Source:HGNC Symbol;Acc:HGNC:8547]
#INFO:	QUERY:	ENSCAFG00000000826	MED30	mediator complex subunit 30 [Source:HGNC Symbol;Acc:HGNC:23032]
#INFO:	QUERY:	ENSCAFG00000000828	RPS6KA2	ribosomal protein S6 kinase A2 [Source:HGNC Symbol;Acc:HGNC:10431]
#INFO:	QUERY:	ENSCAFG00000000829	PSMB8	Proteasome subunit beta type-8 [Source:UniProtKB/Swiss-Prot;Acc:Q5W416]
#INFO:	QUERY:	ENSCAFG00000000830	PDLIM4	PDZ and LIM domain 4 [Source:HGNC Symbol;Acc:HGNC:16501]
#INFO:	QUERY:	ENSCAFG00000000831	EXT1	exostosin glycosyltransferase 1 [Source:HGNC Symbol;Acc:HGNC:3512]
#INFO:	QUERY:	ENSCAFG00000000831	EXT1	exostosin glycosyltransferase 1 [Source:HGNC Symbol;Acc:HGNC:3512]
#INFO:	QUERY:	ENSCAFG00000000832	TAP1	transporter 1, ATP binding cassette subfamily B member [Source:HGNC Symbol;Acc:HGNC:43]
#INFO:	QUERY:	ENSCAFG00000000842	N/A	N/A
#INFO:	QUERY:	ENSCAFG00000000847	FGFR1OP	FGFR1 oncogene partner [Source:HGNC Symbol;Acc:HGNC:17012]
#INFO:	QUERY:	ENSCAFG00000000848	DLA-DMA	major histocompatibility complex, class II, DM alpha [Source:HGNC Symbol;Acc:HGNC:4934]
#INFO:	QUERY:	ENSCAFG00000000850	KIAA0930	KIAA0930 [Source:HGNC Symbol;Acc:HGNC:1314]
#INFO:	QUERY:	ENSCAFG00000000851	IRF1	interferon regulatory factor 1 [Source:HGNC Symbol;Acc:HGNC:6116]
#INFO:	QUERY:	ENSCAFG00000000856	NUP50	nucleoporin 50 [Source:HGNC Symbol;Acc:HGNC:8065]
#INFO:	QUERY:	ENSCAFG00000000865	ENPP2	ectonucleotide pyrophosphatase/phosphodiesterase 2 [Source:HGNC Symbol;Acc:HGNC:3357]
#INFO:	QUERY:	ENSCAFG00000000871	BRD2	Bromodomain-containing protein 2 [Source:UniProtKB/Swiss-Prot;Acc:Q5TJG6]
#INFO:	QUERY:	ENSCAFG00000000871	BRD2	Bromodomain-containing protein 2 [Source:UniProtKB/Swiss-Prot;Acc:Q5TJG6]
#INFO:	QUERY:	ENSCAFG00000000875	TAF2	TATA-box binding protein associated factor 2 [Source:HGNC Symbol;Acc:HGNC:11536]
#INFO:	QUERY:	ENSCAFG00000000876	PARVG	parvin gamma [Source:HGNC Symbol;Acc:HGNC:14654]
#INFO:	QUERY:	ENSCAFG00000000886	DSE	dermatan sulfate epimerase [Source:HGNC Symbol;Acc:HGNC:21144]
#INFO:	QUERY:	ENSCAFG00000000887	SAMM50	SAMM50 sorting and assembly machinery component [Source:HGNC Symbol;Acc:HGNC:24276]
#INFO:	QUERY:	ENSCAFG00000000901	ZUFSP	zinc finger with UFM1 specific peptidase domain [Source:HGNC Symbol;Acc:HGNC:21224]
#INFO:	QUERY:	ENSCAFG00000000903	COL11A2	collagen type XI alpha 2 chain [Source:HGNC Symbol;Acc:HGNC:2187]
#INFO:	QUERY:	ENSCAFG00000000909	TTLL12	tubulin tyrosine ligase like 12 [Source:HGNC Symbol;Acc:HGNC:28974]
#INFO:	QUERY:	ENSCAFG00000000912	RXRB	retinoid X receptor beta [Source:HGNC Symbol;Acc:HGNC:10478]
#INFO:	QUERY:	ENSCAFG00000000913	TSPO	translocator protein [Source:HGNC Symbol;Acc:HGNC:1158]
#INFO:	QUERY:	ENSCAFG00000000917	SLC39A7	solute carrier family 39 member 7 [Source:HGNC Symbol;Acc:HGNC:4927]
#INFO:	QUERY:	ENSCAFG00000000919	UQCRQ	ubiquinol-cytochrome c reductase complex III subunit VII [Source:HGNC Symbol;Acc:HGNC:29594]
#INFO:	QUERY:	ENSCAFG00000000927	HSD17B8	hydroxysteroid 17-beta dehydrogenase 8 [Source:HGNC Symbol;Acc:HGNC:3554]
#INFO:	QUERY:	ENSCAFG00000000928	GOPC	golgi associated PDZ and coiled-coil motif containing [Source:HGNC Symbol;Acc:HGNC:17643]
#INFO:	QUERY:	ENSCAFG00000000930	AFF4	AF4/FMR2 family member 4 [Source:HGNC Symbol;Acc:HGNC:17869]
#INFO:	QUERY:	ENSCAFG00000000930	AFF4	AF4/FMR2 family member 4 [Source:HGNC Symbol;Acc:HGNC:17869]
#INFO:	QUERY:	ENSCAFG00000000931	NUS1	NUS1 dehydrodolichyl diphosphate synthase subunit [Source:HGNC Symbol;Acc:HGNC:21042]
#INFO:	QUERY:	ENSCAFG00000000933	RING1	E3 ubiquitin-protein ligase RING1 [Source:UniProtKB/Swiss-Prot;Acc:Q5TJF3]
#INFO:	QUERY:	ENSCAFG00000000933	RING1	E3 ubiquitin-protein ligase RING1 [Source:UniProtKB/Swiss-Prot;Acc:Q5TJF3]
#INFO:	QUERY:	ENSCAFG00000000936	PACSIN2	protein kinase C and casein kinase substrate in neurons 2 [Source:HGNC Symbol;Acc:HGNC:8571]
#INFO:	QUERY:	ENSCAFG00000000938	MCM9	minichromosome maintenance 9 homologous recombination repair factor [Source:HGNC Symbol;Acc:HGNC:21484]
#INFO:	QUERY:	ENSCAFG00000000939	ASF1A	anti-silencing function 1A histone chaperone [Source:HGNC Symbol;Acc:HGNC:20995]
#INFO:	QUERY:	ENSCAFG00000000940	MRPL13	mitochondrial ribosomal protein L13 [Source:HGNC Symbol;Acc:HGNC:14278]
#INFO:	QUERY:	ENSCAFG00000000941	VPS52	Vacuolar protein sorting-associated protein 52 homolog [Source:UniProtKB/Swiss-Prot;Acc:Q5TJF0]
#INFO:	QUERY:	ENSCAFG00000000943	ARFGAP3	ADP ribosylation factor GTPase activating protein 3 [Source:HGNC Symbol;Acc:HGNC:661]
#INFO:	QUERY:	ENSCAFG00000000943	ARFGAP3	ADP ribosylation factor GTPase activating protein 3 [Source:HGNC Symbol;Acc:HGNC:661]
#INFO:	QUERY:	ENSCAFG00000000945	MAN1A1	mannosidase alpha class 1A member 1 [Source:HGNC Symbol;Acc:HGNC:6821]
#INFO:	QUERY:	ENSCAFG00000000945	MAN1A1	mannosidase alpha class 1A member 1 [Source:HGNC Symbol;Acc:HGNC:6821]
#INFO:	QUERY:	ENSCAFG00000000948	HSPA4	heat shock protein family A (Hsp70) member 4 [Source:HGNC Symbol;Acc:HGNC:5237]
#INFO:	QUERY:	ENSCAFG00000000950	RPS18	40S ribosomal protein S18 [Source:UniProtKB/Swiss-Prot;Acc:Q5TJE9]
#INFO:	QUERY:	ENSCAFG00000000954	WDR46	WD repeat domain 46 [Source:HGNC Symbol;Acc:HGNC:13923]
#INFO:	QUERY:	ENSCAFG00000000963	RGL2	ral guanine nucleotide dissociation stimulator like 2 [Source:HGNC Symbol;Acc:HGNC:9769]
#INFO:	QUERY:	ENSCAFG00000000972	TAPBP	Tapasin [Source:UniProtKB/Swiss-Prot;Acc:Q5TJE4]
#INFO:	QUERY:	ENSCAFG00000000974	DERL1	derlin 1 [Source:HGNC Symbol;Acc:HGNC:28454]
#INFO:	QUERY:	ENSCAFG00000000977	ZBTB22	zinc finger and BTB domain containing 22 [Source:HGNC Symbol;Acc:HGNC:13085]
#INFO:	QUERY:	ENSCAFG00000000978	TCF20	transcription factor 20 [Source:HGNC Symbol;Acc:HGNC:11631]
#INFO:	QUERY:	ENSCAFG00000000982	NDUFA6	NADH:ubiquinone oxidoreductase subunit A6 [Source:HGNC Symbol;Acc:HGNC:7690]
#INFO:	QUERY:	ENSCAFG00000000983	SMDT1	single-pass membrane protein with aspartate rich tail 1 [Source:HGNC Symbol;Acc:HGNC:25055]
#INFO:	QUERY:	ENSCAFG00000000985	VDAC1	voltage dependent anion channel 1 [Source:HGNC Symbol;Acc:HGNC:12669]
#INFO:	QUERY:	ENSCAFG00000000988	NAGA	alpha-N-acetylgalactosaminidase [Source:HGNC Symbol;Acc:HGNC:7631]
#INFO:	QUERY:	ENSCAFG00000000989	SERINC1	serine incorporator 1 [Source:HGNC Symbol;Acc:HGNC:13464]
#INFO:	QUERY:	ENSCAFG00000000992	ATAD2	ATPase family, AAA domain containing 2 [Source:HGNC Symbol;Acc:HGNC:30123]
#INFO:	QUERY:	ENSCAFG00000000994	SKP1	S-phase kinase-associated protein 1 [Source:HGNC Symbol;Acc:HGNC:10899]
#INFO:	QUERY:	ENSCAFG00000000998	PHF1	PHD finger protein 1 [Source:HGNC Symbol;Acc:HGNC:8919]
#INFO:	QUERY:	ENSCAFG00000001002	SMPDL3A	sphingomyelin phosphodiesterase acid like 3A [Source:HGNC Symbol;Acc:HGNC:17389]
#INFO:	QUERY:	ENSCAFG00000001002	SMPDL3A	sphingomyelin phosphodiesterase acid like 3A [Source:HGNC Symbol;Acc:HGNC:17389]
#INFO:	QUERY:	ENSCAFG00000001008	CUTA	cutA divalent cation tolerance homolog [Source:HGNC Symbol;Acc:HGNC:21101]
#INFO:	QUERY:	ENSCAFG00000001010	PPP2CA	cyclin dependent kinase like 3 [Source:HGNC Symbol;Acc:HGNC:15483]
#INFO:	QUERY:	ENSCAFG00000001010	PPP2CA	cyclin dependent kinase like 3 [Source:HGNC Symbol;Acc:HGNC:15483]
#INFO:	QUERY:	ENSCAFG00000001013	SREBF2	sterol regulatory element binding transcription factor 2 [Source:HGNC Symbol;Acc:HGNC:11290]
#INFO:	QUERY:	ENSCAFG00000001019	UBE2B	ubiquitin conjugating enzyme E2 B [Source:HGNC Symbol;Acc:HGNC:12473]
#INFO:	QUERY:	ENSCAFG00000001022	BAK1	BCL2 antagonist/killer 1 [Source:HGNC Symbol;Acc:HGNC:949]
#INFO:	QUERY:	ENSCAFG00000001027	FAM91A1	family with sequence similarity 91 member A1 [Source:HGNC Symbol;Acc:HGNC:26306]
#INFO:	QUERY:	ENSCAFG00000001034	SEC24A	SEC24 homolog A, COPII coat complex component [Source:HGNC Symbol;Acc:HGNC:10703]
#INFO:	QUERY:	ENSCAFG00000001038	N/A	N/A
#INFO:	QUERY:	ENSCAFG00000001045	NDUFB9	NADH:ubiquinone oxidoreductase subunit B9 [Source:HGNC Symbol;Acc:HGNC:7704]
#INFO:	QUERY:	ENSCAFG00000001046	DESI1	desumoylating isopeptidase 1 [Source:HGNC Symbol;Acc:HGNC:24577]
#INFO:	QUERY:	ENSCAFG00000001048	DDX46	DEAD-box helicase 46 [Source:HGNC Symbol;Acc:HGNC:18681]
#INFO:	QUERY:	ENSCAFG00000001053	POLR3H	RNA polymerase III subunit H [Source:HGNC Symbol;Acc:HGNC:30349]
#INFO:	QUERY:	ENSCAFG00000001056	SQLE	squalene epoxidase [Source:HGNC Symbol;Acc:HGNC:11279]
#INFO:	QUERY:	ENSCAFG00000001057	TRMT11	tRNA methyltransferase 11 homolog [Source:HGNC Symbol;Acc:HGNC:21080]
#INFO:	QUERY:	ENSCAFG00000001058	TXNDC15	thioredoxin domain containing 15 [Source:HGNC Symbol;Acc:HGNC:20652]
#INFO:	QUERY:	ENSCAFG00000001068	RNF146	ring finger protein 146 [Source:HGNC Symbol;Acc:HGNC:21336]
#INFO:	QUERY:	ENSCAFG00000001069	ECHDC1	ethylmalonyl-CoA decarboxylase 1 [Source:HGNC Symbol;Acc:HGNC:21489]
#INFO:	QUERY:	ENSCAFG00000001070	WASHC5	WASH complex subunit 5 [Source:HGNC Symbol;Acc:HGNC:28984]
#INFO:	QUERY:	ENSCAFG00000001075	ACO2	aconitase 2 [Source:HGNC Symbol;Acc:HGNC:118]
#INFO:	QUERY:	ENSCAFG00000001076	H2AFY	H2A histone family member Y [Source:HGNC Symbol;Acc:HGNC:4740]
#INFO:	QUERY:	ENSCAFG00000001077	TRIB1	tribbles homolog 1 [Source:RefSeq peptide;Acc:NP_001300737]
#INFO:	QUERY:	ENSCAFG00000001086	MYC	myc proto-oncogene protein [Source:RefSeq peptide;Acc:NP_001003246]
#INFO:	QUERY:	ENSCAFG00000001090	PHF5A	PHD finger protein 5A [Source:HGNC Symbol;Acc:HGNC:18000]
#INFO:	QUERY:	ENSCAFG00000001091	TGFBI	transforming growth factor beta induced [Source:HGNC Symbol;Acc:HGNC:11771]
#INFO:	QUERY:	ENSCAFG00000001092	TOB2	transducer of ERBB2, 2 [Source:HGNC Symbol;Acc:HGNC:11980]
#INFO:	QUERY:	ENSCAFG00000001093	FAM49B	family with sequence similarity 49 member B [Source:HGNC Symbol;Acc:HGNC:25216]
#INFO:	QUERY:	ENSCAFG00000001094	SMAD5	SMAD family member 5 [Source:HGNC Symbol;Acc:HGNC:6771]
#INFO:	QUERY:	ENSCAFG00000001096	ASAP1	ArfGAP with SH3 domain, ankyrin repeat and PH domain 1 [Source:HGNC Symbol;Acc:HGNC:2720]
#INFO:	QUERY:	ENSCAFG00000001100	EFR3A	EFR3 homolog A [Source:HGNC Symbol;Acc:HGNC:28970]
#INFO:	QUERY:	ENSCAFG00000001114	ARHGAP18	rho GTPase-activating protein 18 [Source:RefSeq peptide;Acc:NP_001273896]
#INFO:	QUERY:	ENSCAFG00000001115	L3MBTL3	L3MBTL3, histone methyl-lysine binding protein [Source:HGNC Symbol;Acc:HGNC:23035]
#INFO:	QUERY:	ENSCAFG00000001120	L3MBTL2	L3MBTL2, polycomb repressive complex 1 subunit [Source:HGNC Symbol;Acc:HGNC:18594]
#INFO:	QUERY:	ENSCAFG00000001124	PHF20L1	PHD finger protein 20 like 1 [Source:HGNC Symbol;Acc:HGNC:24280]
#INFO:	QUERY:	ENSCAFG00000001124	PHF20L1	PHD finger protein 20 like 1 [Source:HGNC Symbol;Acc:HGNC:24280]
#INFO:	QUERY:	ENSCAFG00000001125	EP300	E1A binding protein p300 [Source:HGNC Symbol;Acc:HGNC:3373]
#INFO:	QUERY:	ENSCAFG00000001131	SLA	Src like adaptor [Source:HGNC Symbol;Acc:HGNC:10902]
#INFO:	QUERY:	ENSCAFG00000001132	HNRNPA0	heterogeneous nuclear ribonucleoprotein A0 [Source:HGNC Symbol;Acc:HGNC:5030]
#INFO:	QUERY:	ENSCAFG00000001136	EPB41L2	erythrocyte membrane protein band 4.1 like 2 [Source:HGNC Symbol;Acc:HGNC:3379]
#INFO:	QUERY:	ENSCAFG00000001139	ST13	hsc70-interacting protein [Source:RefSeq peptide;Acc:NP_001239347]
#INFO:	QUERY:	ENSCAFG00000001141	NDRG1	protein NDRG1 [Source:RefSeq peptide;Acc:NP_001271363]
#INFO:	QUERY:	ENSCAFG00000001148	ST3GAL1	ST3 beta-galactoside alpha-2,3-sialyltransferase 1 [Source:HGNC Symbol;Acc:HGNC:10862]
#INFO:	QUERY:	ENSCAFG00000001149	CTSL	Cathepsin L1 Cathepsin L1 heavy chain Cathepsin L1 light chain [Source:UniProtKB/Swiss-Prot;Acc:Q9GL24]
#INFO:	QUERY:	ENSCAFG00000001152	FAM13B	family with sequence similarity 13 member B [Source:HGNC Symbol;Acc:HGNC:1335]
#INFO:	QUERY:	ENSCAFG00000001174	GUK1	guanylate kinase 1 [Source:HGNC Symbol;Acc:HGNC:4693]
#INFO:	QUERY:	ENSCAFG00000001176	MRPL55	mitochondrial ribosomal protein L55 [Source:HGNC Symbol;Acc:HGNC:16686]
#INFO:	QUERY:	ENSCAFG00000001186	BRD8	bromodomain containing 8 [Source:HGNC Symbol;Acc:HGNC:19874]
#INFO:	QUERY:	ENSCAFG00000001196	AGO2	argonaute 2, RISC catalytic component [Source:HGNC Symbol;Acc:HGNC:3263]
#INFO:	QUERY:	ENSCAFG00000001198	AAED1	AhpC/TSA antioxidant enzyme domain containing 1 [Source:HGNC Symbol;Acc:HGNC:16881]
#INFO:	QUERY:	ENSCAFG00000001211	HMGA1	high mobility group protein HMG-I/HMG-Y [Source:RefSeq peptide;Acc:NP_001003387]
#INFO:	QUERY:	ENSCAFG00000001212	NUDT3	nudix hydrolase 3 [Source:HGNC Symbol;Acc:HGNC:8050]
#INFO:	QUERY:	ENSCAFG00000001214	RPS10	ribosomal protein S10 [Source:HGNC Symbol;Acc:HGNC:10383]
#INFO:	QUERY:	ENSCAFG00000001225	FAM53C	family with sequence similarity 53 member C [Source:HGNC Symbol;Acc:HGNC:1336]
#INFO:	QUERY:	ENSCAFG00000001228	DENND3	DENN domain containing 3 [Source:HGNC Symbol;Acc:HGNC:29134]
#INFO:	QUERY:	ENSCAFG00000001229	C6ORF106	chromosome 6 open reading frame 106 [Source:HGNC Symbol;Acc:HGNC:21215]
#INFO:	QUERY:	ENSCAFG00000001230	GNG5	G protein subunit gamma 5 [Source:HGNC Symbol;Acc:HGNC:4408]
#INFO:	QUERY:	ENSCAFG00000001232	SLC45A4	solute carrier family 45 member 4 [Source:HGNC Symbol;Acc:HGNC:29196]
#INFO:	QUERY:	ENSCAFG00000001233	KDM3B	lysine demethylase 3B [Source:HGNC Symbol;Acc:HGNC:1337]
#INFO:	QUERY:	ENSCAFG00000001234	UHRF1BP1	UHRF1 binding protein 1 [Source:HGNC Symbol;Acc:HGNC:21216]
#INFO:	QUERY:	ENSCAFG00000001239	TAF11	TATA-box binding protein associated factor 11 [Source:HGNC Symbol;Acc:HGNC:11544]
#INFO:	QUERY:	ENSCAFG00000001254	EGR1	early growth response 1 [Source:HGNC Symbol;Acc:HGNC:3238]
#INFO:	QUERY:	ENSCAFG00000001255	N/A	N/A
#INFO:	QUERY:	ENSCAFG00000001277	ANKS1A	ankyrin repeat and sterile alpha motif domain containing 1A [Source:HGNC Symbol;Acc:HGNC:20961]
#INFO:	QUERY:	ENSCAFG00000001282	N/A	N/A
#INFO:	QUERY:	ENSCAFG00000001289	LY6E	lymphocyte antigen 6 family member E [Source:HGNC Symbol;Acc:HGNC:6727]
#INFO:	QUERY:	ENSCAFG00000001290	AKR1B1	N/A
#INFO:	QUERY:	ENSCAFG00000001290	AKR1B1	N/A
#INFO:	QUERY:	ENSCAFG00000001293	HSPA9	heat shock protein family A (Hsp70) member 9 [Source:HGNC Symbol;Acc:HGNC:5244]
#INFO:	QUERY:	ENSCAFG00000001301	GSDMD	gasdermin D [Source:HGNC Symbol;Acc:HGNC:25697]
#INFO:	QUERY:	ENSCAFG00000001307	DEF6	DEF6, guanine nucleotide exchange factor [Source:HGNC Symbol;Acc:HGNC:2760]
#INFO:	QUERY:	ENSCAFG00000001308	EXOC4	exocyst complex component 4 [Source:HGNC Symbol;Acc:HGNC:30389]
#INFO:	QUERY:	ENSCAFG00000001310	PPARD	Peroxisome proliferator-activated receptor delta [Source:UniProtKB/Swiss-Prot;Acc:Q0ZAQ8]
#INFO:	QUERY:	ENSCAFG00000001312	CHCHD3	coiled-coil-helix-coiled-coil-helix domain containing 3 [Source:HGNC Symbol;Acc:HGNC:21906]
#INFO:	QUERY:	ENSCAFG00000001315	CTNNA1	catenin alpha 1 [Source:HGNC Symbol;Acc:HGNC:2509]
#INFO:	QUERY:	ENSCAFG00000001316	DAPK1	death associated protein kinase 1 [Source:HGNC Symbol;Acc:HGNC:2674]
#INFO:	QUERY:	ENSCAFG00000001317	EEF1D	eukaryotic translation elongation factor 1 delta [Source:HGNC Symbol;Acc:HGNC:3211]
#INFO:	QUERY:	ENSCAFG00000001318	RPL10A	ribosomal protein L10a [Source:HGNC Symbol;Acc:HGNC:10299]
#INFO:	QUERY:	ENSCAFG00000001324	ATF4	activating transcription factor 4 [Source:HGNC Symbol;Acc:HGNC:786]
#INFO:	QUERY:	ENSCAFG00000001330	SIL1	SIL1 nucleotide exchange factor [Source:HGNC Symbol;Acc:HGNC:24624]
#INFO:	QUERY:	ENSCAFG00000001331	ZCCHC6	zinc finger CCHC-type containing 6 [Source:HGNC Symbol;Acc:HGNC:25817]
#INFO:	QUERY:	ENSCAFG00000001333	TSTA3	tissue specific transplantation antigen P35B [Source:HGNC Symbol;Acc:HGNC:12390]
#INFO:	QUERY:	ENSCAFG00000001336	ISCA1	iron-sulfur cluster assembly 1 [Source:HGNC Symbol;Acc:HGNC:28660]
#INFO:	QUERY:	ENSCAFG00000001343	FKBP5	FK506 binding protein 5 [Source:HGNC Symbol;Acc:HGNC:3721]
#INFO:	QUERY:	ENSCAFG00000001345	N/A	N/A
#INFO:	QUERY:	ENSCAFG00000001346	RPL3	60S ribosomal protein L3 [Source:RefSeq peptide;Acc:NP_001239088]
#INFO:	QUERY:	ENSCAFG00000001355	KIAA2026	KIAA2026 [Source:HGNC Symbol;Acc:HGNC:23378]
#INFO:	QUERY:	ENSCAFG00000001358	AGTPBP1	ATP/GTP binding protein 1 [Source:HGNC Symbol;Acc:HGNC:17258]
#INFO:	QUERY:	ENSCAFG00000001360	CBX7	chromobox 7 [Source:HGNC Symbol;Acc:HGNC:1557]
#INFO:	QUERY:	ENSCAFG00000001364	SRPK1	SRSF protein kinase 1 [Source:HGNC Symbol;Acc:HGNC:11305]
#INFO:	QUERY:	ENSCAFG00000001371	SUN2	Sad1 and UNC84 domain containing 2 [Source:HGNC Symbol;Acc:HGNC:14210]
#INFO:	QUERY:	ENSCAFG00000001377	GTPBP1	GTP binding protein 1 [Source:HGNC Symbol;Acc:HGNC:4669]
#INFO:	QUERY:	ENSCAFG00000001378	MAPK14	Mitogen-activated protein kinase 14 [Source:UniProtKB/Swiss-Prot;Acc:O02812]
#INFO:	QUERY:	ENSCAFG00000001379	JOSD1	Josephin domain containing 1 [Source:HGNC Symbol;Acc:HGNC:28953]
#INFO:	QUERY:	ENSCAFG00000001381	UHRF2	ubiquitin like with PHD and ring finger domains 2 [Source:HGNC Symbol;Acc:HGNC:12557]
#INFO:	QUERY:	ENSCAFG00000001382	MAPK13	mitogen-activated protein kinase 13 [Source:HGNC Symbol;Acc:HGNC:6875]
#INFO:	QUERY:	ENSCAFG00000001383	N/A	N/A
#INFO:	QUERY:	ENSCAFG00000001386	BRPF3	bromodomain and PHD finger containing 3 [Source:HGNC Symbol;Acc:HGNC:14256]
#INFO:	QUERY:	ENSCAFG00000001390	RMI1	RecQ mediated genome instability 1 [Source:HGNC Symbol;Acc:HGNC:25764]
#INFO:	QUERY:	ENSCAFG00000001394	ETV7	ETS variant 7 [Source:HGNC Symbol;Acc:HGNC:18160]
#INFO:	QUERY:	ENSCAFG00000001395	DDX17	DEAD-box helicase 17 [Source:HGNC Symbol;Acc:HGNC:2740]
#INFO:	QUERY:	ENSCAFG00000001395	DDX17	DEAD-box helicase 17 [Source:HGNC Symbol;Acc:HGNC:2740]
#INFO:	QUERY:	ENSCAFG00000001398	KCTD20	potassium channel tetramerization domain containing 20 [Source:HGNC Symbol;Acc:HGNC:21052]
#INFO:	QUERY:	ENSCAFG00000001399	N/A	N/A
#INFO:	QUERY:	ENSCAFG00000001399	N/A	N/A
#INFO:	QUERY:	ENSCAFG00000001400	PUF60	poly(U) binding splicing factor 60 [Source:HGNC Symbol;Acc:HGNC:17042]
#INFO:	QUERY:	ENSCAFG00000001404	C9ORF64	chromosome 9 open reading frame 64 [Source:HGNC Symbol;Acc:HGNC:28144]
#INFO:	QUERY:	ENSCAFG00000001405	NRBP2	nuclear receptor binding protein 2 [Source:HGNC Symbol;Acc:HGNC:19339]
#INFO:	QUERY:	ENSCAFG00000001406	MKLN1	muskelin 1 [Source:HGNC Symbol;Acc:HGNC:7109]
#INFO:	QUERY:	ENSCAFG00000001411	STK38	serine/threonine kinase 38 [Source:HGNC Symbol;Acc:HGNC:17847]
#INFO:	QUERY:	ENSCAFG00000001413	N/A	N/A
#INFO:	QUERY:	ENSCAFG00000001414	SRSF3	serine and arginine rich splicing factor 3 [Source:HGNC Symbol;Acc:HGNC:10785]
#INFO:	QUERY:	ENSCAFG00000001424	PLA2G6	phospholipase A2 group VI [Source:HGNC Symbol;Acc:HGNC:9039]
#INFO:	QUERY:	ENSCAFG00000001428	PPIL1	peptidylprolyl isomerase like 1 [Source:HGNC Symbol;Acc:HGNC:9260]
#INFO:	QUERY:	ENSCAFG00000001431	PICK1	protein interacting with PRKCA 1 [Source:HGNC Symbol;Acc:HGNC:9394]
#INFO:	QUERY:	ENSCAFG00000001432	C6ORF89	chromosome 6 open reading frame 89 [Source:HGNC Symbol;Acc:HGNC:21114]
#INFO:	QUERY:	ENSCAFG00000001434	KDM4C	lysine demethylase 4C [Source:HGNC Symbol;Acc:HGNC:17071]
#INFO:	QUERY:	ENSCAFG00000001435	UBQLN1	ubiquilin 1 [Source:HGNC Symbol;Acc:HGNC:12508]
#INFO:	QUERY:	ENSCAFG00000001437	POLR2F	RNA polymerase II subunit F [Source:HGNC Symbol;Acc:HGNC:9193]
#INFO:	QUERY:	ENSCAFG00000001441	MTCH1	mitochondrial carrier 1 [Source:HGNC Symbol;Acc:HGNC:17586]
#INFO:	QUERY:	ENSCAFG00000001443	EIF3L	eukaryotic translation initiation factor 3 subunit L [Source:HGNC Symbol;Acc:HGNC:18138]
#INFO:	QUERY:	ENSCAFG00000001444	FGD2	FYVE, RhoGEF and PH domain containing 2 [Source:HGNC Symbol;Acc:HGNC:3664]
#INFO:	QUERY:	ENSCAFG00000001445	GRINA	glutamate ionotropic receptor NMDA type subunit associated protein 1 [Source:HGNC Symbol;Acc:HGNC:4589]
#INFO:	QUERY:	ENSCAFG00000001448	N/A	proto-oncogene serine/threonine-protein kinase pim-1 [Source:RefSeq peptide;Acc:NP_001139649]
#INFO:	QUERY:	ENSCAFG00000001477	CMTR1	cap methyltransferase 1 [Source:HGNC Symbol;Acc:HGNC:21077]
#INFO:	QUERY:	ENSCAFG00000001480	TRIOBP	TRIO and F-actin binding protein [Source:HGNC Symbol;Acc:HGNC:17009]
#INFO:	QUERY:	ENSCAFG00000001487	LGALS1	N/A
#INFO:	QUERY:	ENSCAFG00000001489	ZFAND3	zinc finger AN1-type containing 3 [Source:HGNC Symbol;Acc:HGNC:18019]
#INFO:	QUERY:	ENSCAFG00000001490	SH3BP1	SH3 domain binding protein 1 [Source:HGNC Symbol;Acc:HGNC:10824]
#INFO:	QUERY:	ENSCAFG00000001492	N/A	N/A
#INFO:	QUERY:	ENSCAFG00000001496	GGA1	golgi associated, gamma adaptin ear containing, ARF binding protein 1 [Source:HGNC Symbol;Acc:HGNC:17842]
#INFO:	QUERY:	ENSCAFG00000001503	MFNG	MFNG O-fucosylpeptide 3-beta-N-acetylglucosaminyltransferase [Source:HGNC Symbol;Acc:HGNC:7038]
#INFO:	QUERY:	ENSCAFG00000001505	UBE2H	ubiquitin conjugating enzyme E2 H [Source:HGNC Symbol;Acc:HGNC:12484]
#INFO:	QUERY:	ENSCAFG00000001506	CYTH4	cytohesin 4 [Source:HGNC Symbol;Acc:HGNC:9505]
#INFO:	QUERY:	ENSCAFG00000001507	NRF1	nuclear respiratory factor 1 [Source:HGNC Symbol;Acc:HGNC:7996]
#INFO:	QUERY:	ENSCAFG00000001508	RAC2	ras-related C3 botulinum toxin substrate 2 (rho family, small GTP binding protein Rac2) [Source:HGNC Symbol;Acc:HGNC:9802]
#INFO:	QUERY:	ENSCAFG00000001513	KCTD17	potassium channel tetramerization domain containing 17 [Source:HGNC Symbol;Acc:HGNC:25705]
#INFO:	QUERY:	ENSCAFG00000001514	MPST	mercaptopyruvate sulfurtransferase [Source:HGNC Symbol;Acc:HGNC:7223]
#INFO:	QUERY:	ENSCAFG00000001515	STRIP2	striatin interacting protein 2 [Source:HGNC Symbol;Acc:HGNC:22209]
#INFO:	QUERY:	ENSCAFG00000001519	CSF2RB	colony stimulating factor 2 receptor beta common subunit [Source:HGNC Symbol;Acc:HGNC:2436]
#INFO:	QUERY:	ENSCAFG00000001521	EXOSC4	exosome component 4 [Source:HGNC Symbol;Acc:HGNC:18189]
#INFO:	QUERY:	ENSCAFG00000001522	NCF4	neutrophil cytosolic factor 4 [Source:HGNC Symbol;Acc:HGNC:7662]
#INFO:	QUERY:	ENSCAFG00000001523	GPAA1	glycosylphosphatidylinositol anchor attachment 1 [Source:HGNC Symbol;Acc:HGNC:4446]
#INFO:	QUERY:	ENSCAFG00000001529	CYC1	cytochrome c1 [Source:HGNC Symbol;Acc:HGNC:2579]
#INFO:	QUERY:	ENSCAFG00000001530	N/A	N/A
#INFO:	QUERY:	ENSCAFG00000001534	TLE4	transducin like enhancer of split 4 [Source:HGNC Symbol;Acc:HGNC:11840]
#INFO:	QUERY:	ENSCAFG00000001543	TNPO3	transportin 3 [Source:HGNC Symbol;Acc:HGNC:17103]
#INFO:	QUERY:	ENSCAFG00000001544	EIF3D	eukaryotic translation initiation factor 3 subunit D [Source:HGNC Symbol;Acc:HGNC:3278]
#INFO:	QUERY:	ENSCAFG00000001546	MROH1	maestro heat like repeat family member 1 [Source:HGNC Symbol;Acc:HGNC:26958]
#INFO:	QUERY:	ENSCAFG00000001551	PSIP1	PC4 and SFRS1 interacting protein 1 [Source:HGNC Symbol;Acc:HGNC:9527]
#INFO:	QUERY:	ENSCAFG00000001553	TXN2	thioredoxin 2 [Source:HGNC Symbol;Acc:HGNC:17772]
#INFO:	QUERY:	ENSCAFG00000001554	BOP1	block of proliferation 1 [Source:HGNC Symbol;Acc:HGNC:15519]
#INFO:	QUERY:	ENSCAFG00000001563	HSF1	heat shock transcription factor 1 [Source:HGNC Symbol;Acc:HGNC:5224]
#INFO:	QUERY:	ENSCAFG00000001564	N/A	N/A
#INFO:	QUERY:	ENSCAFG00000001578	OARD1	O-acyl-ADP-ribose deacylase 1 [Source:HGNC Symbol;Acc:HGNC:21257]
#INFO:	QUERY:	ENSCAFG00000001579	GNAQ	guanine nucleotide-binding protein G(q) subunit alpha [Source:RefSeq peptide;Acc:NP_001003249]
#INFO:	QUERY:	ENSCAFG00000001586	TREM2	triggering receptor expressed on myeloid cells 2 [Source:HGNC Symbol;Acc:HGNC:17761]
#INFO:	QUERY:	ENSCAFG00000001589	N/A	N/A
#INFO:	QUERY:	ENSCAFG00000001591	TREM1	triggering receptor expressed on myeloid cells 1 precursor [Source:RefSeq peptide;Acc:NP_001271421]
#INFO:	QUERY:	ENSCAFG00000001598	HAUS6	HAUS augmin like complex subunit 6 [Source:HGNC Symbol;Acc:HGNC:25948]
#INFO:	QUERY:	ENSCAFG00000001599	TFEB	transcription factor EB [Source:HGNC Symbol;Acc:HGNC:11753]
#INFO:	QUERY:	ENSCAFG00000001600	CPSF1	cleavage and polyadenylation specific factor 1 [Source:HGNC Symbol;Acc:HGNC:2324]
#INFO:	QUERY:	ENSCAFG00000001601	PLIN2	perilipin 2 [Source:HGNC Symbol;Acc:HGNC:248]
#INFO:	QUERY:	ENSCAFG00000001610	VPS28	VPS28, ESCRT-I subunit [Source:HGNC Symbol;Acc:HGNC:18178]
#INFO:	QUERY:	ENSCAFG00000001611	IRF5	interferon regulatory factor 5 [Source:HGNC Symbol;Acc:HGNC:6120]
#INFO:	QUERY:	ENSCAFG00000001614	BYSL	bystin like [Source:HGNC Symbol;Acc:HGNC:1157]
#INFO:	QUERY:	ENSCAFG00000001615	RPS6	ribosomal protein S6 [Source:HGNC Symbol;Acc:HGNC:10429]
#INFO:	QUERY:	ENSCAFG00000001618	CCND3	cyclin D3 [Source:HGNC Symbol;Acc:HGNC:1585]
#INFO:	QUERY:	ENSCAFG00000001620	ATP6V1F	ATPase H+ transporting V1 subunit F [Source:HGNC Symbol;Acc:HGNC:16832]
#INFO:	QUERY:	ENSCAFG00000001624	CYHR1	cysteine and histidine rich 1 [Source:HGNC Symbol;Acc:HGNC:17806]
#INFO:	QUERY:	ENSCAFG00000001630	MYH9	myosin, heavy chain 9, non-muscle [Source:HGNC Symbol;Acc:HGNC:7579]
#INFO:	QUERY:	ENSCAFG00000001640	CALU	calumenin [Source:HGNC Symbol;Acc:HGNC:1458]
#INFO:	QUERY:	ENSCAFG00000001649	GCNT1	glucosaminyl (N-acetyl) transferase 1, core 2 [Source:HGNC Symbol;Acc:HGNC:4203]
#INFO:	QUERY:	ENSCAFG00000001652	HACD4	3-hydroxyacyl-CoA dehydratase 4 [Source:HGNC Symbol;Acc:HGNC:20920]
#INFO:	QUERY:	ENSCAFG00000001660	LRRC14	leucine rich repeat containing 14 [Source:HGNC Symbol;Acc:HGNC:20419]
#INFO:	QUERY:	ENSCAFG00000001667	RBM28	RNA binding motif protein 28 [Source:HGNC Symbol;Acc:HGNC:21863]
#INFO:	QUERY:	ENSCAFG00000001671	N/A	N/A
#INFO:	QUERY:	ENSCAFG00000001677	RPL8	ribosomal protein L8 [Source:HGNC Symbol;Acc:HGNC:10368]
#INFO:	QUERY:	ENSCAFG00000001680	N/A	N/A
#INFO:	QUERY:	ENSCAFG00000001686	C8ORF33	chromosome 8 open reading frame 33 [Source:HGNC Symbol;Acc:HGNC:26104]
#INFO:	QUERY:	ENSCAFG00000001697	UBR2	ubiquitin protein ligase E3 component n-recognin 2 [Source:HGNC Symbol;Acc:HGNC:21289]
#INFO:	QUERY:	ENSCAFG00000001698	PLAA	phospholipase A2 activating protein [Source:HGNC Symbol;Acc:HGNC:9043]
#INFO:	QUERY:	ENSCAFG00000001699	OSTF1	osteoclast stimulating factor 1 [Source:HGNC Symbol;Acc:HGNC:8510]
#INFO:	QUERY:	ENSCAFG00000001700	SND1	staphylococcal nuclease and tudor domain containing 1 [Source:HGNC Symbol;Acc:HGNC:30646]
#INFO:	QUERY:	ENSCAFG00000001704	APOL6	apolipoprotein L6 [Source:HGNC Symbol;Acc:HGNC:14870]
#INFO:	QUERY:	ENSCAFG00000001711	HMOX1	heme oxygenase 1 [Source:HGNC Symbol;Acc:HGNC:5013]
#INFO:	QUERY:	ENSCAFG00000001717	TOM1	target of myb1 membrane trafficking protein [Source:HGNC Symbol;Acc:HGNC:11982]
#INFO:	QUERY:	ENSCAFG00000001720	C9ORF72	chromosome 9 open reading frame 72 [Source:HGNC Symbol;Acc:HGNC:28337]
#INFO:	QUERY:	ENSCAFG00000001725	BICRAL	BRD4 interacting chromatin remodeling complex associated protein like [Source:HGNC Symbol;Acc:HGNC:21111]
#INFO:	QUERY:	ENSCAFG00000001726	ARF5	ADP ribosylation factor 5 [Source:HGNC Symbol;Acc:HGNC:658]
#INFO:	QUERY:	ENSCAFG00000001728	N/A	N/A
#INFO:	QUERY:	ENSCAFG00000001730	GCC1	GRIP and coiled-coil domain containing 1 [Source:HGNC Symbol;Acc:HGNC:19095]
#INFO:	QUERY:	ENSCAFG00000001732	HMGXB4	HMG-box containing 4 [Source:HGNC Symbol;Acc:HGNC:5003]
#INFO:	QUERY:	ENSCAFG00000001733	ZNF800	zinc finger protein 800 [Source:HGNC Symbol;Acc:HGNC:27267]
#INFO:	QUERY:	ENSCAFG00000001736	CNPY3	canopy FGF signaling regulator 3 [Source:HGNC Symbol;Acc:HGNC:11968]
#INFO:	QUERY:	ENSCAFG00000001748	PEX6	peroxisomal biogenesis factor 6 [Source:HGNC Symbol;Acc:HGNC:8859]
#INFO:	QUERY:	ENSCAFG00000001756	MEA1	male-enhanced antigen 1 [Source:HGNC Symbol;Acc:HGNC:6986]
#INFO:	QUERY:	ENSCAFG00000001758	FBXO7	F-box protein 7 [Source:HGNC Symbol;Acc:HGNC:13586]
#INFO:	QUERY:	ENSCAFG00000001763	KLHDC3	kelch domain containing 3 [Source:HGNC Symbol;Acc:HGNC:20704]
#INFO:	QUERY:	ENSCAFG00000001766	IREB2	iron responsive element binding protein 2 [Source:HGNC Symbol;Acc:HGNC:6115]
#INFO:	QUERY:	ENSCAFG00000001767	PWP1	PWP1 homolog, endonuclein [Source:HGNC Symbol;Acc:HGNC:17015]
#INFO:	QUERY:	ENSCAFG00000001778	ANXA1	annexin A1 [Source:RefSeq peptide;Acc:NP_001273899]
#INFO:	QUERY:	ENSCAFG00000001781	WFS1	wolframin ER transmembrane glycoprotein [Source:HGNC Symbol;Acc:HGNC:12762]
#INFO:	QUERY:	ENSCAFG00000001782	MRPL2	mitochondrial ribosomal protein L2 [Source:HGNC Symbol;Acc:HGNC:14056]
#INFO:	QUERY:	ENSCAFG00000001785	N/A	N/A
#INFO:	QUERY:	ENSCAFG00000001786	ACO1	aconitase 1 [Source:HGNC Symbol;Acc:HGNC:117]
#INFO:	QUERY:	ENSCAFG00000001787	KLC4	kinesin light chain 4 [Source:HGNC Symbol;Acc:HGNC:21624]
#INFO:	QUERY:	ENSCAFG00000001792	LIMCH1	LIM and calponin homology domains 1 [Source:HGNC Symbol;Acc:HGNC:29191]
#INFO:	QUERY:	ENSCAFG00000001796	TMEM33	transmembrane protein 33 [Source:HGNC Symbol;Acc:HGNC:25541]
#INFO:	QUERY:	ENSCAFG00000001797	CRY1	cryptochrome circadian clock 1 [Source:HGNC Symbol;Acc:HGNC:2384]
#INFO:	QUERY:	ENSCAFG00000001798	SLC30A9	solute carrier family 30 member 9 [Source:HGNC Symbol;Acc:HGNC:1329]
#INFO:	QUERY:	ENSCAFG00000001807	DDX58	DExD/H-box helicase 58 [Source:HGNC Symbol;Acc:HGNC:19102]
#INFO:	QUERY:	ENSCAFG00000001809	TOPORS	TOP1 binding arginine/serine rich protein [Source:HGNC Symbol;Acc:HGNC:21653]
#INFO:	QUERY:	ENSCAFG00000001811	ZFAND5	zinc finger AN1-type containing 5 [Source:HGNC Symbol;Acc:HGNC:13008]
#INFO:	QUERY:	ENSCAFG00000001818	DNAJA1	DnaJ heat shock protein family (Hsp40) member A1 [Source:HGNC Symbol;Acc:HGNC:5229]
#INFO:	QUERY:	ENSCAFG00000001819	DMTF1	cyclin D binding myb like transcription factor 1 [Source:HGNC Symbol;Acc:HGNC:14603]
#INFO:	QUERY:	ENSCAFG00000001821	ABHD17B	abhydrolase domain containing 17B [Source:HGNC Symbol;Acc:HGNC:24278]
#INFO:	QUERY:	ENSCAFG00000001825	TMEM2	transmembrane protein 2 [Source:HGNC Symbol;Acc:HGNC:11869]
#INFO:	QUERY:	ENSCAFG00000001827	CROT	carnitine O-octanoyltransferase [Source:HGNC Symbol;Acc:HGNC:2366]
#INFO:	QUERY:	ENSCAFG00000001835	MDR1	ATP binding cassette subfamily B member 1 [Source:HGNC Symbol;Acc:HGNC:40]
#INFO:	QUERY:	ENSCAFG00000001836	SMU1	DNA replication regulator and spliceosomal factor [Source:HGNC Symbol;Acc:HGNC:18247]
#INFO:	QUERY:	ENSCAFG00000001840	N/A	N/A
#INFO:	QUERY:	ENSCAFG00000001844	BAG1	BCL2 associated athanogene 1 [Source:HGNC Symbol;Acc:HGNC:937]
#INFO:	QUERY:	ENSCAFG00000001845	DBF4	DBF4 zinc finger [Source:HGNC Symbol;Acc:HGNC:17364]
#INFO:	QUERY:	ENSCAFG00000001846	N/A	N/A
#INFO:	QUERY:	ENSCAFG00000001848	NFX1	nuclear transcription factor, X-box binding 1 [Source:HGNC Symbol;Acc:HGNC:7803]
#INFO:	QUERY:	ENSCAFG00000001850	GUF1	GUF1 homolog, GTPase [Source:HGNC Symbol;Acc:HGNC:25799]
#INFO:	QUERY:	ENSCAFG00000001853	ABCC10	ATP binding cassette subfamily C member 10 [Source:HGNC Symbol;Acc:HGNC:52]
#INFO:	QUERY:	ENSCAFG00000001855	N/A	N/A
#INFO:	QUERY:	ENSCAFG00000001855	N/A	N/A
#INFO:	QUERY:	ENSCAFG00000001856	STEAP4	STEAP4 metalloreductase [Source:HGNC Symbol;Acc:HGNC:21923]
#INFO:	QUERY:	ENSCAFG00000001865	TJAP1	tight junction associated protein 1 [Source:HGNC Symbol;Acc:HGNC:17949]
#INFO:	QUERY:	ENSCAFG00000001868	YIPF3	Yip1 domain family member 3 [Source:HGNC Symbol;Acc:HGNC:21023]
#INFO:	QUERY:	ENSCAFG00000001875	CKAP4	cytoskeleton associated protein 4 [Source:HGNC Symbol;Acc:HGNC:16991]
#INFO:	QUERY:	ENSCAFG00000001880	SMC5	structural maintenance of chromosomes 5 [Source:HGNC Symbol;Acc:HGNC:20465]
#INFO:	QUERY:	ENSCAFG00000001882	GTPBP10	GTP binding protein 10 [Source:HGNC Symbol;Acc:HGNC:25106]
#INFO:	QUERY:	ENSCAFG00000001885	APPL2	adaptor protein, phosphotyrosine interacting with PH domain and leucine zipper 2 [Source:HGNC Symbol;Acc:HGNC:18242]
#INFO:	QUERY:	ENSCAFG00000001891	UBAP2	ubiquitin associated protein 2 [Source:HGNC Symbol;Acc:HGNC:14185]
#INFO:	QUERY:	ENSCAFG00000001894	WASHC4	WASH complex subunit 4 [Source:HGNC Symbol;Acc:HGNC:29174]
#INFO:	QUERY:	ENSCAFG00000001899	COMMD8	COMM domain containing 8 [Source:HGNC Symbol;Acc:HGNC:26036]
#INFO:	QUERY:	ENSCAFG00000001901	DCAF12	DDB1 and CUL4 associated factor 12 [Source:HGNC Symbol;Acc:HGNC:19911]
#INFO:	QUERY:	ENSCAFG00000001903	ATP10D	ATPase phospholipid transporting 10D (putative) [Source:HGNC Symbol;Acc:HGNC:13549]
#INFO:	QUERY:	ENSCAFG00000001905	N/A	N/A
#INFO:	QUERY:	ENSCAFG00000001910	POLH	DNA polymerase eta [Source:HGNC Symbol;Acc:HGNC:9181]
#INFO:	QUERY:	ENSCAFG00000001913	NFXL1	nuclear transcription factor, X-box binding like 1 [Source:HGNC Symbol;Acc:HGNC:18726]
#INFO:	QUERY:	ENSCAFG00000001916	PIP5K1B	phosphatidylinositol-4-phosphate 5-kinase type 1 beta [Source:HGNC Symbol;Acc:HGNC:8995]
#INFO:	QUERY:	ENSCAFG00000001918	GTPBP2	GTP binding protein 2 [Source:HGNC Symbol;Acc:HGNC:4670]
#INFO:	QUERY:	ENSCAFG00000001922	MAD2L1BP	MAD2L1 binding protein [Source:HGNC Symbol;Acc:HGNC:21059]
#INFO:	QUERY:	ENSCAFG00000001928	MRPS18A	mitochondrial ribosomal protein S18A [Source:HGNC Symbol;Acc:HGNC:14515]
#INFO:	QUERY:	ENSCAFG00000001929	SLC41A2	solute carrier family 41 member 2 [Source:HGNC Symbol;Acc:HGNC:31045]
#INFO:	QUERY:	ENSCAFG00000001935	AKAP9	A-kinase anchoring protein 9 [Source:HGNC Symbol;Acc:HGNC:379]
#INFO:	QUERY:	ENSCAFG00000001937	DCTN3	dynactin subunit 3 [Source:HGNC Symbol;Acc:HGNC:2713]
#INFO:	QUERY:	ENSCAFG00000001938	VEGFA	Vascular endothelial growth factor A [Source:UniProtKB/Swiss-Prot;Acc:Q9MYV3]
#INFO:	QUERY:	ENSCAFG00000001938	VEGFA	Vascular endothelial growth factor A [Source:UniProtKB/Swiss-Prot;Acc:Q9MYV3]
#INFO:	QUERY:	ENSCAFG00000001941	TMEM63B	transmembrane protein 63B [Source:HGNC Symbol;Acc:HGNC:17735]
#INFO:	QUERY:	ENSCAFG00000001942	TEC	tec protein tyrosine kinase [Source:HGNC Symbol;Acc:HGNC:11719]
#INFO:	QUERY:	ENSCAFG00000001943	N/A	COBW domain containing 2 [Source:RefSeq peptide;Acc:NP_001300766]
#INFO:	QUERY:	ENSCAFG00000001944	TXNRD1	thioredoxin reductase 1, cytoplasmic [Source:RefSeq peptide;Acc:NP_001116145]
#INFO:	QUERY:	ENSCAFG00000001945	CYP51A1	cytochrome P450 family 51 subfamily A member 1 [Source:HGNC Symbol;Acc:HGNC:2649]
#INFO:	QUERY:	ENSCAFG00000001946	GALT	galactose-1-phosphate uridylyltransferase [Source:HGNC Symbol;Acc:HGNC:4135]
#INFO:	QUERY:	ENSCAFG00000001956	SLAIN2	SLAIN motif family member 2 [Source:HGNC Symbol;Acc:HGNC:29282]
#INFO:	QUERY:	ENSCAFG00000001957	DOCK8	dedicator of cytokinesis 8 [Source:HGNC Symbol;Acc:HGNC:19191]
#INFO:	QUERY:	ENSCAFG00000001969	ANKIB1	ankyrin repeat and IBR domain containing 1 [Source:HGNC Symbol;Acc:HGNC:22215]
#INFO:	QUERY:	ENSCAFG00000001972	FRYL	FRY like transcription coactivator [Source:HGNC Symbol;Acc:HGNC:29127]
#INFO:	QUERY:	ENSCAFG00000001976	VCP	valosin containing protein [Source:HGNC Symbol;Acc:HGNC:12666]
#INFO:	QUERY:	ENSCAFG00000001977	PEX1	peroxisomal biogenesis factor 1 [Source:HGNC Symbol;Acc:HGNC:8850]
#INFO:	QUERY:	ENSCAFG00000001980	RBM48	RNA binding motif protein 48 [Source:HGNC Symbol;Acc:HGNC:21785]
#INFO:	QUERY:	ENSCAFG00000001981	HSP90AB1	heat shock protein 90 alpha family class B member 1 [Source:HGNC Symbol;Acc:HGNC:5258]
#INFO:	QUERY:	ENSCAFG00000001981	HSP90AB1	heat shock protein 90 alpha family class B member 1 [Source:HGNC Symbol;Acc:HGNC:5258]
#INFO:	QUERY:	ENSCAFG00000001983	SLC35B2	adenosine 3'-phospho 5'-phosphosulfate transporter 1 precursor [Source:RefSeq peptide;Acc:NP_001120971]
#INFO:	QUERY:	ENSCAFG00000001985	N/A	N/A
#INFO:	QUERY:	ENSCAFG00000001989	AARS2	alanyl-tRNA synthetase 2, mitochondrial [Source:HGNC Symbol;Acc:HGNC:21022]
#INFO:	QUERY:	ENSCAFG00000001990	OCIAD1	OCIA domain containing 1 [Source:HGNC Symbol;Acc:HGNC:16074]
#INFO:	QUERY:	ENSCAFG00000001996	CDC5L	cell division cycle 5 like [Source:HGNC Symbol;Acc:HGNC:1743]
#INFO:	QUERY:	ENSCAFG00000001999	DCUN1D4	defective in cullin neddylation 1 domain containing 4 [Source:HGNC Symbol;Acc:HGNC:28998]
#INFO:	QUERY:	ENSCAFG00000002000	PIGO	phosphatidylinositol glycan anchor biosynthesis class O [Source:HGNC Symbol;Acc:HGNC:23215]
#INFO:	QUERY:	ENSCAFG00000002007	SAMD9L	sterile alpha motif domain containing 9 like [Source:HGNC Symbol;Acc:HGNC:1349]
#INFO:	QUERY:	ENSCAFG00000002018	VPS50	VPS50, EARP/GARPII complex subunit [Source:HGNC Symbol;Acc:HGNC:25956]
#INFO:	QUERY:	ENSCAFG00000002020	ENPP4	ectonucleotide pyrophosphatase/phosphodiesterase 4 (putative) [Source:HGNC Symbol;Acc:HGNC:3359]
#INFO:	QUERY:	ENSCAFG00000002021	ENPP5	ectonucleotide pyrophosphatase/phosphodiesterase 5 (putative) [Source:HGNC Symbol;Acc:HGNC:13717]
#INFO:	QUERY:	ENSCAFG00000002025	GCC2	GRIP and coiled-coil domain containing 2 [Source:HGNC Symbol;Acc:HGNC:23218]
#INFO:	QUERY:	ENSCAFG00000002028	VLDLR	very low density lipoprotein receptor [Source:HGNC Symbol;Acc:HGNC:12698]
#INFO:	QUERY:	ENSCAFG00000002034	N/A	N/A
#INFO:	QUERY:	ENSCAFG00000002035	PUM3	pumilio RNA binding family member 3 [Source:HGNC Symbol;Acc:HGNC:29676]
#INFO:	QUERY:	ENSCAFG00000002037	PLA2G7	phospholipase A2 group VII [Source:HGNC Symbol;Acc:HGNC:9040]
#INFO:	QUERY:	ENSCAFG00000002037	PLA2G7	phospholipase A2 group VII [Source:HGNC Symbol;Acc:HGNC:9040]
#INFO:	QUERY:	ENSCAFG00000002058	N/A	N/A
#INFO:	QUERY:	ENSCAFG00000002061	CD72	CD72 molecule [Source:HGNC Symbol;Acc:HGNC:1696]
#INFO:	QUERY:	ENSCAFG00000002070	FAM32A	uncharacterized protein LOC480644 [Source:RefSeq peptide;Acc:NP_001274000]
#INFO:	QUERY:	ENSCAFG00000002078	N/A	N/A
#INFO:	QUERY:	ENSCAFG00000002081	CDC37L1	cell division cycle 37 like 1 [Source:HGNC Symbol;Acc:HGNC:17179]
#INFO:	QUERY:	ENSCAFG00000002083	N/A	N/A
#INFO:	QUERY:	ENSCAFG00000002085	SNRPE	small nuclear ribonucleoprotein polypeptide E [Source:HGNC Symbol;Acc:HGNC:11161]
#INFO:	QUERY:	ENSCAFG00000002090	SRD5A3	steroid 5 alpha-reductase 3 [Source:HGNC Symbol;Acc:HGNC:25812]
#INFO:	QUERY:	ENSCAFG00000002091	RCL1	RNA terminal phosphate cyclase like 1 [Source:HGNC Symbol;Acc:HGNC:17687]
#INFO:	QUERY:	ENSCAFG00000002094	TMEM165	transmembrane protein 165 [Source:HGNC Symbol;Acc:HGNC:30760]
#INFO:	QUERY:	ENSCAFG00000002096	UXS1	UDP-glucuronate decarboxylase 1 [Source:HGNC Symbol;Acc:HGNC:17729]
#INFO:	QUERY:	ENSCAFG00000002099	NCK2	NCK adaptor protein 2 [Source:HGNC Symbol;Acc:HGNC:7665]
#INFO:	QUERY:	ENSCAFG00000002102	JAK2	Janus kinase 2 [Source:HGNC Symbol;Acc:HGNC:6192]
#INFO:	QUERY:	ENSCAFG00000002105	FHL2	four and a half LIM domains 2 [Source:HGNC Symbol;Acc:HGNC:3703]
#INFO:	QUERY:	ENSCAFG00000002111	MUT	methylmalonyl-CoA mutase [Source:HGNC Symbol;Acc:HGNC:7526]
#INFO:	QUERY:	ENSCAFG00000002115	N/A	N/A
#INFO:	QUERY:	ENSCAFG00000002116	PLGRKT	plasminogen receptor with a C-terminal lysine [Source:HGNC Symbol;Acc:HGNC:23633]
#INFO:	QUERY:	ENSCAFG00000002117	C2ORF49	chromosome 2 open reading frame 49 [Source:HGNC Symbol;Acc:HGNC:28772]
#INFO:	QUERY:	ENSCAFG00000002118	PON3	paraoxonase 3 [Source:HGNC Symbol;Acc:HGNC:9206]
#INFO:	QUERY:	ENSCAFG00000002120	CD274	programmed cell death 1 ligand 1 precursor [Source:RefSeq peptide;Acc:NP_001278901]
#INFO:	QUERY:	ENSCAFG00000002121	PDCD1LG2	programmed cell death 1 ligand 2 [Source:HGNC Symbol;Acc:HGNC:18731]
#INFO:	QUERY:	ENSCAFG00000002122	MRPS9	mitochondrial ribosomal protein S9 [Source:HGNC Symbol;Acc:HGNC:14501]
#INFO:	QUERY:	ENSCAFG00000002123	PON2	paraoxonase 2 [Source:HGNC Symbol;Acc:HGNC:9205]
#INFO:	QUERY:	ENSCAFG00000002128	RIC1	RIC1 homolog, RAB6A GEF complex partner 1 [Source:HGNC Symbol;Acc:HGNC:17686]
#INFO:	QUERY:	ENSCAFG00000002131	ERMP1	endoplasmic reticulum metallopeptidase 1 [Source:HGNC Symbol;Acc:HGNC:23703]
#INFO:	QUERY:	ENSCAFG00000002134	IL18RAP	interleukin 18 receptor accessory protein [Source:HGNC Symbol;Acc:HGNC:5989]
#INFO:	QUERY:	ENSCAFG00000002138	IL18R1	interleukin 18 receptor 1 [Source:HGNC Symbol;Acc:HGNC:5988]
#INFO:	QUERY:	ENSCAFG00000002145	N/A	N/A
#INFO:	QUERY:	ENSCAFG00000002147	IL1R1	interleukin 1 receptor type 1 [Source:HGNC Symbol;Acc:HGNC:5993]
#INFO:	QUERY:	ENSCAFG00000002152	IL1R2	interleukin 1 receptor type 2 [Source:HGNC Symbol;Acc:HGNC:5994]
#INFO:	QUERY:	ENSCAFG00000002154	TLN1	talin 1 [Source:HGNC Symbol;Acc:HGNC:11845]
#INFO:	QUERY:	ENSCAFG00000002154	TLN1	talin 1 [Source:HGNC Symbol;Acc:HGNC:11845]
#INFO:	QUERY:	ENSCAFG00000002160	SPTLC1	serine palmitoyltransferase long chain base subunit 1 [Source:HGNC Symbol;Acc:HGNC:11277]
#INFO:	QUERY:	ENSCAFG00000002162	MAP4K4	mitogen-activated protein kinase kinase kinase kinase 4 [Source:HGNC Symbol;Acc:HGNC:6866]
#INFO:	QUERY:	ENSCAFG00000002169	NFIL3	nuclear factor, interleukin 3 regulated [Source:HGNC Symbol;Acc:HGNC:7787]
#INFO:	QUERY:	ENSCAFG00000002171	SYK	spleen associated tyrosine kinase [Source:HGNC Symbol;Acc:HGNC:11491]
#INFO:	QUERY:	ENSCAFG00000002174	GADD45G	growth arrest and DNA damage inducible gamma [Source:HGNC Symbol;Acc:HGNC:4097]
#INFO:	QUERY:	ENSCAFG00000002175	EXOC1	exocyst complex component 1 [Source:HGNC Symbol;Acc:HGNC:30380]
#INFO:	QUERY:	ENSCAFG00000002179	N/A	N/A
#INFO:	QUERY:	ENSCAFG00000002180	SEMA4D	semaphorin 4D [Source:HGNC Symbol;Acc:HGNC:10732]
#INFO:	QUERY:	ENSCAFG00000002182	N/A	N/A
#INFO:	QUERY:	ENSCAFG00000002188	SECISBP2	SECIS binding protein 2 [Source:HGNC Symbol;Acc:HGNC:30972]
#INFO:	QUERY:	ENSCAFG00000002193	N/A	N/A
#INFO:	QUERY:	ENSCAFG00000002196	MCM3	minichromosome maintenance complex component 3 [Source:HGNC Symbol;Acc:HGNC:6945]
#INFO:	QUERY:	ENSCAFG00000002199	CNOT11	CCR4-NOT transcription complex subunit 11 [Source:HGNC Symbol;Acc:HGNC:25217]
#INFO:	QUERY:	ENSCAFG00000002203	CREB3	cAMP responsive element binding protein 3 [Source:HGNC Symbol;Acc:HGNC:2347]
#INFO:	QUERY:	ENSCAFG00000002206	TBC1D8	TBC1 domain family member 8 [Source:HGNC Symbol;Acc:HGNC:17791]
#INFO:	QUERY:	ENSCAFG00000002208	SPIN1	spindlin 1 [Source:HGNC Symbol;Acc:HGNC:11243]
#INFO:	QUERY:	ENSCAFG00000002214	TRAM2	translocation associated membrane protein 2 [Source:HGNC Symbol;Acc:HGNC:16855]
#INFO:	QUERY:	ENSCAFG00000002224	ZNF169	zinc finger protein 169 [Source:HGNC Symbol;Acc:HGNC:12957]
#INFO:	QUERY:	ENSCAFG00000002225	RGP1	RGP1 homolog, RAB6A GEF complex partner 1 [Source:HGNC Symbol;Acc:HGNC:21965]
#INFO:	QUERY:	ENSCAFG00000002226	PDCL3	phosducin like 3 [Source:HGNC Symbol;Acc:HGNC:28860]
#INFO:	QUERY:	ENSCAFG00000002236	PAICS	phosphoribosylaminoimidazole carboxylase and phosphoribosylaminoimidazolesuccinocarboxamide synthase [Source:HGNC Symbol;Acc:HGNC:8587]
#INFO:	QUERY:	ENSCAFG00000002238	MIOS	meiosis regulator for oocyte development [Source:HGNC Symbol;Acc:HGNC:21905]
#INFO:	QUERY:	ENSCAFG00000002244	SRP72	Signal recognition particle subunit SRP72 [Source:UniProtKB/Swiss-Prot;Acc:P33731]
#INFO:	QUERY:	ENSCAFG00000002260	REV1	REV1, DNA directed polymerase [Source:HGNC Symbol;Acc:HGNC:14060]
#INFO:	QUERY:	ENSCAFG00000002261	FAM120A	family with sequence similarity 120A [Source:HGNC Symbol;Acc:HGNC:13247]
#INFO:	QUERY:	ENSCAFG00000002264	FBXO9	F-box protein 9 [Source:HGNC Symbol;Acc:HGNC:13588]
#INFO:	QUERY:	ENSCAFG00000002270	NINJ1	ninjurin 1 [Source:HGNC Symbol;Acc:HGNC:7824]
#INFO:	QUERY:	ENSCAFG00000002271	PHF14	PHD finger protein 14 [Source:HGNC Symbol;Acc:HGNC:22203]
#INFO:	QUERY:	ENSCAFG00000002275	CARD19	caspase recruitment domain family member 19 [Source:HGNC Symbol;Acc:HGNC:28148]
#INFO:	QUERY:	ENSCAFG00000002276	ELOVL5	ELOVL fatty acid elongase 5 [Source:HGNC Symbol;Acc:HGNC:21308]
#INFO:	QUERY:	ENSCAFG00000002278	EIF5B	eukaryotic translation initiation factor 5B [Source:HGNC Symbol;Acc:HGNC:30793]
#INFO:	QUERY:	ENSCAFG00000002283	FGD3	FYVE, RhoGEF and PH domain containing 3 [Source:HGNC Symbol;Acc:HGNC:16027]
#INFO:	QUERY:	ENSCAFG00000002287	TXNDC9	thioredoxin domain containing 9 [Source:HGNC Symbol;Acc:HGNC:24110]
#INFO:	QUERY:	ENSCAFG00000002287	TXNDC9	thioredoxin domain containing 9 [Source:HGNC Symbol;Acc:HGNC:24110]
#INFO:	QUERY:	ENSCAFG00000002288	GCLC	glutamate-cysteine ligase catalytic subunit [Source:HGNC Symbol;Acc:HGNC:4311]
#INFO:	QUERY:	ENSCAFG00000002289	BICD2	BICD cargo adaptor 2 [Source:HGNC Symbol;Acc:HGNC:17208]
#INFO:	QUERY:	ENSCAFG00000002292	CLTA	clathrin light chain A [Source:HGNC Symbol;Acc:HGNC:2090]
#INFO:	QUERY:	ENSCAFG00000002293	IPPK	inositol-pentakisphosphate 2-kinase [Source:HGNC Symbol;Acc:HGNC:14645]
#INFO:	QUERY:	ENSCAFG00000002294	MITD1	microtubule interacting and trafficking domain containing 1 [Source:HGNC Symbol;Acc:HGNC:25207]
#INFO:	QUERY:	ENSCAFG00000002296	POLR2B	RNA polymerase II subunit B [Source:HGNC Symbol;Acc:HGNC:9188]
#INFO:	QUERY:	ENSCAFG00000002304	GNE	glucosamine (UDP-N-acetyl)-2-epimerase/N-acetylmannosamine kinase [Source:HGNC Symbol;Acc:HGNC:23657]
#INFO:	QUERY:	ENSCAFG00000002315	RNF38	ring finger protein 38 [Source:HGNC Symbol;Acc:HGNC:18052]
#INFO:	QUERY:	ENSCAFG00000002323	MGAT4A	mannosyl (alpha-1,3-)-glycoprotein beta-1,4-N-acetylglucosaminyltransferase, isozyme A [Source:HGNC Symbol;Acc:HGNC:7047]
#INFO:	QUERY:	ENSCAFG00000002324	NOL8	nucleolar protein 8 [Source:HGNC Symbol;Acc:HGNC:23387]
#INFO:	QUERY:	ENSCAFG00000002336	N/A	N/A
#INFO:	QUERY:	ENSCAFG00000002340	IARS	isoleucyl-tRNA synthetase [Source:HGNC Symbol;Acc:HGNC:5330]
#INFO:	QUERY:	ENSCAFG00000002344	INPP4A	inositol polyphosphate-4-phosphatase type I A [Source:HGNC Symbol;Acc:HGNC:6074]
#INFO:	QUERY:	ENSCAFG00000002344	INPP4A	inositol polyphosphate-4-phosphatase type I A [Source:HGNC Symbol;Acc:HGNC:6074]
#INFO:	QUERY:	ENSCAFG00000002346	N/A	N/A
#INFO:	QUERY:	ENSCAFG00000002349	UBE2M	ubiquitin conjugating enzyme E2 M [Source:HGNC Symbol;Acc:HGNC:12491]
#INFO:	QUERY:	ENSCAFG00000002352	CHMP2A	charged multivesicular body protein 2A [Source:HGNC Symbol;Acc:HGNC:30216]
#INFO:	QUERY:	ENSCAFG00000002354	TRIM28	tripartite motif containing 28 [Source:HGNC Symbol;Acc:HGNC:16384]
#INFO:	QUERY:	ENSCAFG00000002365	TMEM131	transmembrane protein 131 [Source:HGNC Symbol;Acc:HGNC:30366]
#INFO:	QUERY:	ENSCAFG00000002366	RPS5	ribosomal protein S5 [Source:HGNC Symbol;Acc:HGNC:10426]
#INFO:	QUERY:	ENSCAFG00000002370	GRHPR	glyoxylate and hydroxypyruvate reductase [Source:HGNC Symbol;Acc:HGNC:4570]
#INFO:	QUERY:	ENSCAFG00000002372	N/A	N/A
#INFO:	QUERY:	ENSCAFG00000002395	N/A	N/A
#INFO:	QUERY:	ENSCAFG00000002404	CNNM4	cyclin and CBS domain divalent metal cation transport mediator 4 [Source:HGNC Symbol;Acc:HGNC:105]
#INFO:	QUERY:	ENSCAFG00000002412	N/A	N/A
#INFO:	QUERY:	ENSCAFG00000002416	TDRD7	tudor domain containing 7 [Source:HGNC Symbol;Acc:HGNC:30831]
#INFO:	QUERY:	ENSCAFG00000002424	BZW2	basic leucine zipper and W2 domains 2 [Source:HGNC Symbol;Acc:HGNC:18808]
#INFO:	QUERY:	ENSCAFG00000002425	KANSL3	KAT8 regulatory NSL complex subunit 3 [Source:HGNC Symbol;Acc:HGNC:25473]
#INFO:	QUERY:	ENSCAFG00000002433	OXER1	oxoeicosanoid receptor 1 [Source:HGNC Symbol;Acc:HGNC:24884]
#INFO:	QUERY:	ENSCAFG00000002435	HAAO	3-hydroxyanthranilate 3,4-dioxygenase [Source:HGNC Symbol;Acc:HGNC:4796]
#INFO:	QUERY:	ENSCAFG00000002439	TSTD2	thiosulfate sulfurtransferase like domain containing 2 [Source:HGNC Symbol;Acc:HGNC:30087]
#INFO:	QUERY:	ENSCAFG00000002445	NCBP1	nuclear cap binding protein subunit 1 [Source:HGNC Symbol;Acc:HGNC:7658]
#INFO:	QUERY:	ENSCAFG00000002448	N/A	N/A
#INFO:	QUERY:	ENSCAFG00000002451	ZNF451	zinc finger protein 451 [Source:HGNC Symbol;Acc:HGNC:21091]
#INFO:	QUERY:	ENSCAFG00000002463	THADA	Thyroid adenoma-associated protein homolog [Source:UniProtKB/Swiss-Prot;Acc:A8C750]
#INFO:	QUERY:	ENSCAFG00000002464	ANP32B	acidic nuclear phosphoprotein 32 family member B [Source:HGNC Symbol;Acc:HGNC:16677]
#INFO:	QUERY:	ENSCAFG00000002467	SNX13	sorting nexin 13 [Source:HGNC Symbol;Acc:HGNC:21335]
#INFO:	QUERY:	ENSCAFG00000002469	NANS	N-acetylneuraminate synthase [Source:HGNC Symbol;Acc:HGNC:19237]
#INFO:	QUERY:	ENSCAFG00000002471	TRIM14	tripartite motif containing 14 [Source:HGNC Symbol;Acc:HGNC:16283]
#INFO:	QUERY:	ENSCAFG00000002477	CORO2A	coronin 2A [Source:HGNC Symbol;Acc:HGNC:2255]
#INFO:	QUERY:	ENSCAFG00000002481	ZNF787	zinc finger protein 787 [Source:HGNC Symbol;Acc:HGNC:26998]
#INFO:	QUERY:	ENSCAFG00000002483	TBC1D2	TBC1 domain family member 2 [Source:HGNC Symbol;Acc:HGNC:18026]
#INFO:	QUERY:	ENSCAFG00000002490	PTP4A1	protein tyrosine phosphatase type IVA, member 1 [Source:HGNC Symbol;Acc:HGNC:9634]
#INFO:	QUERY:	ENSCAFG00000002493	PHF3	PHD finger protein 3 [Source:HGNC Symbol;Acc:HGNC:8921]
#INFO:	QUERY:	ENSCAFG00000002494	GALNT12	polypeptide N-acetylgalactosaminyltransferase 12 [Source:HGNC Symbol;Acc:HGNC:19877]
#INFO:	QUERY:	ENSCAFG00000002505	ZNF691	zinc finger protein 691 [Source:HGNC Symbol;Acc:HGNC:28028]
#INFO:	QUERY:	ENSCAFG00000002508	N/A	N/A
#INFO:	QUERY:	ENSCAFG00000002511	TWISTNB	TWIST neighbor [Source:HGNC Symbol;Acc:HGNC:18027]
#INFO:	QUERY:	ENSCAFG00000002526	P3H1	prolyl 3-hydroxylase 1 [Source:HGNC Symbol;Acc:HGNC:19316]
#INFO:	QUERY:	ENSCAFG00000002527	LRPPRC	leucine rich pentatricopeptide repeat containing [Source:HGNC Symbol;Acc:HGNC:15714]
#INFO:	QUERY:	ENSCAFG00000002531	EPN1	epsin 1 [Source:HGNC Symbol;Acc:HGNC:21604]
#INFO:	QUERY:	ENSCAFG00000002533	SEC61B	Protein transport protein Sec61 subunit beta [Source:UniProtKB/Swiss-Prot;Acc:P60467]
#INFO:	QUERY:	ENSCAFG00000002535	PPM1B	protein phosphatase, Mg2+/Mn2+ dependent 1B [Source:HGNC Symbol;Acc:HGNC:9276]
#INFO:	QUERY:	ENSCAFG00000002538	SLC3A1	solute carrier family 3 member 1 [Source:HGNC Symbol;Acc:HGNC:11025]
#INFO:	QUERY:	ENSCAFG00000002541	YBX1	Y-box binding protein 1 [Source:HGNC Symbol;Acc:HGNC:8014]
#INFO:	QUERY:	ENSCAFG00000002542	N/A	N/A
#INFO:	QUERY:	ENSCAFG00000002544	PPIH	peptidylprolyl isomerase H [Source:HGNC Symbol;Acc:HGNC:14651]
#INFO:	QUERY:	ENSCAFG00000002545	LMBRD1	LMBR1 domain containing 1 [Source:HGNC Symbol;Acc:HGNC:23038]
#INFO:	QUERY:	ENSCAFG00000002551	U2AF2	U2 small nuclear RNA auxiliary factor 2 [Source:HGNC Symbol;Acc:HGNC:23156]
#INFO:	QUERY:	ENSCAFG00000002554	SRBD1	S1 RNA binding domain 1 [Source:HGNC Symbol;Acc:HGNC:25521]
#INFO:	QUERY:	ENSCAFG00000002560	N/A	N/A
#INFO:	QUERY:	ENSCAFG00000002563	FOXJ3	forkhead box J3 [Source:HGNC Symbol;Acc:HGNC:29178]
#INFO:	QUERY:	ENSCAFG00000002565	TEX10	testis expressed 10 [Source:HGNC Symbol;Acc:HGNC:25988]
#INFO:	QUERY:	ENSCAFG00000002576	HIVEP3	human immunodeficiency virus type I enhancer binding protein 3 [Source:HGNC Symbol;Acc:HGNC:13561]
#INFO:	QUERY:	ENSCAFG00000002585	RPL28	ribosomal protein L28 [Source:HGNC Symbol;Acc:HGNC:10330]
#INFO:	QUERY:	ENSCAFG00000002590	N/A	N/A
#INFO:	QUERY:	ENSCAFG00000002592	SCMH1	sex comb on midleg homolog 1 (Drosophila) [Source:HGNC Symbol;Acc:HGNC:19003]
#INFO:	QUERY:	ENSCAFG00000002595	TMEM150B	transmembrane protein 150B [Source:HGNC Symbol;Acc:HGNC:34415]
#INFO:	QUERY:	ENSCAFG00000002596	N/A	N/A
#INFO:	QUERY:	ENSCAFG00000002601	BRSK1	BR serine/threonine kinase 1 [Source:HGNC Symbol;Acc:HGNC:18994]
#INFO:	QUERY:	ENSCAFG00000002602	SDHAF4	succinate dehydrogenase complex assembly factor 4 [Source:HGNC Symbol;Acc:HGNC:20957]
#INFO:	QUERY:	ENSCAFG00000002607	RNF20	ring finger protein 20 [Source:HGNC Symbol;Acc:HGNC:10062]
#INFO:	QUERY:	ENSCAFG00000002608	PPP6R1	protein phosphatase 6 regulatory subunit 1 [Source:HGNC Symbol;Acc:HGNC:29195]
#INFO:	QUERY:	ENSCAFG00000002608	PPP6R1	protein phosphatase 6 regulatory subunit 1 [Source:HGNC Symbol;Acc:HGNC:29195]
#INFO:	QUERY:	ENSCAFG00000002610	PRKCE	protein kinase C epsilon [Source:HGNC Symbol;Acc:HGNC:9401]
#INFO:	QUERY:	ENSCAFG00000002619	N/A	N/A
#INFO:	QUERY:	ENSCAFG00000002633	CRIPT	CXXC repeat containing interactor of PDZ3 domain [Source:HGNC Symbol;Acc:HGNC:14312]
#INFO:	QUERY:	ENSCAFG00000002634	SOCS5	suppressor of cytokine signaling 5 [Source:HGNC Symbol;Acc:HGNC:16852]
#INFO:	QUERY:	ENSCAFG00000002641	TTC7A	tetratricopeptide repeat domain 7A [Source:HGNC Symbol;Acc:HGNC:19750]
#INFO:	QUERY:	ENSCAFG00000002646	CALM2	calmodulin 2 [Source:HGNC Symbol;Acc:HGNC:1445]
#INFO:	QUERY:	ENSCAFG00000002649	LENG8	leukocyte receptor cluster member 8 [Source:HGNC Symbol;Acc:HGNC:15500]
#INFO:	QUERY:	ENSCAFG00000002652	RPS9	ribosomal protein S9 [Source:HGNC Symbol;Acc:HGNC:10442]
#INFO:	QUERY:	ENSCAFG00000002655	MTO1	mitochondrial tRNA translation optimization 1 [Source:HGNC Symbol;Acc:HGNC:19261]
#INFO:	QUERY:	ENSCAFG00000002656	EEF1A1	N/A
#INFO:	QUERY:	ENSCAFG00000002660	N/A	N/A
#INFO:	QUERY:	ENSCAFG00000002663	CD109	CD109 molecule [Source:HGNC Symbol;Acc:HGNC:21685]
#INFO:	QUERY:	ENSCAFG00000002669	FBXO11	F-box protein 11 [Source:HGNC Symbol;Acc:HGNC:13590]
#INFO:	QUERY:	ENSCAFG00000002671	SP4	Sp4 transcription factor [Source:HGNC Symbol;Acc:HGNC:11209]
#INFO:	QUERY:	ENSCAFG00000002675	TSEN34	tRNA splicing endonuclease subunit 34 [Source:HGNC Symbol;Acc:HGNC:15506]
#INFO:	QUERY:	ENSCAFG00000002689	MBOAT7	membrane bound O-acyltransferase domain containing 7 [Source:HGNC Symbol;Acc:HGNC:15505]
#INFO:	QUERY:	ENSCAFG00000002699	CNOT3	CCR4-NOT transcription complex subunit 3 [Source:HGNC Symbol;Acc:HGNC:7879]
#INFO:	QUERY:	ENSCAFG00000002700	PRPF31	U4/U6 small nuclear ribonucleoprotein Prp31 [Source:RefSeq peptide;Acc:NP_001273908]
#INFO:	QUERY:	ENSCAFG00000002701	TFPT	TCF3 fusion partner [Source:HGNC Symbol;Acc:HGNC:13630]
#INFO:	QUERY:	ENSCAFG00000002708	TMEM30A	transmembrane protein 30A [Source:HGNC Symbol;Acc:HGNC:16667]
#INFO:	QUERY:	ENSCAFG00000002708	TMEM30A	transmembrane protein 30A [Source:HGNC Symbol;Acc:HGNC:16667]
#INFO:	QUERY:	ENSCAFG00000002711	SENP6	SUMO1/sentrin specific peptidase 6 [Source:HGNC Symbol;Acc:HGNC:20944]
#INFO:	QUERY:	ENSCAFG00000002721	N/A	ankyrin repeat and SOCS box protein 3 [Source:RefSeq peptide;Acc:NP_001191984]
#INFO:	QUERY:	ENSCAFG00000002724	ERLEC1	endoplasmic reticulum lectin 1 [Source:HGNC Symbol;Acc:HGNC:25222]
#INFO:	QUERY:	ENSCAFG00000002727	ABCA1	ATP binding cassette subfamily A member 1 [Source:HGNC Symbol;Acc:HGNC:29]
#INFO:	QUERY:	ENSCAFG00000002728	CDCA7L	cell division cycle associated 7 like [Source:HGNC Symbol;Acc:HGNC:30777]
#INFO:	QUERY:	ENSCAFG00000002729	PSME4	proteasome activator subunit 4 [Source:HGNC Symbol;Acc:HGNC:20635]
#INFO:	QUERY:	ENSCAFG00000002732	CTPS1	CTP synthase 1 [Source:HGNC Symbol;Acc:HGNC:2519]
#INFO:	QUERY:	ENSCAFG00000002742	FAM126A	family with sequence similarity 126 member A [Source:HGNC Symbol;Acc:HGNC:24587]
#INFO:	QUERY:	ENSCAFG00000002744	SPTBN1	spectrin beta, non-erythrocytic 1 [Source:HGNC Symbol;Acc:HGNC:11275]
#INFO:	QUERY:	ENSCAFG00000002746	KLHL7	kelch like family member 7 [Source:HGNC Symbol;Acc:HGNC:15646]
#INFO:	QUERY:	ENSCAFG00000002753	GPNMB	glycoprotein nmb [Source:HGNC Symbol;Acc:HGNC:4462]
#INFO:	QUERY:	ENSCAFG00000002755	MALSU1	mitochondrial assembly of ribosomal large subunit 1 [Source:HGNC Symbol;Acc:HGNC:21721]
#INFO:	QUERY:	ENSCAFG00000002765	UBA6	ubiquitin like modifier activating enzyme 6 [Source:HGNC Symbol;Acc:HGNC:25581]
#INFO:	QUERY:	ENSCAFG00000002771	RTN4	reticulon 4 [Source:HGNC Symbol;Acc:HGNC:14085]
#INFO:	QUERY:	ENSCAFG00000002772	PPP2R1A	protein phosphatase 2 scaffold subunit Aalpha [Source:HGNC Symbol;Acc:HGNC:9302]
#INFO:	QUERY:	ENSCAFG00000002783	N/A	N/A
#INFO:	QUERY:	ENSCAFG00000002788	TRA2A	transformer 2 alpha homolog [Source:HGNC Symbol;Acc:HGNC:16645]
[truncated: 5,752 more rows]

## Sheet: InnateDB
Gene	Human gene stable ID	Transcript	CP7	CP6	CP8	CP8,2	Gene name	name InnateDB	MeanTPM	Rank	fullname
[truncated: 660 more rows]

[truncated: 1 more sheets: Microarray comparison]
