# Supplementary material for: The sino-nasal warzone: transcriptomic and genomic studies on sino-nasal aspergillosis in dogs
Source: NPJ Biofilms Microbiomes. 2020 Nov 12;6:51. doi: 10.1038/s41522-020-00163-7 (PMC7665010; doi:10.1038/s41522-020-00163-7)
Supplement: Supplementary file 4 — Supplementary Data Set 2 [file 41522_2020_163_MOESM4_ESM.xlsx]

## Sheet: PseudoAligments
Fungal plaque	Number of reads	% reads pseudoaligned to Aspergillus fumigatus	% reads pseudoaligned to Canis lupus familiaris
CP7	44446640	65.3	1
CP8.1	32029595	33.8	18
CP8.2	24871135	34	19
CP6	60386692	54.3	5

## Sheet: Highly variable
Gene_id_1	D1	D3	D2,1	D2,2	SD	Mean	CV
Afu1g00110	0.670469	0.0826477	0.959432	1.02328	0.429255	0.683957	0.627606
Afu1g01140	0.120152	0.518118	1.02113	1.0092	0.433481	0.667151	0.649751
Afu1g01180	0.146578	0.534274	0.160888	0.143998	0.192037	0.246435	0.77926
Afu1g01240	0.234791	0.404917	1.07943	1.1178	0.455221	0.709235	0.641847
Afu1g01920	1.80881	1.00474	0.298928	0.315206	0.714785	0.85692	0.834132
Afu1g02300	0.86222	0.540984	0.189648	0.820576	0.310505	0.603357	0.514628
Afu1g02370	0.331151	0.121066	0.723973	0.643696	0.279763	0.454971	0.614903
Afu1g02660	0.286778	0.275878	0.0880442	0.0448253	0.125396	0.173881	0.721158
Afu1g02950	2.32598	2.10747	0.861235	0.904825	0.775364	1.54988	0.500274
Afu1g03000	1.64485	1.18843	0.553101	0.52493	0.539996	0.977829	0.55224
Afu1g03580	0.256571	1.20063	1.68522	1.61872	0.658393	1.19028	0.553139
Afu1g03870	0.0668909	0.733366	1.33284	1.26134	0.585715	0.848608	0.690207
Afu1g04390	0.566787	0.499579	1.57597	1.56872	0.600593	1.05276	0.570492
Afu1g04455	1.00629	0.0900536	0.641808	0.670675	0.379402	0.602206	0.630021
Afu1g05010	1.61277	0.40462	0.726276	0.756331	0.516969	0.875	0.590821
Afu1g05330	0.397583	0.533495	1.2203	1.23404	0.443252	0.846356	0.523718
Afu1g05850	0.0835865	0.813481	0.949057	1.07605	0.44443	0.730544	0.608356
Afu1g06140	0.138211	0.557058	0.659041	0.834909	0.295891	0.547305	0.540632
Afu1g07030	0.240975	0.00970018	0.374368	0.830871	0.345803	0.363978	0.950066
Afu1g07330	0.010472	0.15672	0.291845	0.318861	0.141698	0.194474	0.728622
Afu1g09260	0.728678	0.260315	0.674896	0.193119	0.276523	0.464252	0.595631
Afu1g09340	0.35459	0.774594	0.599349	0.202248	0.254214	0.482695	0.526656
Afu1g10150	1.2273	1.88786	0.643931	0.683264	0.582565	1.11059	0.524555
Afu1g10890	0.341012	0.339643	1.1328	1.2138	0.482053	0.756814	0.63695
Afu1g11040	0.853758	0.962008	0.281613	0.116661	0.417047	0.55351	0.753458
Afu1g11170	0.152842	0.372803	0.0132727	0.145455	0.148979	0.171093	0.870751
Afu1g11360	0.78408	0.0705444	0.538752	0.418322	0.296896	0.452925	0.655509
Afu1g12600	0.0599543	0.296772	0.385233	0.504277	0.188053	0.311559	0.603587
Afu1g12820	0.0872765	0.2256	0.881004	0.959397	0.44571	0.538319	0.827966
Afu1g13030	1.09019	0.0567253	0.760058	0.690613	0.431857	0.649396	0.665013
Afu1g13560	0.179209	2.31408	2.80718	2.79919	1.25189	2.02492	0.618243
Afu1g14170	0.316326	0.125612	1.04105	1.11772	0.502661	0.650177	0.773114
Afu1g14360	0.436061	0.71611	1.48772	1.50216	0.542712	1.03551	0.5241
Afu1g14390	0.415814	1.00763	2.21545	2.25459	0.912202	1.47337	0.619125
Afu1g14530	0.4419	0.553334	1.29009	1.34613	0.476442	0.907865	0.524794
Afu1g14980	1.35798	0.246895	0.313094	0.232087	0.548108	0.537513	1.01971
Afu1g15440	2.06416	2.11322	0.849103	0.803765	0.729274	1.45756	0.500338
Afu1g16200	0.0764362	0.583805	0.737619	0.836524	0.33784	0.558596	0.604801
Afu1g16310	0.705802	0.399855	1.46389	1.383	0.518989	0.988137	0.52522
Afu1g16390	0.0570872	0.549433	0.477937	0.56371	0.239593	0.412042	0.581478
Afu1g16560	1.87953	0.287351	0.178267	0.155037	0.838311	0.625047	1.3412
Afu1g16740	0.732375	0.103161	0.450795	0.661506	0.282433	0.486959	0.579992
Afu1g16770	0.36352	0.37616	1.12619	1.13357	0.438852	0.749861	0.585244
Afu1g16860	1.22197	0.186354	0.158043	0.0900001	0.5401	0.414091	1.3043
Afu1g17050	0.67398	0.824923	0.0961688	0.320723	0.331306	0.478949	0.691736
Afu1g17320	1.52721	0.916971	0.286247	0.445449	0.557381	0.793969	0.702018
Afu1g17370	0.636773	2.852	3.79937	3.78013	1.48743	2.76707	0.537546
Afu1g17400	0.108156	0.545317	0.724347	0.864581	0.328713	0.5606	0.586359
Afu1g17410	0.00248998	0.16128	0.712136	0.532437	0.327	0.352086	0.928751
Afu1g17420	0.0794652	0.575529	0.722164	0.404244	0.276366	0.445351	0.620558
Afu1g17650	0.0754395	0.716056	0.250777	0.261916	0.273672	0.326047	0.839364
Afu1g17660	0.219006	1.10467	0.162734	0.0367001	0.488577	0.380778	1.2831
Afu2g00670	0.0257311	0.810951	1.25262	1.22213	0.571421	0.827858	0.69024
Afu2g00840	0.287253	0.330905	1.34013	1.35302	0.599286	0.827826	0.723927
Afu2g00870	0.173388	0.994393	1.42727	1.42775	0.591246	1.0057	0.587895
Afu2g01600	0.100365	0.116676	0.324648	0.393545	0.147529	0.233808	0.630984
Afu2g01690	0.205452	0.220201	0.692178	0.662594	0.268553	0.445106	0.603345
Afu2g02640	0.417322	0.156084	0.156931	0.574965	0.20638	0.326325	0.632437
Afu2g03180	0.0857375	0.241745	0.557253	0.34938	0.198014	0.308529	0.6418
Afu2g03230	0.000359131	0.156929	0.303399	0.225137	0.12881	0.171456	0.751269
Afu2g03510	0.49548	0.344903	1.23204	1.31361	0.497208	0.846508	0.587364
Afu2g03780	0.193131	1.14665	1.38627	1.38457	0.567621	1.02765	0.552347
Afu2g03980	1.92489	0.814165	0.517876	0.632764	0.646585	0.972423	0.664921
Afu2g04060	2.20885	1.4485	0.455661	0.449766	0.852907	1.1407	0.747708
Afu2g04330	1.51284	1.05602	0.303136	0.497099	0.549291	0.842273	0.652153
Afu2g04580	0.269953	0.397415	0.795266	1.06417	0.364935	0.6317	0.577702
Afu2g04800	1.51553	1.4017	0.329528	0.696813	0.567977	0.985893	0.576105
Afu2g04890	0.0190692	0.334848	0.638703	0.453547	0.26031	0.361542	0.719999
Afu2g05290	0.959118	0.957119	0.28455	0.412802	0.355737	0.653397	0.544442
Afu2g05700	0.861935	0.25905	0.389915	0.186714	0.303568	0.424404	0.715282
Afu2g07820	0.339852	0.283864	0.938132	0.965661	0.370403	0.631877	0.586195
Afu2g07860	0.795519	1.18749	0.234098	0.643177	0.394191	0.715072	0.55126
Afu2g08280	1.84592	1.77203	0.446905	0.524571	0.765224	1.14736	0.666945
Afu2g08500	0.0212615	0.288298	0.373654	0.661311	0.26368	0.336131	0.784455
Afu2g08680	2.5663	1.35486	1.12162	0.560662	0.845432	1.40086	0.60351
Afu2g08840	0.281281	0.516787	1.26173	1.2069	0.492251	0.816675	0.60275
Afu2g09300	0.239729	0.224219	0.365799	0.0266893	0.140112	0.214109	0.654398
Afu2g09590	0.149009	1.04159	0.666769	1.163	0.455925	0.755091	0.603802
Afu2g09860	0.591113	0.130303	0.290851	0.130054	0.217315	0.28558	0.760959
Afu2g09930	1.08602	0.141582	0.558178	0.69619	0.389737	0.620492	0.628109
Afu2g10760	0.259247	0.604479	1.16114	1.0358	0.413043	0.765167	0.539808
Afu2g10840	0.299275	0.165824	0.0154025	0.447962	0.184806	0.232116	0.796179
Afu2g10950	0.512095	0.340589	0.0574388	0.197672	0.194776	0.276949	0.703293
Afu2g11270	0.652074	0.446589	0.246814	0.174051	0.214951	0.379882	0.565836
Afu2g11370	1.23993	0.502411	0.363278	0.432697	0.407546	0.634579	0.64223
Afu2g12350	0.086585	0.234011	0.639107	0.38654	0.235964	0.336561	0.701102
Afu2g12830	0.988948	0.0211872	0.183489	0.23154	0.431267	0.356291	1.21043
Afu2g12850	1.26068	0.260713	0.766709	0.660878	0.411407	0.737245	0.558033
Afu2g13350	0.181959	0.839052	0.480163	0.900523	0.334952	0.600424	0.557858
Afu2g13790	0.138366	0.229311	0.690888	0.530092	0.257614	0.397164	0.648633
Afu2g14330	0.245091	1.39673	1.97147	1.92141	0.802331	1.38368	0.579855
Afu2g14540	0.13659	1.91058	1.23918	1.19197	0.732916	1.11958	0.654634
Afu2g15100	1.11962	0.200976	0.943334	0.95089	0.409978	0.803706	0.510109
Afu2g15270	1.41568	1.40995	0.214667	0.213571	0.692073	0.813468	0.850768
Afu2g15410	0.197933	0.247066	0.753831	0.666134	0.284425	0.466241	0.610038
Afu2g15530	0.103417	0.542136	0.810234	0.823496	0.336872	0.569821	0.591189
Afu2g16540	0.412011	0.0310358	0.265966	0.389809	0.174693	0.274705	0.635928
Afu2g17140	0.33713	1.07113	0.347339	0.353193	0.362683	0.527199	0.687944
Afu2g17210	0.0480075	0.093195	0.264738	0.275877	0.116855	0.170454	0.685552
Afu2g17240	1.13335	0.559179	0.304753	0.0148621	0.47542	0.503035	0.945103
Afu2g17300	1.42446	1.81702	0.302851	0.50267	0.725831	1.01175	0.717401
Afu2g17420	0.316267	0.258043	0.806223	0.924908	0.338278	0.57636	0.586922
Afu2g17440	0.397484	0.659125	1.46816	1.53311	0.572061	1.01447	0.563902
Afu2g17460	0.565397	0.454098	1.59287	1.62555	0.636539	1.05948	0.600804
Afu2g17480	0.879772	0.0710956	0.596397	0.397076	0.340244	0.486085	0.699967
Afu2g17490	0.547897	0.598879	1.55118	1.58758	0.575604	1.07138	0.537253
Afu2g17660	0.186195	0.152202	0.697881	0.49874	0.261115	0.383755	0.680423
Afu2g17810	1.91752	1.45826	0.451548	0.522874	0.718713	1.08755	0.660853
Afu2g17850	1.26261	0.0455244	0.332678	0.54653	0.519458	0.546836	0.949934
Afu3g00170	0.41595	0.0985963	0.318286	0.23176	0.134679	0.266148	0.506029
Afu3g00180	1.95197	0.597363	0.75341	0.713657	0.635375	1.0041	0.63278
Afu3g00230	0.0603336	0.137599	0.591356	0.668975	0.30993	0.364566	0.850134
Afu3g00250	0.0901891	0.666417	0.933018	0.976341	0.407908	0.666491	0.612023
Afu3g00540	0.585911	0.103984	0.873222	0.746058	0.336725	0.577294	0.583282
Afu3g00550	0.919432	1.43939	0.25494	0.119951	0.613267	0.683429	0.897338
Afu3g00560	1.04907	1.85616	0.453866	0.176564	0.743378	0.883915	0.841006
Afu3g00570	0.672139	0.969327	0.353234	0.125491	0.368821	0.530048	0.695825
Afu3g00690	1.77966	0.66251	0.536657	0.525519	0.605576	0.876086	0.691229
Afu3g00710	2.6929	1.77966	0.39294	0.629307	1.06788	1.3737	0.777374
Afu3g00765	1.23495	0.159945	0.45054	0.784985	0.461915	0.657606	0.702419
Afu3g00865	0.997018	0.0931023	0.922937	1.12991	0.469632	0.785742	0.597692
Afu3g01120	0.152003	0.207784	0.794702	0.916991	0.394101	0.51787	0.761003
Afu3g01140	0.698079	0.135811	0.84138	0.846766	0.33691	0.630509	0.534346
Afu3g01180	1.29782	0.252708	0.154478	0.0754403	0.573078	0.445112	1.28749
Afu3g01200	1.99393	1.33732	0.702474	0.54482	0.661743	1.14463	0.578126
Afu3g01250	0.895531	0.575231	0.251923	0.125889	0.345385	0.462144	0.747355
Afu3g01260	1.50133	1.74748	0.20259	0.372787	0.781363	0.956045	0.817286
Afu3g01270	0.993387	0.425691	0.358679	0.466728	0.291598	0.561121	0.51967
Afu3g01290	1.85852	0.753639	0.396143	0.358063	0.700974	0.84159	0.832916
Afu3g01360	0.176245	0.0634268	0.281526	0.194599	0.0896655	0.178949	0.501067
Afu3g01370	0.314321	0.982215	2.24855	2.24666	0.962795	1.44794	0.664943
Afu3g01410	0.79182	0.0145705	0.652894	0.701203	0.355069	0.540122	0.657386
Afu3g01520	0.0184574	0.53978	0.527263	0.764751	0.31554	0.462563	0.682155
Afu3g01640	0.519866	0.00189575	0.666072	0.65972	0.313997	0.461888	0.679812
Afu3g01750	0.614881	0.598616	1.46843	1.60575	0.540092	1.07192	0.503855
Afu3g01800	1.80388	0.66262	0.501462	0.368777	0.657532	0.834183	0.788234
Afu3g01872	1.61416	1.08786	0.308501	0.0441644	0.719558	0.76367	0.942237
Afu3g02060	1.74213	1.43312	0.427377	0.641882	0.627041	1.06113	0.590921
Afu3g02140	0.0311128	0.619382	2.10403	2.13404	1.0632	1.22214	0.869945
Afu3g02300	0.876872	1.20944	0.477434	0.203629	0.442139	0.691842	0.639075
Afu3g02430	2.15071	2.15333	0.664565	0.487378	0.912801	1.36399	0.669212
Afu3g02480	0.37672	0.3366	1.00645	1.00374	0.374736	0.680879	0.550371
Afu3g02520	2.04013	1.34683	0.262716	0.0027877	0.950436	0.913115	1.04087
Afu3g02690	0.441827	0.68404	1.62859	1.6117	0.61838	1.09154	0.56652
Afu3g02700	0.447791	0.0378114	0.10473	0.000170664	0.204728	0.147626	1.38681
Afu3g02740	0.25164	0.487727	0.987093	0.923206	0.352458	0.662417	0.532079
Afu3g02760	0.362873	0.0548205	0.0993008	0.00830916	0.158772	0.131326	1.20899
Afu3g02780	0.164414	1.06259	0.536465	0.644514	0.36956	0.601995	0.613892
Afu3g02820	1.22219	0.898682	0.400131	0.158845	0.48004	0.669961	0.716519
Afu3g03050	1.76765	1.49957	0.0990158	0.462337	0.802571	0.957142	0.838507
Afu3g03190	0.312363	0.227217	0.0663701	0.13491	0.107371	0.185215	0.579709
Afu3g03270	1.22712	1.26844	0.530442	0.0686152	0.579273	0.773653	0.74875
Afu3g03330	0.986681	1.16111	0.249169	0.569306	0.411592	0.741565	0.555031
Afu3g03450	0.196002	0.0781861	0.511735	0.606211	0.251253	0.348033	0.721924
Afu3g03560	0.336908	1.77076	1.55071	1.57786	0.655462	1.30906	0.500713
Afu3g03710	0.7949	0.18394	1.35842	1.45038	0.585392	0.946909	0.618213
Afu3g03720	0.819846	0.395306	0.0411947	0.490145	0.32031	0.436623	0.733608
Afu3g03820	0.406347	1.29375	2.14611	2.17039	0.837741	1.50415	0.556954
Afu3g03852	0.0736426	0.642177	1.16814	1.21123	0.533665	0.773797	0.68967
Afu3g03860	0.0516484	0.249803	1.05984	0.929501	0.496778	0.572697	0.867436
Afu3g05800	0.303498	0.730945	1.46443	1.42551	0.563569	0.981096	0.574428
Afu3g06540	0.66739	1.53252	0.24642	0.455927	0.564755	0.725564	0.778367
Afu3g06810	0.374737	0.221956	0.636852	0.959054	0.323102	0.54815	0.589441
Afu3g07210	0.896428	0.410407	0.180313	0.0494802	0.37268	0.384157	0.970124
Afu3g07420	0.25179	0.0812134	0.458055	0.275539	0.154189	0.266649	0.578245
Afu3g07440	0.336294	0.199995	1.18612	1.18716	0.533204	0.727391	0.733036
Afu3g07460	0.311266	0.162299	0.682319	0.578329	0.23901	0.433553	0.551282
Afu3g07660	0.160501	1.58899	1.91714	1.86167	0.826914	1.38208	0.598313
Afu3g07760	1.0328	1.52512	0.337038	0.144057	0.63721	0.759752	0.838707
Afu3g07800	1.01558	0.598273	0.252766	0.109003	0.403873	0.493906	0.817711
Afu3g07960	0.417521	0.576178	0.394773	0.104882	0.19632	0.373339	0.525849
Afu3g08150	0.978862	0.505356	0.252506	0.229276	0.348134	0.4915	0.70831
Afu3g08490	0.592681	0.216489	0.0790327	0.0109902	0.259723	0.224798	1.15536
Afu3g09650	0.0236465	0.560304	1.499	1.48137	0.725687	0.891081	0.81439
Afu3g09730	0.647979	0.877979	0.213406	0.0840934	0.370625	0.455864	0.813016
Afu3g10090	0.489647	1.09737	2.04014	2.02729	0.757819	1.41361	0.536087
Afu3g10175	2.15606	1.56124	0.96946	0.35051	0.775728	1.25932	0.61599
Afu3g10380	0.375925	0.643587	1.33216	1.31573	0.482653	0.916851	0.526425
Afu3g10810	0.347919	0.174351	0.696392	0.788396	0.289198	0.501764	0.576361
Afu3g11010	0.684964	0.0959625	0.170595	0.322848	0.261861	0.318592	0.821931
Afu3g11560	0.34508	0.342285	0.950424	1.03166	0.375222	0.667361	0.562247
Afu3g11800	0.199582	0.436655	1.36079	1.38834	0.617676	0.846344	0.729817
Afu3g11950	0.154398	0.383983	0.894007	1.01952	0.41109	0.612976	0.670647
Afu3g12120	1.29647	0.232749	0.938744	0.915765	0.444399	0.845933	0.525336
Afu3g12230	0.886069	0.0790145	0.803164	0.851627	0.385472	0.654968	0.588536
Afu3g12255	0.348632	0.27645	0.88779	0.483955	0.272961	0.499207	0.546789
Afu3g12580	0.212453	0.569518	1.08901	1.02711	0.412575	0.724524	0.569443
Afu3g12590	0.0360444	0.351244	1.09557	1.12812	0.545678	0.652744	0.835976
Afu3g12740	1.90611	0.71114	0.727866	0.650483	0.605719	0.998899	0.606387
Afu3g12780	0.143306	0.550886	0.865627	0.877867	0.345637	0.609421	0.567156
Afu3g12890	2.53433	3.3359	1.07884	0.975147	1.15001	1.98105	0.580504
Afu3g12900	3.79498	4.21064	1.54976	1.54047	1.42907	2.77396	0.515171
Afu3g12920	1.34412	1.74337	0.0141662	0.11326	0.870843	0.803729	1.0835
Afu3g12950	1.51429	2.10603	0.785158	0.611655	0.689475	1.25428	0.549697
Afu3g12982	0.912622	0.4664	0.250361	0.419679	0.282581	0.512266	0.551629
Afu3g13020	0.302107	0.00388625	0.0327615	0.340383	0.175984	0.169784	1.03651
Afu3g13120	0.926129	0.185987	1.22676	1.14982	0.474899	0.872175	0.544499
Afu3g13465	0.286024	0.0705444	0.658728	0.766776	0.323887	0.445518	0.72699
Afu3g13690	0.866355	0.110855	0.352034	0.0373191	0.374747	0.341641	1.0969
Afu3g13880	0.655677	0.0895147	1.14125	1.08353	0.48622	0.742493	0.654849
Afu3g14190	0.150831	0.207791	1.08032	1.18837	0.553639	0.656828	0.842898
Afu3g14250	2.39622	1.52926	0.473403	0.573765	0.904068	1.24316	0.727232
Afu3g14630	2.15915	1.01454	0.636578	0.499712	0.753257	1.07749	0.699082
Afu3g14950	0.1651	1.21249	0.824504	0.699639	0.432696	0.725433	0.596466
Afu3g15010	0.33634	0.309186	0.862875	0.874013	0.315277	0.595604	0.52934
Afu3g15050	0.648098	0.307679	1.18165	1.20136	0.434889	0.834697	0.521014
Afu3g15170	0.446357	0.28866	1.12318	1.13189	0.443513	0.747522	0.593312
Afu3g15250	1.55574	0.546459	0.597611	0.50154	0.505127	0.800336	0.631143
Afu4g00150	0.296414	0.428318	1.37888	1.40723	0.597611	0.877709	0.680876
Afu4g00370	0.316018	1.59754	1.16141	1.21938	0.540803	1.07359	0.503736
Afu4g00380	0.234872	1.5433	1.34862	1.53991	0.627829	1.16667	0.538136
Afu4g00390	0.628631	0.581487	0.139071	0.0796283	0.287869	0.357204	0.805895
Afu4g00570	0.721259	0.329147	0.0987468	0.241558	0.266542	0.347678	0.766636
Afu4g00680	0.252601	0.757662	1.15975	1.04777	0.40504	0.804446	0.503501
Afu4g00700	0.828469	0.598445	0.357224	0.0740666	0.323708	0.464551	0.696819
Afu4g00710	0.372206	0.196552	0.417123	0.709697	0.212983	0.423894	0.502443
Afu4g01270	0.57994	0.248322	0.179533	0.226884	0.183116	0.30867	0.593243
Afu4g01360	0.617533	1.72575	0.250942	0.26791	0.694346	0.715533	0.970389
Afu4g01380	0.166454	0.890691	0.73452	0.679841	0.313929	0.617877	0.508078
Afu4g01510	0.00775122	0.345057	1.37723	1.37688	0.706743	0.776731	0.909894
Afu4g01550	0.411344	0.126967	0.630798	0.6553	0.24531	0.456102	0.537841
Afu4g02730	0.0722926	0.115813	1.42941	1.41659	0.767492	0.758527	1.01182
Afu4g02850	1.28648	0.256855	0.762851	1.04699	0.442791	0.838295	0.528204
Afu4g02860	0.142827	0.0246806	0.677892	0.735636	0.363679	0.395259	0.920104
Afu4g02930	0.27289	0.440204	0.943505	0.927178	0.341142	0.645944	0.528129
Afu4g02950	1.00765	1.0986	0.259923	0.602055	0.387177	0.742058	0.521761
Afu4g02960	0.841865	0.506842	0.466755	0.145455	0.284806	0.490229	0.580966
Afu4g03060	0.220158	0.354882	0.79053	0.808178	0.300669	0.543437	0.553273
Afu4g03080	0.387229	1.22953	0.656347	0.200124	0.448448	0.618308	0.725283
Afu4g03210	0.00620898	0.753572	0.676937	0.711199	0.355232	0.536979	0.661538
Afu4g03290	0.88865	0.954892	0.18479	0.0554776	0.466611	0.520952	0.895688
Afu4g03400	0.776322	0.948636	0.252689	0.087737	0.411373	0.516346	0.7967
Afu4g03520	0.573874	0.0862402	0.501474	0.532682	0.226831	0.423568	0.535525
Afu4g03750	0.593827	0.791228	2.35378	2.37908	0.969836	1.52948	0.634096
Afu4g03780	0.466314	0.141407	1.16162	1.16281	0.513018	0.73304	0.69985
Afu4g04510	0.574249	0.145038	0.869857	0.939841	0.36139	0.632246	0.571598
Afu4g06275	0.157171	0.476274	1.00167	0.985331	0.411936	0.655111	0.628803
Afu4g06610	1.67799	1.6692	0.662153	0.19617	0.743242	1.05138	0.706921
Afu4g06620	2.76435	2.44192	0.803976	0.942249	1.00905	1.73812	0.580538
Afu4g06710	0.270221	1.10025	1.8802	1.83817	0.75796	1.27221	0.595782
Afu4g07370	0.995329	1.24092	0.0784774	0.0807224	0.607917	0.598862	1.01512
Afu4g07720	0.0734489	0.890439	1.45789	1.50528	0.666869	0.981765	0.679255
Afu4g07960	0.139674	0.402983	0.709823	0.589392	0.248336	0.460468	0.539312
Afu4g08960	0.622225	2.44314	1.07962	1.19522	0.779056	1.33505	0.58354
Afu4g09250	1.47744	2.28268	0.743966	0.818591	0.71515	1.33067	0.537436
Afu4g09420	0.0538506	0.733492	1.64193	1.63536	0.770484	1.01616	0.758233
Afu4g09460	0.649479	0.720966	0.229307	0.171581	0.28239	0.442833	0.637688
Afu4g09510	1.01693	1.70401	0.472817	0.279835	0.638541	0.868399	0.735308
Afu4g09780	0.235546	0.474911	0.225032	0.731021	0.239262	0.416627	0.574284
Afu4g09940	0.326377	0.910238	0.355735	0.0301285	0.367152	0.40562	0.905162
Afu4g11810	0.0482703	1.1051	1.94865	1.91407	0.893344	1.25402	0.712383
Afu4g12410	0.683977	1.07246	0.320366	0.496872	0.322262	0.643418	0.500859
Afu4g13060	1.03482	0.0615651	0.598342	0.488335	0.399871	0.545767	0.732678
Afu4g13090	1.62867	0.377556	0.441685	0.733124	0.576751	0.795259	0.725237
Afu4g13765	0.35869	1.08646	1.60495	1.6654	0.605392	1.17888	0.513533
Afu4g13770	1.37474	0.297974	0.0964002	0.38054	0.570831	0.537413	1.06218
Afu4g13872	0.439281	0.145858	0.704859	0.654915	0.2545	0.486228	0.523416
Afu4g13970	0.892567	0.493296	0.133005	0.0369338	0.388991	0.388951	1.0001
Afu4g14080	0.918625	2.27509	0.523536	0.604432	0.814471	1.08042	0.753847
Afu4g14085	0.88684	2.10747	0.835165	0.810588	0.632436	1.16002	0.545196
Afu4g14250	1.34962	0.925051	0.214172	0.208277	0.56209	0.674281	0.833613
Afu4g14290	1.70785	1.19093	0.407583	0.346603	0.654545	0.913242	0.716727
Afu4g14300	1.92931	1.00402	0.579468	0.722279	0.606572	1.05877	0.572902
Afu4g14440	1.06361	0.783103	0.119217	0.292206	0.435631	0.564535	0.771663
Afu4g14530	2.00673	0.335431	0.881856	0.825713	0.706839	1.01243	0.69816
Afu4g14640	1.29465	1.566	0.460704	0.507699	0.557693	0.957262	0.582592
Afu4g14670	1.41531	0.26322	1.24432	1.36454	0.543834	1.07185	0.507379
Afu4g14690	0.258843	0.315574	1.03261	0.951599	0.408969	0.639655	0.639358
Afu4g14730	1.81942	0.847778	0.347144	0.295492	0.706654	0.827458	0.854007
Afu4g14751	0.0114339	0.528348	0.0257439	0.344646	0.252733	0.227543	1.11071
Afu4g14800	0.070884	0.616443	0.945192	0.840937	0.389912	0.618364	0.630554
Afu5g00250	0.141175	0.716602	0.27199	0.607283	0.271959	0.434262	0.626254
Afu5g00300	0.439428	1.90849	0.943463	0.987213	0.611977	1.06965	0.57213
Afu5g00310	0.407675	0.97027	0.634483	0.182226	0.336289	0.548664	0.612924
Afu5g00390	0.0818729	0.636877	1.26344	1.23488	0.561587	0.804268	0.698259
Afu5g00630	0.291969	0.314729	1.14638	1.21881	0.508577	0.742971	0.684518
Afu5g00810	1.77342	0.21819	0.55003	0.628115	0.677705	0.792439	0.855214
Afu5g00820	0.353477	0.019218	0.728314	0.647306	0.321771	0.437079	0.736186
Afu5g00830	0.819217	0.387136	0.0908478	0.404951	0.299388	0.425538	0.703551
Afu5g00940	0.766332	0.572041	0.0868113	0.19486	0.318259	0.405011	0.785803
Afu5g01090	0.292113	0.045904	0.180463	0.191602	0.101096	0.17752	0.569489
Afu5g01230	1.72418	0.594192	0.140193	0.3026	0.714393	0.690291	1.03492
Afu5g01290	2.3482	2.05717	0.810791	0.837367	0.804831	1.51338	0.531809
Afu5g01300	1.28232	0.601623	0.405189	0.279154	0.44698	0.642071	0.696154
Afu5g01410	0.448177	1.18834	0.0873455	0.0237122	0.534699	0.436895	1.22386
Afu5g01460	0.125702	0.276645	0.50583	0.27439	0.156919	0.295642	0.530774
Afu5g01520	1.66346	0.78462	0.55644	0.472007	0.545766	0.869131	0.627944
Afu5g01590	0.943499	0.151438	0.578253	0.589392	0.32407	0.565646	0.57292
Afu5g01600	0.142945	0.00949366	0.499591	0.622117	0.289414	0.318537	0.908575
Afu5g02620	2.8657	0.795375	1.13144	1.04385	0.948483	1.45909	0.65005
Afu5g02630	2.80325	1.13156	0.578115	0.669773	1.03382	1.29567	0.797904
Afu5g02640	3.2077	1.14237	1.12805	1.18094	1.02887	1.66477	0.618025
Afu5g02660	3.31884	1.27964	1.01407	1.018	1.11442	1.65764	0.672296
Afu5g03100	0.763768	0.296905	0.163053	0.150528	0.287863	0.343564	0.837874
Afu5g03540	2.03207	0.575144	1.03975	0.967509	0.620191	1.15362	0.537605
Afu5g03550	0.247367	0.592799	1.07316	1.10652	0.411824	0.754963	0.545489
Afu5g03750	0.629715	1.73346	0.850142	0.743641	0.504246	0.98924	0.50973
Afu5g03790	1.86731	1.75712	0.575624	0.584288	0.712873	1.19608	0.596006
Afu5g03830	0.0134273	1.2674	1.91937	2.00306	0.9191	1.30081	0.706558
Afu5g03840	0.241418	1.17353	2.13083	2.14038	0.908116	1.42154	0.638825
Afu5g05650	1.46227	0.89733	0.847025	0.301861	0.474215	0.877122	0.540649
Afu5g06230	0.593633	0.254153	1.28091	1.314	0.523222	0.860675	0.607921
Afu5g06670	0.126401	0.0317097	0.754702	0.799852	0.405387	0.428166	0.946798
Afu5g06820	1.9428	1.79431	0.377136	0.515148	0.825391	1.15735	0.713174
Afu5g06880	1.12151	2.30573	0.730154	0.849484	0.721508	1.25172	0.576413
Afu5g07250	1.63861	1.13788	0.390311	0.444002	0.597167	0.902701	0.661533
Afu5g07420	0.114463	0.0767412	0.842791	0.867986	0.439054	0.475495	0.923361
Afu5g07460	0.319807	0.710239	0.219827	0.301547	0.219275	0.387855	0.565353
Afu5g07490	0.395199	0.454545	2.28559	2.30123	1.07909	1.35914	0.793951
Afu5g07550	0.968604	0.145178	0.673451	0.48047	0.345465	0.566926	0.609366
Afu5g07580	0.180897	0.281646	1.39564	1.33077	0.655351	0.797239	0.822026
Afu5g07902	0.969878	0.197895	0.567982	0.533924	0.31604	0.56742	0.556977
Afu5g08010	0.480951	0.134283	1.12106	1.06329	0.475146	0.699896	0.67888
Afu5g08200	2.3398	2.6719	0.865126	0.899389	0.94724	1.69405	0.559156
Afu5g08250	0.215835	0.387136	1.02751	0.974455	0.410436	0.651233	0.630244
Afu5g08260	0.0400028	0.46674	0.291495	0.489721	0.207792	0.32199	0.645338
Afu5g08790	1.29183	0.625478	0.325295	0.287216	0.46489	0.632456	0.735055
Afu5g09040	0.157715	0.864961	1.19835	0.862706	0.438174	0.770934	0.568367
Afu5g09130	0.358392	0.0849195	1.08824	1.08432	0.511525	0.653967	0.782188
Afu5g09150	0.392284	0.525427	1.08908	1.20488	0.403769	0.802919	0.502876
Afu5g09690	1.14198	0.955373	0.103434	0.512513	0.465375	0.678324	0.686066
Afu5g09780	0.817764	0.0246663	0.758946	0.782674	0.381663	0.596012	0.640361
Afu5g09800	0.219135	1.0478	0.740101	0.659093	0.342052	0.666533	0.513181
Afu5g09910	2.55595	1.95126	0.879357	0.970032	0.806832	1.58915	0.507713
Afu5g10050	0.263296	0.0379705	0.389721	0.558824	0.219413	0.312453	0.702227
Afu5g10180	0.0875536	0.220463	0.447706	0.305877	0.151132	0.2654	0.56945
Afu5g10190	0.468359	0.305219	1.10807	0.887262	0.370071	0.692228	0.534609
Afu5g10220	2.75299	0.980727	0.478124	0.524903	1.07016	1.18418	0.903707
Afu5g10300	0.556394	0.162249	0.829798	0.587968	0.276351	0.534102	0.517412
Afu5g10420	0.529494	0.0572322	1.99418	1.98126	0.99707	1.14054	0.874207
Afu5g10530	0.0766365	0.196633	0.906217	0.905882	0.446915	0.521342	0.857239
Afu5g10880	0.595298	0.0627883	0.655019	0.690517	0.294709	0.500906	0.588352
Afu5g10980	0.597214	0.0135483	0.662212	0.609682	0.306043	0.470664	0.650236
Afu5g11160	0.246583	0.64431	1.06826	1.07651	0.396728	0.758916	0.522757
Afu5g11280	0.271194	1.29014	2.30102	2.32048	0.976468	1.54571	0.631729
Afu5g11880	0.0590693	0.193283	0.311515	0.456081	0.16914	0.254987	0.663329
Afu5g11960	0.857769	0.631561	0.130557	0.386668	0.313384	0.501639	0.624721
Afu5g12650	1.17181	1.36242	0.387619	0.314931	0.535281	0.809196	0.661497
Afu5g12710	1.36404	1.5512	0.161921	0.170585	0.749483	0.811935	0.923082
Afu5g12760	1.00541	0.439512	0.188721	0.313803	0.360544	0.486863	0.740546
Afu5g12950	0.126701	0.818556	1.37575	1.42932	0.607041	0.937582	0.647453
Afu5g12960	0.424112	1.62637	2.22818	2.24842	0.855263	1.63177	0.524132
Afu5g12980	0.735763	0.485806	1.54241	1.48487	0.531679	1.06221	0.500539
Afu5g13200	0.164034	0.753498	0.911468	0.74845	0.329042	0.644363	0.510647
Afu5g13690	1.17828	0.0886658	0.867899	0.823904	0.461779	0.739686	0.624291
Afu5g13740	0.274669	1.81232	2.22612	2.21909	0.926014	1.63305	0.567046
Afu5g13770	0.243964	0.587248	1.30391	1.14365	0.491565	0.819693	0.599694
Afu5g13830	0.0140989	0.126087	0.424033	0.404503	0.204057	0.24218	0.842583
Afu5g14030	0.66224	0.791937	0.279384	0.266859	0.267441	0.500105	0.53477
Afu5g14080	0.0517393	0.413751	1.80165	1.83187	0.926478	1.02475	0.904099
Afu5g14140	0.162214	0.869818	0.664867	0.564935	0.297278	0.565458	0.52573
Afu5g14240	1.83649	0.410132	0.578115	0.746162	0.643959	0.892725	0.721341
Afu5g14310	0.148382	1.34384	3.00201	3.0142	1.39418	1.87711	0.74273
Afu5g14315	0.739371	1.31883	2.50222	2.50298	0.883004	1.76585	0.500045
Afu5g14420	1.2685	0.165257	1.64995	1.68124	0.709253	1.19124	0.595393
Afu5g14490	1.20313	0.126642	1.28754	1.18723	0.551423	0.951137	0.579752
Afu5g14500	0.327567	0.265164	0.768939	0.854125	0.300539	0.553949	0.54254
Afu5g14530	0.196354	0.111208	1.221	1.24551	0.624284	0.693518	0.90017
Afu5g14640	0.0798892	0.931759	1.73543	1.67883	0.776223	1.10647	0.701528
Afu5g14800	0.592695	1.54382	0.578665	0.7729	0.456514	0.872019	0.523514
Afu5g14840	0.147505	1.038	0.100994	0.0329511	0.474429	0.329862	1.43827
Afu6g00130	0.121788	0.244555	0.943111	0.815631	0.408393	0.531271	0.76871
Afu6g00190	0.411367	1.49843	0.690888	0.726387	0.466238	0.831769	0.560538
Afu6g00330	1.14787	0.295484	0.465175	0.848446	0.383377	0.689243	0.556229
Afu6g00500	0.67493	0.574677	1.66525	1.60791	0.58605	1.13069	0.518311
Afu6g01820	2.03747	0.702709	0.649125	0.726505	0.673122	1.02895	0.654183
Afu6g01850	0.334425	0.781497	1.2572	1.34149	0.466598	0.928654	0.502446
Afu6g01930	0.179188	0.33708	0.973906	1.10815	0.459855	0.649581	0.707925
Afu6g02300	0.330175	1.36202	0.0917146	0.172611	0.590291	0.489131	1.20682
Afu6g02980	0.107149	0.0401005	0.609229	0.518237	0.286702	0.318679	0.899658
Afu6g03030	0.213	0.104372	0.656126	0.658122	0.291171	0.407905	0.713822
Afu6g03230	1.95724	0.901388	0.00426381	0.237251	0.875002	0.775037	1.12898
Afu6g03320	2.19309	1.83035	0.631259	0.720215	0.786257	1.34373	0.58513
Afu6g03345	0.756974	1.69619	0.461821	0.393779	0.600396	0.827191	0.725826
Afu6g03460	1.81353	2.09762	0.515737	0.737345	0.78129	1.29106	0.605155
Afu6g03490	1.43408	1.70564	0.182524	0.211391	0.800448	0.883409	0.90609
Afu6g03630	0.102778	0.0475952	1.03232	1.03373	0.553468	0.554106	0.998848
Afu6g03700	0.223376	0.916381	0.615536	0.499967	0.286911	0.563815	0.508874
Afu6g04360	1.58424	0.323313	0.186248	0.0893157	0.69893	0.545778	1.28061
Afu6g04550	1.30488	1.01229	0.344244	0.301025	0.497511	0.74061	0.671759
Afu6g07070	0.821611	0.144705	0.481343	0.536147	0.277643	0.495952	0.55982
Afu6g07230	0.251046	0.250459	0.730649	0.75774	0.285103	0.497473	0.573103
Afu6g07650	0.653409	0.3488	0.310233	0.134285	0.215737	0.361682	0.596483
Afu6g07820	0.716427	0.553868	0.121227	0.321046	0.261139	0.428142	0.609936
Afu6g07920	2.52757	1.14591	0.693905	0.41795	0.936848	1.19633	0.783099
Afu6g08080	0.15405	0.935122	1.88756	1.92358	0.848126	1.22508	0.692305
Afu6g09260	1.12057	0.622558	0.38332	0.263133	0.37943	0.597395	0.635142
Afu6g09580	0.282337	0.389076	0.961033	0.987922	0.371523	0.655092	0.56713
Afu6g09860	0.0544736	0.823199	1.06293	1.07407	0.480279	0.753667	0.637257
Afu6g09960	0.507387	0.126412	0.611219	0.786214	0.279086	0.507808	0.54959
Afu6g10040	0.374186	0.590069	1.47596	1.38633	0.556165	0.956638	0.581375
Afu6g10210	0.438984	0.695888	1.69736	1.74364	0.674196	1.14397	0.589349
Afu6g10250	0.515751	0.154659	0.108762	0.242365	0.182212	0.255384	0.713482
Afu6g10310	0.457485	0.116336	1.47872	1.5129	0.711854	0.891359	0.798616
Afu6g10710	0.921464	0.520519	0.152477	0.07147	0.389257	0.416483	0.934629
Afu6g10780	0.384325	0.0773304	1.14097	1.09368	0.527294	0.674076	0.782247
Afu6g10810	1.33342	0.186354	1.14663	1.12476	0.51619	0.947793	0.544623
Afu6g11420	0.533368	0.59701	1.55686	1.56605	0.575794	1.06332	0.541505
Afu6g11520	0.428796	0.980127	0.374758	0.368863	0.295893	0.538136	0.549847
Afu6g11590	0.0401555	0.676256	0.895463	0.951482	0.417695	0.640839	0.651794
Afu6g11670	0.271439	0.510252	1.5933	1.57293	0.695278	0.986981	0.704449
Afu6g11680	0.239687	0.474664	1.07601	1.07847	0.426655	0.717209	0.594883
Afu6g11740	1.29665	1.03108	0.397199	0.169455	0.528063	0.723598	0.729774
Afu6g11750	0.587121	0.114585	0.620581	0.522575	0.23464	0.461215	0.508742
Afu6g11790	0.739941	0.222997	0.336883	0.189659	0.253024	0.37237	0.679497
Afu6g11870	1.98606	0.00779444	0.13358	0.138966	0.948245	0.5666	1.67357
Afu6g12000	0.0307476	2.73846	3.15917	3.17857	1.51103	2.27674	0.663683
Afu6g12010	0.00634937	0.0231926	1.22984	1.18466	0.688759	0.61101	1.12725
Afu6g12020	0.251913	0.380646	1.34458	1.32582	0.590666	0.825739	0.715318
Afu6g12040	0.18013	0.201994	0.643533	0.596679	0.248606	0.405584	0.612959
Afu6g12145	0.172364	0.610097	1.18304	0.622082	0.414166	0.646896	0.640236
Afu6g12160	0.192791	1.82269	1.01906	0.967734	0.665785	1.00057	0.665407
Afu6g12210	1.00066	1.15197	0.160481	0.26853	0.50332	0.645409	0.779848
Afu6g13080	0.42174	0.10529	0.141378	0.259527	0.142626	0.231984	0.614811
Afu6g13630	0.362084	0.0638628	0.518707	0.41164	0.194769	0.339073	0.574414
Afu6g13700	0.254999	0.988009	0.414825	0.693135	0.322459	0.587742	0.548641
Afu6g13860	0.25204	1.97533	2.06598	2.06349	0.892442	1.58921	0.561564
Afu6g13880	0.536894	0.320469	1.15318	1.18803	0.437597	0.799642	0.547241
Afu6g13900	0.340017	0.590663	1.40449	1.3176	0.528353	0.913191	0.578578
Afu6g13940	1.19199	0.248783	0.303213	0.279374	0.457977	0.505841	0.905378
Afu6g13950	0.896652	0.0791122	0.66429	0.577764	0.344314	0.554455	0.620996
Afu6g13980	1.45568	1.41421	0.537769	0.517152	0.524277	0.981202	0.534321
Afu6g13990	1.31962	0.495311	0.16704	0.275089	0.521769	0.564266	0.924687
Afu6g14020	0.223728	0.105413	0.819248	0.804725	0.37694	0.488279	0.771978
Afu6g14110	0.226017	0.863975	0.199709	0.976765	0.411206	0.566617	0.725723
Afu7g00120	0.320702	1.13461	0.637548	0.399754	0.366595	0.623153	0.58829
Afu7g00230	0.0323812	0.110881	0.585469	0.410217	0.25826	0.284737	0.907011
Afu7g00690	0.317778	0.0758461	0.789294	0.989345	0.419858	0.543066	0.773125
Afu7g00700	0.184986	0.286396	1.03114	1.07882	0.475226	0.645337	0.736399
Afu7g00920	0.757047	0.221702	0.454252	0.147327	0.274446	0.395082	0.694657
Afu7g01060	0.430807	0.125791	0.833432	1.05859	0.415415	0.612156	0.67861
Afu7g01790	1.7411	2.30225	0.5164	0.661432	0.860379	1.30529	0.659145
Afu7g03810	0.830476	0.401674	1.6306	1.56272	0.593236	1.10637	0.536201
Afu7g04000	1.1506	1.03177	0.0641296	0.402627	0.516454	0.66228	0.779813
Afu7g04010	1.64535	0.816981	0.591092	0.590649	0.501023	0.911017	0.54996
Afu7g04350	0.43805	1.10623	0.364746	0.28198	0.377739	0.547752	0.689617
Afu7g04370	0.298198	0.417172	1.58716	1.57306	0.707461	0.968898	0.730171
Afu7g04540	0.277028	1.27173	2.92528	2.92925	1.30763	1.85082	0.70651
Afu7g05010	0.957111	0.428701	0.575676	0.206604	0.315583	0.542023	0.582232
Afu7g06150	0.0627322	0.819406	0.759116	0.886909	0.383112	0.632041	0.60615
Afu7g06250	2.12751	1.07787	0.714953	0.533553	0.712895	1.11347	0.640246
Afu7g06380	0.129467	1.25083	0.781641	0.746675	0.460006	0.727153	0.632612
Afu7g06500	0.0477512	0.263635	0.764808	0.823904	0.379886	0.475024	0.799718
Afu7g06520	0.376607	0.223641	1.0006	1.1601	0.459409	0.690236	0.665582
Afu7g06526	0.0648832	0.373081	1.04688	1.01036	0.484312	0.623801	0.776388
Afu7g06580	0.120773	0.807529	1.62381	1.56361	0.71029	1.02893	0.690318
Afu7g06600	0.489244	0.193244	0.830913	0.523989	0.260732	0.509348	0.511895
Afu7g06690	0.0948282	0.943074	0.828974	0.875087	0.396554	0.685491	0.578497
Afu7g06760	0.245919	0.82978	1.6274	1.62946	0.673255	1.08314	0.621577
Afu7g06790	1.53697	0.289349	0.226808	0.152517	0.659416	0.551411	1.19587
Afu7g06900	0.412863	0.204999	1.31453	1.35502	0.598548	0.821853	0.728291
Afu7g06920	1.48872	0.168984	1.09905	1.14593	0.565146	0.97567	0.579239
Afu7g06940	0.109731	0.744744	0.9357	1.09093	0.43095	0.720276	0.598313
Afu7g08260	0.204744	0.41251	0.900379	1.04264	0.396282	0.640069	0.619123
Afu8g00100	0.934036	0.0686457	0.780463	0.825358	0.394294	0.652126	0.604628
Afu8g00110	1.5123	0.0022722	0.816477	0.782649	0.617104	0.778425	0.79276
Afu8g00120	0.723404	0.123888	0.800176	0.707739	0.312563	0.588802	0.530846
Afu8g00130	0.407142	0.173254	0.856021	0.873893	0.345379	0.577578	0.597978
Afu8g00140	0.591521	0.262532	0.145279	0.325879	0.188924	0.331303	0.570247
Afu8g00170	1.16545	0.22064	0.425948	0.410197	0.41716	0.555559	0.750884
Afu8g00210	2.30399	1.36946	0.804244	0.726217	0.727512	1.30098	0.559204
Afu8g00220	1.95012	0.882611	0.69789	0.716417	0.598034	1.06176	0.563248
Afu8g00230	2.96345	1.25814	1.2271	1.20763	0.866498	1.66408	0.520708
Afu8g00240	1.78625	0.68342	0.377841	0.455927	0.653252	0.82586	0.790996
Afu8g00250	2.0318	0.841769	0.75341	0.701758	0.63571	1.08218	0.587432
Afu8g00260	1.06059	0.158411	0.72839	0.799191	0.380032	0.686645	0.553462
Afu8g00280	1.6699	0.0266271	0.879411	0.9063	0.671447	0.87056	0.771282
Afu8g00490	0.874133	0.517366	0.372084	0.216087	0.281154	0.494917	0.568082
Afu8g00600	0.043427	0.391334	2.2144	2.23413	1.16738	1.22082	0.95622
Afu8g00680	1.60145	0.578987	0.585586	0.55476	0.514341	0.830196	0.619541
Afu8g00740	0.305278	0.497539	1.08114	1.13944	0.417412	0.75585	0.552241
Afu8g00885	0.0650176	1.08272	0.999755	0.944249	0.475363	0.772936	0.61501
Afu8g01050	1.61447	1.0759	0.0207999	0.163611	0.758329	0.718696	1.05514
Afu8g01060	0.995502	0.592847	0.353048	0.375182	0.297916	0.579145	0.514407
Afu8g01120	0.218475	0.533893	1.46651	1.48614	0.648138	0.926254	0.699741
Afu8g01280	0.508884	0.0605602	0.470342	0.435723	0.207706	0.368877	0.563075
Afu8g01340	1.51852	0.834781	0.30834	0.317257	0.571556	0.744724	0.767473
Afu8g01350	0.902263	1.51759	0.170106	0.0890981	0.673226	0.669765	1.00517
Afu8g01370	1.21723	2.62724	0.771203	0.481312	0.951425	1.27425	0.746658
Afu8g01470	0.121282	0.220052	0.852922	0.578825	0.336498	0.44327	0.759126
Afu8g01530	0.415171	0.781699	3.06725	3.06602	1.43285	1.83253	0.781895
Afu8g01570	0.834641	0.22246	1.36464	1.36766	0.544351	0.947348	0.574605
Afu8g01590	0.284656	0.408769	0.937574	1.0302	0.373267	0.6653	0.56105
Afu8g01630	1.16203	0.803436	0.116308	0.0372697	0.544105	0.52976	1.02708
Afu8g01660	1.5055	0.545296	0.554575	0.891103	0.450617	0.874119	0.51551
Afu8g01700	0.278349	1.28035	2.36475	2.36303	1.00212	1.57162	0.637638
Afu8g02050	0.503388	0.6598	0.0968685	0.271864	0.248552	0.38298	0.648994
Afu8g02250	0.792064	0.692195	2.84582	2.88622	1.22702	1.80408	0.680137
Afu8g02315	1.69139	0.793326	0.244965	0.0977408	0.721374	0.706854	1.02054
Afu8g02670	0.38147	0.00687529	0.817695	0.865046	0.404206	0.517771	0.780664
Afu8g04210	0.522915	0.34583	1.40124	1.47384	0.584425	0.935956	0.624415
Afu8g04290	1.95176	0.898244	0.735965	0.705711	0.59196	1.07292	0.551728
Afu8g04920	0.0531643	2.50441	3.00544	3.00936	1.41332	2.14309	0.659476
Afu8g05090	0.671945	0.488632	1.83853	1.87262	0.740211	1.21793	0.607761
Afu8g05380	0.915069	0.240358	0.397806	0.423951	0.292001	0.494296	0.59074
Afu8g05600	2.57535	2.55284	0.802404	1.05658	0.949468	1.74679	0.54355
Afu8g05700	0.168503	0.221659	0.737415	0.692854	0.301586	0.455108	0.662669
Afu8g05820	0.212906	0.0552094	0.775086	0.620563	0.33774	0.415941	0.81199
Afu8g05910	0.459589	1.23922	2.08855	2.08975	0.783344	1.46928	0.533149
Afu8g06000	0.481841	0.62125	1.64401	1.64301	0.633012	1.09753	0.576761
Afu8g06020	0.025066	1.20735	1.42869	1.46106	0.679733	1.03054	0.659588
Afu8g06200	0.976957	2.78117	0.459442	0.629638	1.06818	1.2118	0.881482
Afu8g06430	2.89719	1.00804	1.43485	1.29109	0.845075	1.65779	0.509759
Afu8g06810	1.97905	1.43476	0.0376659	0.161509	0.955555	0.903245	1.05791
Afu8g06820	0.243964	0.40746	0.811413	1.05023	0.368799	0.628267	0.587011
Afu8g06960	0.638915	0.446081	1.49312	1.50032	0.556524	1.01961	0.545821
Afu8g06990	1.00914	0.140904	0.857972	0.966021	0.406738	0.74351	0.547051
Afu8g07080	0.877326	0.355695	1.38599	1.46174	0.5134	1.02019	0.503241
Afu8g07120	0.561101	1.35333	0.565528	0.436788	0.420351	0.729186	0.576466
Afu8g07140	0.527552	0.162394	0.910287	0.855906	0.345314	0.614035	0.562369
Afu8g07180	0.106484	0.591213	0.578231	0.527713	0.231246	0.45091	0.512842
Afu8g07260	0.553434	0.138099	1.42275	1.39769	0.637608	0.877994	0.726209
Afu8g07330	0.774721	0.394619	0.286321	0.0263933	0.31063	0.370514	0.838375
Afu8g07380	0.222026	0.0374948	0.46431	0.443264	0.201859	0.291774	0.691833

## Sheet: GO Highly variable
#	signf	p-value	T	Q	Q&T	Q&T/Q	Q&T/T	term ID	t type	t group	t name	t depth	Q&T list
#
1	!	0.0092	949	473	79	0.167	0.083	GO:0055114	BP	2	oxidation-reduction process	1	AFUA_3G03560,AFUA_3G01290,AFUA_3G01800,AFUA_3G02300,AFUA_3G01180,AFUA_3G03860,AFUA_3G01410,AFUA_3G00250,AFUA_3G03450,AFUA_3G03330,AFUA_6G03490,AFUA_6G03030,AFUA_8G01630,AFUA_8G00110,AFUA_8G00490,AFUA_8G00240,AFUA_8G00740,AFUA_8G00220,AFUA_8G00230,AFUA_8G01470,AFUA_8G00280,AFUA_7G00700,AFUA_4G02730,AFUA_6G10810,AFUA_6G11670,AFUA_6G11590,AFUA_6G13940,AFUA_6G10040,AFUA_4G00700,AFUA_4G01550,AFUA_5G02…
1	!	0.000441	967	473	85	0.18	0.088	GO:0016491	MF	1	oxidoreductase activity	1	AFUA_3G03560,AFUA_3G00180,AFUA_3G01290,AFUA_3G01800,AFUA_3G01250,AFUA_3G00865,AFUA_3G02300,AFUA_3G01180,AFUA_3G03860,AFUA_3G01410,AFUA_3G00250,AFUA_3G03450,AFUA_3G03330,AFUA_6G03490,AFUA_6G03030,AFUA_8G01630,AFUA_8G00110,AFUA_8G00490,AFUA_8G00240,AFUA_8G00740,AFUA_8G00220,AFUA_8G00230,AFUA_8G01470,AFUA_8G00280,AFUA_7G00700,AFUA_4G03290,AFUA_4G02730,AFUA_6G10810,AFUA_6G11670,AFUA_6G11590,AFUA_6G13…
#INFO:	PARAMETERS: organism = afumigatus
#INFO:	PARAMETERS: analytical = 1
#INFO:	PARAMETERS: user_thr = 1.00
#INFO:	PARAMETERS: sort_by_structure = 1
#INFO:	PARAMETERS: significant = 1
#INFO:	User: http
#INFO:	Host: arak-prod
#INFO:	Time: 2018-5-11 15:53:14
#INFO:	Version: r1741_e90_eg37
#WARNING:	Gene AFUA_3G01870 in query [1/137] is not recognized, skipping!
#WARNING:	Gene AFUA_3G03830 in query [1/159] is not recognized, skipping!
#WARNING:	Gene AFUA_3G06810 in query [1/163] is not recognized, skipping!
#WARNING:	Gene AFUA_3G12980 in query [1/195] is not recognized, skipping!
#WARNING:	Gene AFUA_4G09780 in query [1/249] is not recognized, skipping!
#WARNING:	Gene AFUA_4G13870 in query [1/257] is not recognized, skipping!
#WARNING:	Gene AFUA_5G07900 in query [1/312] is not recognized, skipping!
#WARNING:	Gene AFUA_7G03810 in query [1/433] is not recognized, skipping!
#INFO:	Effective domain size for GO: 9025, threshold 8.7e-05
#INFO:
#INFO:	--- Gene names and descriptions
#INFO:
#INFO:	QUERY:	AFUA_1G00110	AFUA_1G00110	Putative uncharacterized protein [Source:UniProtKB/TrEMBL;Acc:Q4WL57]
#INFO:	QUERY:	AFUA_1G01140	AFUA_1G01140	Putative uncharacterized protein [Source:UniProtKB/TrEMBL;Acc:Q4WKV6]
#INFO:	QUERY:	AFUA_1G01180	AFUA_1G01180	Isoamyl alcohol oxidase, putative [Source:UniProtKB/TrEMBL;Acc:A4D9R5]
#INFO:	QUERY:	AFUA_1G01240	AFUA_1G01240	C6 transcription factor, putative [Source:UniProtKB/TrEMBL;Acc:Q4WKU6]
#INFO:	QUERY:	AFUA_1G01920	AFUA_1G01920	Plasma membrane protein Pth11-like, putative [Source:UniProtKB/TrEMBL;Acc:Q4WKM8]
#INFO:	QUERY:	AFUA_1G02300	AFUA_1G02300	Putative uncharacterized protein [Source:UniProtKB/TrEMBL;Acc:Q4WKJ0]
#INFO:	QUERY:	AFUA_1G02370	AFUA_1G02370	Fumarylacetoacetate hydrolase family protein [Source:UniProtKB/TrEMBL;Acc:Q4WKI3]
#INFO:	QUERY:	AFUA_1G02660	AFUA_1G02660	F-box domain protein [Source:UniProtKB/TrEMBL;Acc:Q4WKF4]
#INFO:	QUERY:	AFUA_1G02950	AFUA_1G02950	RNA binding protein [Source:UniProtKB/TrEMBL;Acc:Q4WKC5]
#INFO:	QUERY:	AFUA_1G03000	AFUA_1G03000	MYND domain protein, putative [Source:UniProtKB/TrEMBL;Acc:Q4WKC0]
#INFO:	QUERY:	AFUA_1G03580	AFUA_1G03580	Putative uncharacterized protein [Source:UniProtKB/TrEMBL;Acc:Q4WK62]
#INFO:	QUERY:	AFUA_1G03870	AFUA_1G03870	Cut9 interacting protein Scn1, putative [Source:UniProtKB/TrEMBL;Acc:Q4WK33]
#INFO:	QUERY:	AFUA_1G04390	AFUA_1G04390	Cytochrome P450 monooxygenase, putative [Source:UniProtKB/TrEMBL;Acc:Q4WJY3]
#INFO:	QUERY:	AFUA_1G04455	AFUA_1G04455	Putative uncharacterized protein [Source:UniProtKB/TrEMBL;Acc:A4D9S8]
#INFO:	QUERY:	AFUA_1G05010	AFUA_1G05010	MFS multidrug transporter, putative [Source:UniProtKB/TrEMBL;Acc:Q4WJS0]
#INFO:	QUERY:	AFUA_1G05330	AFUA_1G05330	F-box domain protein [Source:UniProtKB/TrEMBL;Acc:Q4WJN8]
#INFO:	QUERY:	AFUA_1G05850	AFUA_1G05850	Erythromycin esterase, putative [Source:UniProtKB/TrEMBL;Acc:Q4WJI5]
#INFO:	QUERY:	AFUA_1G06140	AFUA_1G06140	Extracellular exo-polygalacturonase, putative [Source:UniProtKB/TrEMBL;Acc:Q4WJF7]
#INFO:	QUERY:	AFUA_1G07030	AFUA_1G07030	Putative uncharacterized protein [Source:UniProtKB/TrEMBL;Acc:Q4WJ69]
#INFO:	QUERY:	AFUA_1G07330	AFUA_1G07330	Dihydroxy-acid dehydratase, putative [Source:UniProtKB/TrEMBL;Acc:Q4WJ40]
#INFO:	QUERY:	AFUA_1G09260	AFUA_1G09260	Acetyltransferase, GNAT family family [Source:UniProtKB/TrEMBL;Acc:Q4WTH7]
#INFO:	QUERY:	AFUA_1G09340	AFUA_1G09340	Putative uncharacterized protein [Source:UniProtKB/TrEMBL;Acc:Q4WTG9]
#INFO:	QUERY:	AFUA_1G10150	AFUA_1G10150	Putative uncharacterized protein [Source:UniProtKB/TrEMBL;Acc:Q4WT89]
#INFO:	QUERY:	AFUA_1G10890	AFUA_1G10890	Purine-cytosine permease, putative [Source:UniProtKB/TrEMBL;Acc:Q4WT16]
#INFO:	QUERY:	AFUA_1G11040	AFUA_1G11040	Putative uncharacterized protein [Source:UniProtKB/TrEMBL;Acc:Q4WT01]
#INFO:	QUERY:	AFUA_1G11170	AFUA_1G11170	DNA mismatch repair protein Msh5, putative [Source:UniProtKB/TrEMBL;Acc:Q4WSY8]
#INFO:	QUERY:	AFUA_1G11360	AFUA_1G11360	Aldehyde reductase II [Source:UniProtKB/TrEMBL;Acc:E9QQZ0]
#INFO:	QUERY:	AFUA_1G12600	AFUA_1G12600	Chitin synthase D [Source:UniProtKB/Swiss-Prot;Acc:P78746]
#INFO:	QUERY:	AFUA_1G12820	AFUA_1G12820	Gamma-tubulin complex component GCP6, putative [Source:UniProtKB/TrEMBL;Acc:Q4WSG8]
#INFO:	QUERY:	AFUA_1G13030	AFUA_1G13030	Putative uncharacterized protein [Source:UniProtKB/TrEMBL;Acc:E9R626]
#INFO:	QUERY:	AFUA_1G13560	AFUA_1G13560	Putative uncharacterized protein [Source:UniProtKB/TrEMBL;Acc:Q4WS94]
#INFO:	QUERY:	AFUA_1G14170	AFUA_1G14170	Probable beta-galactosidase A [Source:UniProtKB/Swiss-Prot;Acc:Q4WS33]
#INFO:	QUERY:	AFUA_1G14360	AFUA_1G14360	C6 transcription factor, putative [Source:UniProtKB/TrEMBL;Acc:Q4WS14]
#INFO:	QUERY:	AFUA_1G14390	AFUA_1G14390	Zinc-dependent alcohol dehydrogenase, putative [Source:UniProtKB/TrEMBL;Acc:E9R337]
#INFO:	QUERY:	AFUA_1G14530	AFUA_1G14530	General amidase, putative [Source:UniProtKB/TrEMBL;Acc:Q4WRZ8]
#INFO:	QUERY:	AFUA_1G14980	AFUA_1G14980	Putative uncharacterized protein [Source:UniProtKB/TrEMBL;Acc:Q4WRV3]
#INFO:	QUERY:	AFUA_1G15440	AFUA_1G15440	Alpha-1,3-glucan synthase Ags3 [Source:UniProtKB/TrEMBL;Acc:Q4WRQ8]
#INFO:	QUERY:	AFUA_1G16200	AFUA_1G16200	Putative uncharacterized protein [Source:UniProtKB/TrEMBL;Acc:Q4WRI4]
#INFO:	QUERY:	AFUA_1G16310	AFUA_1G16310	Glucose-inducible SAM-dependent methyltransferase Rrg1, putative [Source:UniProtKB/TrEMBL;Acc:Q4WRH3]
#INFO:	QUERY:	AFUA_1G16390	AFUA_1G16390	MFS hexose transporter, putative [Source:UniProtKB/TrEMBL;Acc:Q4WRG5]
#INFO:	QUERY:	AFUA_1G16560	AFUA_1G16560	MIF domain protein [Source:UniProtKB/TrEMBL;Acc:Q4WRE7]
#INFO:	QUERY:	AFUA_1G16740	AFUA_1G16740	Putative uncharacterized protein [Source:UniProtKB/TrEMBL;Acc:Q4WRC9]
#INFO:	QUERY:	AFUA_1G16770	AFUA_1G16770	Amidase family protein, putative [Source:UniProtKB/TrEMBL;Acc:Q4WRC5]
#INFO:	QUERY:	AFUA_1G16860	AFUA_1G16860	Putative uncharacterized protein [Source:UniProtKB/TrEMBL;Acc:Q4WRB6]
#INFO:	QUERY:	AFUA_1G17050	AFUA_1G17050	Putative uncharacterized protein [Source:UniProtKB/TrEMBL;Acc:Q4WR97]
#INFO:	QUERY:	AFUA_1G17320	AFUA_1G17320	Arabinan endo-1,5-alpha-L-arabinosidase [Source:UniProtKB/TrEMBL;Acc:Q4WR70]
#INFO:	QUERY:	AFUA_1G17370	AFUA_1G17370	Heat shock protein Awh11, putative [Source:UniProtKB/TrEMBL;Acc:Q4WR66]
#INFO:	QUERY:	AFUA_1G17400	AFUA_1G17400	Peptidase S41 family protein [Source:UniProtKB/TrEMBL;Acc:Q4WR63]
#INFO:	QUERY:	AFUA_1G17410	AFUA_1G17410	Probable beta-glucosidase M [Source:UniProtKB/Swiss-Prot;Acc:Q4WR62]
#INFO:	QUERY:	AFUA_1G17420	AFUA_1G17420	Putative uncharacterized protein [Source:UniProtKB/TrEMBL;Acc:Q4WR61]
#INFO:	QUERY:	AFUA_1G17650	AFUA_1G17650	Short chain dehydrogenase, putative [Source:UniProtKB/TrEMBL;Acc:Q4WR39]
#INFO:	QUERY:	AFUA_1G17660	AFUA_1G17660	Histidinol dehydrogenase [Source:UniProtKB/TrEMBL;Acc:Q4WR38]
#INFO:	QUERY:	AFUA_2G00670	AFUA_2G00670	Protein kinase, putative [Source:UniProtKB/TrEMBL;Acc:Q4WIT9]
#INFO:	QUERY:	AFUA_2G00840	AFUA_2G00840	MFS transporter, putative [Source:UniProtKB/TrEMBL;Acc:Q4WIS2]
#INFO:	QUERY:	AFUA_2G00870	AFUA_2G00870	Putative uncharacterized protein [Source:UniProtKB/TrEMBL;Acc:Q4WIR9]
#INFO:	QUERY:	AFUA_2G01600	AFUA_2G01600	Sphingomyelin phosphodiesterase, putative [Source:UniProtKB/TrEMBL;Acc:Q4WIJ8]
#INFO:	QUERY:	AFUA_2G01690	AFUA_2G01690	Putative uncharacterized protein [Source:UniProtKB/TrEMBL;Acc:Q4WII9]
#INFO:	QUERY:	AFUA_2G02640	AFUA_2G02640	Putative uncharacterized protein [Source:UniProtKB/TrEMBL;Acc:Q4WI94]
#INFO:	QUERY:	AFUA_2G03180	AFUA_2G03180	C6 finger domain protein, putative [Source:UniProtKB/TrEMBL;Acc:Q4WI40]
#INFO:	QUERY:	AFUA_2G03230	AFUA_2G03230	Alpha-amylase AmyA [Source:UniProtKB/TrEMBL;Acc:Q4WI35]
#INFO:	QUERY:	AFUA_2G03510	AFUA_2G03510	Pheromone processing carboxypeptidase (Sxa2), putative [Source:UniProtKB/TrEMBL;Acc:E9R4W4]
#INFO:	QUERY:	AFUA_2G03780	AFUA_2G03780	Putative uncharacterized protein [Source:UniProtKB/TrEMBL;Acc:Q4WHY3]
#INFO:	QUERY:	AFUA_2G03980	AFUA_2G03980	Alpha-1,3-glucanase/mutanase, putative [Source:UniProtKB/TrEMBL;Acc:Q4WHW3]
#INFO:	QUERY:	AFUA_2G04060	AFUA_2G04060	NADH:flavin oxidoreductase/NADH oxidase family protein [Source:UniProtKB/TrEMBL;Acc:Q4WHV5]
#INFO:	QUERY:	AFUA_2G04330	AFUA_2G04330	Salicylate hydroxylase, putative [Source:UniProtKB/TrEMBL;Acc:Q4WHS8]
#INFO:	QUERY:	AFUA_2G04580	AFUA_2G04580	Putative uncharacterized protein [Source:UniProtKB/TrEMBL;Acc:Q4WHQ3]
#INFO:	QUERY:	AFUA_2G04800	AFUA_2G04800	Pre-rRNA processing protein, putative [Source:UniProtKB/TrEMBL;Acc:Q4WHN1]
#INFO:	QUERY:	AFUA_2G04890	AFUA_2G04890	TAM domain methyltransferase, putative [Source:UniProtKB/TrEMBL;Acc:Q4WHM3]
#INFO:	QUERY:	AFUA_2G05290	AFUA_2G05290	Isoflavone reductase family protein [Source:UniProtKB/TrEMBL;Acc:Q4WHI4]
#INFO:	QUERY:	AFUA_2G05700	AFUA_2G05700	Putative uncharacterized protein [Source:UniProtKB/TrEMBL;Acc:Q4WHE4]
#INFO:	QUERY:	AFUA_2G07820	AFUA_2G07820	MOSC domain protein [Source:UniProtKB/TrEMBL;Acc:Q4X236]
#INFO:	QUERY:	AFUA_2G07860	AFUA_2G07860	Putative uncharacterized protein [Source:UniProtKB/TrEMBL;Acc:Q4X232]
#INFO:	QUERY:	AFUA_2G08280	AFUA_2G08280	Malic enzyme [Source:UniProtKB/TrEMBL;Acc:Q4X1Z2]
#INFO:	QUERY:	AFUA_2G08500	AFUA_2G08500	Carboxylesterase, putative [Source:UniProtKB/TrEMBL;Acc:Q4X1W9]
#INFO:	QUERY:	AFUA_2G08680	AFUA_2G08680	Putative uncharacterized protein [Source:UniProtKB/TrEMBL;Acc:Q4X1V1]
#INFO:	QUERY:	AFUA_2G08840	AFUA_2G08840	Terminal deoxynucleotidyl transferase, putative [Source:UniProtKB/TrEMBL;Acc:Q4X1T5]
#INFO:	QUERY:	AFUA_2G09300	AFUA_2G09300	Putative uncharacterized protein [Source:UniProtKB/TrEMBL;Acc:Q4X1N9]
#INFO:	QUERY:	AFUA_2G09590	AFUA_2G09590	UDP-N-acetylglucosamine 1-carboxyvinyltransferase family protein [Source:UniProtKB/TrEMBL;Acc:Q4X1L0]
#INFO:	QUERY:	AFUA_2G09860	AFUA_2G09860	Purine-cytosine permease [Source:UniProtKB/TrEMBL;Acc:Q4X1I4]
#INFO:	QUERY:	AFUA_2G09930	AFUA_2G09930	Putative uncharacterized protein [Source:UniProtKB/TrEMBL;Acc:Q4X1H7]
#INFO:	QUERY:	AFUA_2G10760	AFUA_2G10760	Lysophospholipase A, putative [Source:UniProtKB/TrEMBL;Acc:Q4X194]
#INFO:	QUERY:	AFUA_2G10840	AFUA_2G10840	RTA1 domain protein, putative [Source:UniProtKB/TrEMBL;Acc:Q4X186]
#INFO:	QUERY:	AFUA_2G10950	AFUA_2G10950	Putative uncharacterized protein [Source:UniProtKB/TrEMBL;Acc:Q4X175]
#INFO:	QUERY:	AFUA_2G11270	AFUA_2G11270	Alpha-1,3-glucan synthase Ags2 [Source:UniProtKB/TrEMBL;Acc:Q4X143]
#INFO:	QUERY:	AFUA_2G11370	AFUA_2G11370	Autophagy protein (Atg22), putative [Source:UniProtKB/TrEMBL;Acc:Q4X133]
#INFO:	QUERY:	AFUA_2G12350	AFUA_2G12350	Putative uncharacterized protein [Source:UniProtKB/TrEMBL;Acc:Q4X0T6]
#INFO:	QUERY:	AFUA_2G12830	AFUA_2G12830	UDP-glucosyl transferase family protein [Source:UniProtKB/TrEMBL;Acc:Q4X0N9]
#INFO:	QUERY:	AFUA_2G12850	AFUA_2G12850	1,3-beta-glucanosyltransferase gel3 [Source:UniProtKB/Swiss-Prot;Acc:P0C955]
#INFO:	QUERY:	AFUA_2G13350	AFUA_2G13350	Mediator of RNA polymerase II transcription subunit 21 [Source:UniProtKB/Swiss-Prot;Acc:Q4X0I5]
#INFO:	QUERY:	AFUA_2G13790	AFUA_2G13790	Putative uncharacterized protein [Source:UniProtKB/TrEMBL;Acc:Q4X0E1]
#INFO:	QUERY:	AFUA_2G14330	AFUA_2G14330	Putative uncharacterized protein [Source:UniProtKB/TrEMBL;Acc:Q4X087]
#INFO:	QUERY:	AFUA_2G14540	AFUA_2G14540	Endoglucanase, putative [Source:UniProtKB/TrEMBL;Acc:Q4X066]
#INFO:	QUERY:	AFUA_2G15100	AFUA_2G15100	Putative uncharacterized protein [Source:UniProtKB/TrEMBL;Acc:Q4X009]
#INFO:	QUERY:	AFUA_2G15270	AFUA_2G15270	Putative uncharacterized protein [Source:UniProtKB/TrEMBL;Acc:Q4WZZ1]
#INFO:	QUERY:	AFUA_2G15410	AFUA_2G15410	MFS sugar transporter, putative [Source:UniProtKB/TrEMBL;Acc:Q4WZX7]
#INFO:	QUERY:	AFUA_2G15530	AFUA_2G15530	Putative uncharacterized protein [Source:UniProtKB/TrEMBL;Acc:Q4WZW5]
#INFO:	QUERY:	AFUA_2G16540	AFUA_2G16540	C2H2 finger domain protein, putative [Source:UniProtKB/TrEMBL;Acc:Q4WZL2]
#INFO:	QUERY:	AFUA_2G17140	AFUA_2G17140	Putative uncharacterized protein [Source:UniProtKB/TrEMBL;Acc:Q4WZF5]
#INFO:	QUERY:	AFUA_2G17210	AFUA_2G17210	Putative uncharacterized protein [Source:UniProtKB/TrEMBL;Acc:Q4WZE8]
#INFO:	QUERY:	AFUA_2G17240	AFUA_2G17240	C2H2 finger domain protein, putative [Source:UniProtKB/TrEMBL;Acc:Q4WZE5]
#INFO:	QUERY:	AFUA_2G17300	AFUA_2G17300	Glutathione S-transferase [Source:UniProtKB/TrEMBL;Acc:Q4WZD9]
#INFO:	QUERY:	AFUA_2G17420	AFUA_2G17420	Pfs and NB-ARC domain protein [Source:UniProtKB/TrEMBL;Acc:Q4WZC6]
#INFO:	QUERY:	AFUA_2G17440	AFUA_2G17440	2-amino-3-carboxymuconate-6-semialdehyde decarboxylase, putative [Source:UniProtKB/TrEMBL;Acc:Q4WZC4]
#INFO:	QUERY:	AFUA_2G17460	AFUA_2G17460	Aldehyde dehydrogenase (AldH12), putative [Source:UniProtKB/TrEMBL;Acc:Q4WZC2]
#INFO:	QUERY:	AFUA_2G17480	AFUA_2G17480	Amino acid transporter, putative [Source:UniProtKB/TrEMBL;Acc:Q4WZC0]
#INFO:	QUERY:	AFUA_2G17490	AFUA_2G17490	Flavin-binding monooxygenase, putative [Source:UniProtKB/TrEMBL;Acc:Q4WZB9]
#INFO:	QUERY:	AFUA_2G17660	AFUA_2G17660	C4-dicarboxylate transporter/malic acid transport protein, putative [Source:UniProtKB/TrEMBL;Acc:Q4WZA2]
#INFO:	QUERY:	AFUA_2G17810	AFUA_2G17810	RTA1 domain protein, putative [Source:UniProtKB/TrEMBL;Acc:Q4WZ87]
#INFO:	QUERY:	AFUA_2G17850	AFUA_2G17850	3-beta hydroxysteroid dehydrogenase/isomerase, putative [Source:UniProtKB/TrEMBL;Acc:Q4WZ82]
#INFO:	QUERY:	AFUA_3G00170	AFUA_3G00170	Putative uncharacterized protein [Source:UniProtKB/TrEMBL;Acc:Q4WG27]
#INFO:	QUERY:	AFUA_3G00180	AFUA_3G00180	Short chain dehydrogenase (AtsC), putative [Source:UniProtKB/TrEMBL;Acc:Q4WG26]
#INFO:	QUERY:	AFUA_3G00230	AFUA_3G00230	Beta-glucosidase, putative [Source:UniProtKB/TrEMBL;Acc:Q4WG20]
#INFO:	QUERY:	AFUA_3G00250	AFUA_3G00250	Salicylate hydroxylase, putative [Source:UniProtKB/TrEMBL;Acc:Q4WG18]
#INFO:	QUERY:	AFUA_3G00540	AFUA_3G00540	MFS peptide transporter, putative [Source:UniProtKB/TrEMBL;Acc:Q4WFZ1]
#INFO:	QUERY:	AFUA_3G00550	AFUA_3G00550	Putative uncharacterized protein [Source:UniProtKB/TrEMBL;Acc:Q4WFZ0]
#INFO:	QUERY:	AFUA_3G00560	AFUA_3G00560	Putative uncharacterized protein [Source:UniProtKB/TrEMBL;Acc:Q4WFY9]
#INFO:	QUERY:	AFUA_3G00570	AFUA_3G00570	Putative uncharacterized protein [Source:UniProtKB/TrEMBL;Acc:Q4WFY8]
#INFO:	QUERY:	AFUA_3G00690	AFUA_3G00690	C6 transcription factor, putative [Source:UniProtKB/TrEMBL;Acc:Q4WFX4]
#INFO:	QUERY:	AFUA_3G00710	AFUA_3G00710	Allergen Asp F4-like, putative [Source:UniProtKB/TrEMBL;Acc:Q4WFX3]
#INFO:	QUERY:	AFUA_3G00765	AFUA_3G00765	N-acetyltransferase, GNAT family, putative [Source:UniProtKB/TrEMBL;Acc:A4D9Y8]
#INFO:	QUERY:	AFUA_3G00865	AFUA_3G00865	Putative uncharacterized protein [Source:UniProtKB/TrEMBL;Acc:A4D9Y9]
#INFO:	QUERY:	AFUA_3G01120	AFUA_3G01120	MFS multidrug transporter, putative [Source:UniProtKB/TrEMBL;Acc:Q4WFT2]
#INFO:	QUERY:	AFUA_3G01140	AFUA_3G01140	Putative uncharacterized protein [Source:UniProtKB/TrEMBL;Acc:Q4WFT0]
#INFO:	QUERY:	AFUA_3G01180	AFUA_3G01180	Sarcosine oxidase, putative [Source:UniProtKB/TrEMBL;Acc:Q4WFS6]
#INFO:	QUERY:	AFUA_3G01200	AFUA_3G01200	Integral membrane protein Pth11-like, putative [Source:UniProtKB/TrEMBL;Acc:Q4WFS4]
#INFO:	QUERY:	AFUA_3G01250	AFUA_3G01250	Short-chain dehydrogenase/reductase family protein, putative [Source:UniProtKB/TrEMBL;Acc:Q4WFR9]
#INFO:	QUERY:	AFUA_3G01260	AFUA_3G01260	Acetyltransferase, GNAT family family [Source:UniProtKB/TrEMBL;Acc:Q4WFR8]
#INFO:	QUERY:	AFUA_3G01270	AFUA_3G01270	Putative uncharacterized protein [Source:UniProtKB/TrEMBL;Acc:Q4WFR7]
#INFO:	QUERY:	AFUA_3G01290	AFUA_3G01290	AMID-like mitochondrial oxidoreductase, putative [Source:UniProtKB/TrEMBL;Acc:Q4WFR5]
#INFO:	QUERY:	AFUA_3G01360	AFUA_3G01360	Siderochrome-iron transporter, putative [Source:UniProtKB/TrEMBL;Acc:Q4WFQ8]
#INFO:	QUERY:	AFUA_3G01370	AFUA_3G01370	MFS transporter, putative [Source:UniProtKB/TrEMBL;Acc:Q4WFQ7]
#INFO:	QUERY:	AFUA_3G01410	AFUA_3G01410	Polyketide synthase, putative [Source:UniProtKB/TrEMBL;Acc:Q4WFQ3]
#INFO:	QUERY:	AFUA_3G01520	AFUA_3G01520	MFS multidrug transporter, putative [Source:UniProtKB/TrEMBL;Acc:Q4WFP2]
#INFO:	QUERY:	AFUA_3G01640	AFUA_3G01640	C6 finger domain protein, putative [Source:UniProtKB/TrEMBL;Acc:Q4WFN0]
#INFO:	QUERY:	AFUA_3G01750	AFUA_3G01750	G protein coupled receptor family protein [Source:UniProtKB/TrEMBL;Acc:Q4WFL9]
#INFO:	QUERY:	AFUA_3G01800	AFUA_3G01800	GPI anchored dioxygenase, putative [Source:UniProtKB/TrEMBL;Acc:Q4WFL4]
#INFO:	QUERY:	AFUA_3G01870	N/A	N/A
#INFO:	QUERY:	AFUA_3G02060	AFUA_3G02060	MFS multidrug transporter, putative [Source:UniProtKB/TrEMBL;Acc:Q4WFJ0]
#INFO:	QUERY:	AFUA_3G02140	AFUA_3G02140	Ion channel, putative [Source:UniProtKB/TrEMBL;Acc:Q4WFI1]
#INFO:	QUERY:	AFUA_3G02300	AFUA_3G02300	Proline oxidase Put1, putative [Source:UniProtKB/TrEMBL;Acc:Q4WFG2]
#INFO:	QUERY:	AFUA_3G02430	AFUA_3G02430	Putative uncharacterized protein [Source:UniProtKB/TrEMBL;Acc:Q4WFE9]
#INFO:	QUERY:	AFUA_3G02480	AFUA_3G02480	C6 transcription factor, putative [Source:UniProtKB/TrEMBL;Acc:Q4WFE4]
#INFO:	QUERY:	AFUA_3G02520	AFUA_3G02520	MFS multidrug transporter, putative [Source:UniProtKB/TrEMBL;Acc:Q4WFE2]
#INFO:	QUERY:	AFUA_3G02690	AFUA_3G02690	Putative uncharacterized protein [Source:UniProtKB/TrEMBL;Acc:Q4WFC4]
#INFO:	QUERY:	AFUA_3G02700	AFUA_3G02700	C6 transcription factor, putative [Source:UniProtKB/TrEMBL;Acc:Q4WFC3]
#INFO:	QUERY:	AFUA_3G02740	AFUA_3G02740	Calcium/calmodulin dependent protein kinase, putative [Source:UniProtKB/TrEMBL;Acc:Q4WFB9]
#INFO:	QUERY:	AFUA_3G02760	AFUA_3G02760	ABC multidrug transporter, putative [Source:UniProtKB/TrEMBL;Acc:Q4WFB7]
#INFO:	QUERY:	AFUA_3G02780	AFUA_3G02780	MFS multidrug transporter, putative [Source:UniProtKB/TrEMBL;Acc:Q4WFB5]
#INFO:	QUERY:	AFUA_3G02820	AFUA_3G02820	N/A
#INFO:	QUERY:	AFUA_3G03050	AFUA_3G03050	RNAse III, putative [Source:UniProtKB/TrEMBL;Acc:Q4WF88]
#INFO:	QUERY:	AFUA_3G03190	AFUA_3G03190	MFS multidrug transporter, putative [Source:UniProtKB/TrEMBL;Acc:Q4WF77]
#INFO:	QUERY:	AFUA_3G03270	AFUA_3G03270	Isochorismatase family hydrolase, putative [Source:UniProtKB/TrEMBL;Acc:Q4WF69]
#INFO:	QUERY:	AFUA_3G03330	AFUA_3G03330	Mitochondrial enoyl reductase, putative [Source:UniProtKB/TrEMBL;Acc:Q4WF62]
#INFO:	QUERY:	AFUA_3G03450	AFUA_3G03450	Cytochrome P450 oxidoreductase, putative [Source:UniProtKB/TrEMBL;Acc:Q4WF50]
#INFO:	QUERY:	AFUA_3G03560	AFUA_3G03560	Pyridine nucleotide-disulfide oxidoreductase, putative [Source:UniProtKB/TrEMBL;Acc:Q4WF39]
#INFO:	QUERY:	AFUA_3G03710	AFUA_3G03710	D-aminopeptidase, putative [Source:UniProtKB/TrEMBL;Acc:Q4WF24]
#INFO:	QUERY:	AFUA_3G03720	AFUA_3G03720	Putative uncharacterized protein [Source:UniProtKB/TrEMBL;Acc:Q4WF23]
#INFO:	QUERY:	AFUA_3G03820	AFUA_3G03820	MFS nicotinic acid transporter Tna1, putative [Source:UniProtKB/TrEMBL;Acc:Q4WF13]
#INFO:	QUERY:	AFUA_3G03830	N/A	N/A
#INFO:	QUERY:	AFUA_3G03860	AFUA_3G03860	3-hydroxyacyl-CoA dehydrogenase, putative [Source:UniProtKB/TrEMBL;Acc:Q4WF09]
#INFO:	QUERY:	AFUA_3G05800	AFUA_3G05800	Serum paraoxonase/arylesterase family protein [Source:UniProtKB/TrEMBL;Acc:Q4WWG7]
#INFO:	QUERY:	AFUA_3G06540	AFUA_3G06540	3'-phosphoadenosine-5'-phosphosulfate reductase Met16, putative [Source:UniProtKB/TrEMBL;Acc:Q4WWN9]
#INFO:	QUERY:	AFUA_3G06810	N/A	N/A
#INFO:	QUERY:	AFUA_3G07210	AFUA_3G07210	Polysaccharide deacetylase, putative [Source:UniProtKB/TrEMBL;Acc:Q4WWV5]
#INFO:	QUERY:	AFUA_3G07420	AFUA_3G07420	Putative uncharacterized protein [Source:UniProtKB/TrEMBL;Acc:Q4WWX4]
#INFO:	QUERY:	AFUA_3G07440	AFUA_3G07440	DRAP deaminase, putative [Source:UniProtKB/TrEMBL;Acc:Q4WWX6]
#INFO:	QUERY:	AFUA_3G07460	AFUA_3G07460	NACHT and WD domain protein [Source:UniProtKB/TrEMBL;Acc:Q4WWX8]
#INFO:	QUERY:	AFUA_3G07660	AFUA_3G07660	Putative uncharacterized protein [Source:UniProtKB/TrEMBL;Acc:Q4WWZ6]
#INFO:	QUERY:	AFUA_3G07760	AFUA_3G07760	Putative uncharacterized protein [Source:UniProtKB/TrEMBL;Acc:Q4WX06]
#INFO:	QUERY:	AFUA_3G07800	AFUA_3G07800	Putative uncharacterized protein [Source:UniProtKB/TrEMBL;Acc:Q4WX08]
#INFO:	QUERY:	AFUA_3G07960	AFUA_3G07960	Alpha-ketoglutarate-dependent taurine dioxygenase [Source:UniProtKB/TrEMBL;Acc:Q4WX23]
#INFO:	QUERY:	AFUA_3G08150	AFUA_3G08150	Putative uncharacterized protein [Source:UniProtKB/TrEMBL;Acc:Q4WX42]
#INFO:	QUERY:	AFUA_3G08490	AFUA_3G08490	ThiJ/PfpI family protein [Source:UniProtKB/TrEMBL;Acc:Q4WX76]
#INFO:	QUERY:	AFUA_3G09650	AFUA_3G09650	Putative uncharacterized protein [Source:UniProtKB/TrEMBL;Acc:Q4WXI7]
#INFO:	QUERY:	AFUA_3G09730	AFUA_3G09730	Putative uncharacterized protein [Source:UniProtKB/TrEMBL;Acc:Q4WXJ5]
#INFO:	QUERY:	AFUA_3G10090	AFUA_3G10090	Dihydroneopterin aldolase domain protein [Source:UniProtKB/TrEMBL;Acc:Q4WXN0]
#INFO:	QUERY:	AFUA_3G10175	AFUA_3G10175	Putative uncharacterized protein [Source:UniProtKB/TrEMBL;Acc:Q4WXN9]
#INFO:	QUERY:	AFUA_3G10380	AFUA_3G10380	Transcription factor TFIIIC complex subunit Tfc6, putative [Source:UniProtKB/TrEMBL;Acc:Q4WXR0]
#INFO:	QUERY:	AFUA_3G10810	AFUA_3G10810	Putative uncharacterized protein [Source:UniProtKB/TrEMBL;Acc:Q4WXV3]
#INFO:	QUERY:	AFUA_3G11010	AFUA_3G11010	Eukaryotic translation initiation factor eIF-2C4, putative [Source:UniProtKB/TrEMBL;Acc:Q4WXX3]
#INFO:	QUERY:	AFUA_3G11560	AFUA_3G11560	Lipase/esterase, putative [Source:UniProtKB/TrEMBL;Acc:Q4WY28]
#INFO:	QUERY:	AFUA_3G11800	AFUA_3G11800	Putative uncharacterized protein [Source:UniProtKB/TrEMBL;Acc:Q4WY50]
#INFO:	QUERY:	AFUA_3G11950	AFUA_3G11950	Putative uncharacterized protein [Source:UniProtKB/TrEMBL;Acc:Q4WY64]
#INFO:	QUERY:	AFUA_3G12120	AFUA_3G12120	Linoleate 10R-lipoxygenase [Source:UniProtKB/Swiss-Prot;Acc:Q4WY82]
#INFO:	QUERY:	AFUA_3G12230	AFUA_3G12230	Putative uncharacterized protein [Source:UniProtKB/TrEMBL;Acc:Q4WY93]
#INFO:	QUERY:	AFUA_3G12255	AFUA_3G12255	Putative uncharacterized protein [Source:UniProtKB/TrEMBL;Acc:A4D9D0]
#INFO:	QUERY:	AFUA_3G12580	AFUA_3G12580	MFS sugar transporter protein, putative [Source:UniProtKB/TrEMBL;Acc:Q4WYC8]
#INFO:	QUERY:	AFUA_3G12590	AFUA_3G12590	Putative uncharacterized protein [Source:UniProtKB/TrEMBL;Acc:Q4WYC9]
#INFO:	QUERY:	AFUA_3G12740	AFUA_3G12740	Copper resistance-associated P-type ATPase, putative [Source:UniProtKB/TrEMBL;Acc:Q4WYE4]
#INFO:	QUERY:	AFUA_3G12780	AFUA_3G12780	C6 transcription factor, putative [Source:UniProtKB/TrEMBL;Acc:Q4WYE8]
#INFO:	QUERY:	AFUA_3G12890	AFUA_3G12890	C6 transcription factor GliZ-like, putative [Source:UniProtKB/TrEMBL;Acc:Q4WYF9]
#INFO:	QUERY:	AFUA_3G12900	AFUA_3G12900	MFS transporter, putative [Source:UniProtKB/TrEMBL;Acc:Q4WYG0]
#INFO:	QUERY:	AFUA_3G12920	AFUA_3G12920	Nonribosomal peptide synthetase 5 [Source:UniProtKB/Swiss-Prot;Acc:Q4WYG2]
#INFO:	QUERY:	AFUA_3G12950	AFUA_3G12950	FAD binding domain protein [Source:UniProtKB/TrEMBL;Acc:Q4WYG5]
#INFO:	QUERY:	AFUA_3G12980	N/A	N/A
#INFO:	QUERY:	AFUA_3G13020	AFUA_3G13020	Putative uncharacterized protein [Source:UniProtKB/TrEMBL;Acc:Q4WYH2]
#INFO:	QUERY:	AFUA_3G13120	AFUA_3G13120	Porphobilinogen deaminase Hem3, putative [Source:UniProtKB/TrEMBL;Acc:Q4WYI1]
#INFO:	QUERY:	AFUA_3G13465	AFUA_3G13465	Putative uncharacterized protein [Source:UniProtKB/TrEMBL;Acc:A4D9D6]
#INFO:	QUERY:	AFUA_3G13690	AFUA_3G13690	Pyoverdine/dityrosine biosynthesis family protein, putative [Source:UniProtKB/TrEMBL;Acc:Q4WYN6]
#INFO:	QUERY:	AFUA_3G13880	AFUA_3G13880	Extracellular lipase, putative [Source:UniProtKB/TrEMBL;Acc:Q4WYQ5]
#INFO:	QUERY:	AFUA_3G14190	AFUA_3G14190	Putative uncharacterized protein [Source:UniProtKB/TrEMBL;Acc:Q4WYT5]
#INFO:	QUERY:	AFUA_3G14250	AFUA_3G14250	Indoleamine 2,3-dioxygenase subfamily [Source:UniProtKB/TrEMBL;Acc:Q4WYU0]
#INFO:	QUERY:	AFUA_3G14630	AFUA_3G14630	Extracellular dioxygenase, putative [Source:UniProtKB/TrEMBL;Acc:Q4WYX8]
#INFO:	QUERY:	AFUA_3G14950	AFUA_3G14950	Multicopper oxidase, putative [Source:UniProtKB/TrEMBL;Acc:Q4WZ12]
#INFO:	QUERY:	AFUA_3G15010	AFUA_3G15010	Putative uncharacterized protein [Source:UniProtKB/TrEMBL;Acc:Q4WZ18]
#INFO:	QUERY:	AFUA_3G15050	AFUA_3G15050	Flavin-binding monooxygenase, putative [Source:UniProtKB/TrEMBL;Acc:Q4WZ22]
#INFO:	QUERY:	AFUA_3G15170	AFUA_3G15170	Molybdenum cofactor biosynthesis protein (MoeA), putative [Source:UniProtKB/TrEMBL;Acc:Q4WZ34]
#INFO:	QUERY:	AFUA_3G15250	AFUA_3G15250	MFS drug efflux transporter, putative [Source:UniProtKB/TrEMBL;Acc:Q4WZ42]
#INFO:	QUERY:	AFUA_4G00150	AFUA_4G00150	MFS maltose transporter, putative [Source:UniProtKB/TrEMBL;Acc:Q4W938]
#INFO:	QUERY:	AFUA_4G00370	AFUA_4G00370	General amidase, putative [Source:UniProtKB/TrEMBL;Acc:Q4W960]
#INFO:	QUERY:	AFUA_4G00380	AFUA_4G00380	Putative uncharacterized protein [Source:UniProtKB/TrEMBL;Acc:Q4W961]
#INFO:	QUERY:	AFUA_4G00390	AFUA_4G00390	Glycosyl hydrolase, putative [Source:UniProtKB/TrEMBL;Acc:Q4W962]
#INFO:	QUERY:	AFUA_4G00570	AFUA_4G00570	MFS multidrug transporter, putative [Source:UniProtKB/TrEMBL;Acc:Q4W980]
#INFO:	QUERY:	AFUA_4G00680	AFUA_4G00680	Aquaglyceroporin, putative [Source:UniProtKB/TrEMBL;Acc:Q4W991]
#INFO:	QUERY:	AFUA_4G00700	AFUA_4G00700	Zinc-binding oxidoreductase CipB [Source:UniProtKB/TrEMBL;Acc:Q4W993]
#INFO:	QUERY:	AFUA_4G00710	AFUA_4G00710	C6 transcription factor, putative [Source:UniProtKB/TrEMBL;Acc:Q4W994]
#INFO:	QUERY:	AFUA_4G01270	AFUA_4G01270	Integral membrane protein [Source:UniProtKB/TrEMBL;Acc:Q4W9E8]
#INFO:	QUERY:	AFUA_4G01360	AFUA_4G01360	MFS transporter of unkown specificity [Source:UniProtKB/TrEMBL;Acc:Q4W9F6]
#INFO:	QUERY:	AFUA_4G01380	AFUA_4G01380	4-nitrophenylphosphatase, putative [Source:UniProtKB/TrEMBL;Acc:Q4W9F8]
#INFO:	QUERY:	AFUA_4G01510	AFUA_4G01510	C6 transcription factor, putative [Source:UniProtKB/TrEMBL;Acc:Q4W9H2]
#INFO:	QUERY:	AFUA_4G01550	AFUA_4G01550	Aldehyde dehydrogenase, putative [Source:UniProtKB/TrEMBL;Acc:Q4W9H6]
#INFO:	QUERY:	AFUA_4G02730	AFUA_4G02730	O-methylsterigmatocystin oxidoreductase, putative [Source:UniProtKB/TrEMBL;Acc:Q4WA42]
#INFO:	QUERY:	AFUA_4G02850	AFUA_4G02850	Putative uncharacterized protein [Source:UniProtKB/TrEMBL;Acc:Q4WA30]
#INFO:	QUERY:	AFUA_4G02860	AFUA_4G02860	Glycosyl hydrolase family 88, putative [Source:UniProtKB/TrEMBL;Acc:Q4WA29]
#INFO:	QUERY:	AFUA_4G02930	AFUA_4G02930	Dicer-like protein 2 Endoribonuclease dcl2 ATP-dependent helicase dcl2 [Source:UniProtKB/Swiss-Prot;Acc:Q4WA22]
#INFO:	QUERY:	AFUA_4G02950	AFUA_4G02950	Nucleotidase, putative [Source:UniProtKB/TrEMBL;Acc:Q4WA20]
#INFO:	QUERY:	AFUA_4G02960	AFUA_4G02960	UDP-sugar hydrolase, putative [Source:UniProtKB/TrEMBL;Acc:Q4WA19]
#INFO:	QUERY:	AFUA_4G03060	AFUA_4G03060	Putative uncharacterized protein [Source:UniProtKB/TrEMBL;Acc:Q4WA09]
#INFO:	QUERY:	AFUA_4G03080	AFUA_4G03080	C2H2 finger domain protein, putative [Source:UniProtKB/TrEMBL;Acc:Q4WA07]
#INFO:	QUERY:	AFUA_4G03210	AFUA_4G03210	Probable cutinase 3 [Source:UniProtKB/Swiss-Prot;Acc:Q4W9Z4]
#INFO:	QUERY:	AFUA_4G03290	AFUA_4G03290	Oxidoreductase, short-chain dehydrogenase/reductase family [Source:UniProtKB/TrEMBL;Acc:Q4W9Y6]
#INFO:	QUERY:	AFUA_4G03400	AFUA_4G03400	Putative uncharacterized protein [Source:UniProtKB/TrEMBL;Acc:Q4W9X4]
#INFO:	QUERY:	AFUA_4G03520	AFUA_4G03520	Putative uncharacterized protein [Source:UniProtKB/TrEMBL;Acc:Q4W9W2]
#INFO:	QUERY:	AFUA_4G03750	AFUA_4G03750	Phthalate transporter, putative [Source:UniProtKB/TrEMBL;Acc:Q4W9T9]
#INFO:	QUERY:	AFUA_4G03780	AFUA_4G03780	Probable rhamnogalacturonate lyase A [Source:UniProtKB/Swiss-Prot;Acc:Q4W9T6]
#INFO:	QUERY:	AFUA_4G04510	AFUA_4G04510	F-box domain protein [Source:UniProtKB/TrEMBL;Acc:Q4W9L4]
#INFO:	QUERY:	AFUA_4G06270	AFUA_4G06270	Putative uncharacterized protein [Source:UniProtKB/TrEMBL;Acc:Q4WNM5]
#INFO:	QUERY:	AFUA_4G06610	AFUA_4G06610	Putative uncharacterized protein [Source:UniProtKB/TrEMBL;Acc:Q4WNQ7]
#INFO:	QUERY:	AFUA_4G06620	AFUA_4G06620	Glutamate dehydrogenase [Source:UniProtKB/TrEMBL;Acc:Q4WNQ8]
#INFO:	QUERY:	AFUA_4G06710	AFUA_4G06710	Kinase-related protein [Source:UniProtKB/TrEMBL;Acc:Q4WNR7]
#INFO:	QUERY:	AFUA_4G07370	AFUA_4G07370	Putative uncharacterized protein [Source:UniProtKB/TrEMBL;Acc:Q4WNY3]
#INFO:	QUERY:	AFUA_4G07720	AFUA_4G07720	Carboxylesterase, putative [Source:UniProtKB/TrEMBL;Acc:Q4WP19]
#INFO:	QUERY:	AFUA_4G07960	AFUA_4G07960	Putative uncharacterized protein [Source:UniProtKB/TrEMBL;Acc:Q4WP43]
#INFO:	QUERY:	AFUA_4G08960	AFUA_4G08960	GPI anchored cell wall protein, putative [Source:UniProtKB/TrEMBL;Acc:Q4WPE3]
#INFO:	QUERY:	AFUA_4G09250	AFUA_4G09250	Putative uncharacterized protein [Source:UniProtKB/TrEMBL;Acc:A4D9M8]
#INFO:	QUERY:	AFUA_4G09420	AFUA_4G09420	Carbonic anhydrase, putative [Source:UniProtKB/TrEMBL;Acc:Q4WPJ0]
#INFO:	QUERY:	AFUA_4G09460	AFUA_4G09460	NACHT domain protein [Source:UniProtKB/TrEMBL;Acc:Q4WPJ3]
#INFO:	QUERY:	AFUA_4G09510	AFUA_4G09510	Putative uncharacterized protein [Source:UniProtKB/TrEMBL;Acc:Q4WPJ8]
#INFO:	QUERY:	AFUA_4G09780	N/A	N/A
#INFO:	QUERY:	AFUA_4G09940	AFUA_4G09940	Polysaccharide deacetylase family protein [Source:UniProtKB/TrEMBL;Acc:Q4WPP0]
#INFO:	QUERY:	AFUA_4G11810	AFUA_4G11810	Putative uncharacterized protein [Source:UniProtKB/TrEMBL;Acc:Q4WQ73]
#INFO:	QUERY:	AFUA_4G12410	AFUA_4G12410	HMG box protein, putative [Source:UniProtKB/TrEMBL;Acc:Q4WQD2]
#INFO:	QUERY:	AFUA_4G13060	AFUA_4G13060	Zinc knuckle transcription factor (CnjB), putative [Source:UniProtKB/TrEMBL;Acc:Q4WQJ7]
#INFO:	QUERY:	AFUA_4G13090	AFUA_4G13090	MFS transporter, putative [Source:UniProtKB/TrEMBL;Acc:Q4WQK0]
#INFO:	QUERY:	AFUA_4G13765	AFUA_4G13765	Putative uncharacterized protein [Source:UniProtKB/TrEMBL;Acc:A4D9M1]
#INFO:	QUERY:	AFUA_4G13770	AFUA_4G13770	Glycosyl hydrolase, putative [Source:UniProtKB/TrEMBL;Acc:Q4WQR8]
#INFO:	QUERY:	AFUA_4G13870	N/A	N/A
#INFO:	QUERY:	AFUA_4G13970	AFUA_4G13970	Putative uncharacterized protein [Source:UniProtKB/TrEMBL;Acc:Q4WQT7]
#INFO:	QUERY:	AFUA_4G14080	AFUA_4G14080	Spherulin 4-like cell surface protein, putative [Source:UniProtKB/TrEMBL;Acc:A4D9L3]
#INFO:	QUERY:	AFUA_4G14085	AFUA_4G14085	Cell surface protein, putative [Source:UniProtKB/TrEMBL;Acc:A4D9L8]
#INFO:	QUERY:	AFUA_4G14250	AFUA_4G14250	Putative uncharacterized protein [Source:UniProtKB/TrEMBL;Acc:Q4WQW5]
#INFO:	QUERY:	AFUA_4G14290	AFUA_4G14290	Putative uncharacterized protein [Source:UniProtKB/TrEMBL;Acc:Q4WQW9]
#INFO:	QUERY:	AFUA_4G14300	AFUA_4G14300	Dynamin family GTPase, putative [Source:UniProtKB/TrEMBL;Acc:Q4WQX0]
#INFO:	QUERY:	AFUA_4G14440	AFUA_4G14440	NRPS-like enzyme, putative [Source:UniProtKB/TrEMBL;Acc:Q4WQY3]
#INFO:	QUERY:	AFUA_4G14530	AFUA_4G14530	Glutathione S-transferase Ure2-like, putative [Source:UniProtKB/TrEMBL;Acc:Q4WQZ2]
#INFO:	QUERY:	AFUA_4G14640	AFUA_4G14640	Low affinity iron transporter, putative [Source:UniProtKB/TrEMBL;Acc:Q4WR03]
#INFO:	QUERY:	AFUA_4G14670	AFUA_4G14670	MFS quinate transporter, putative [Source:UniProtKB/TrEMBL;Acc:Q4WR06]
#INFO:	QUERY:	AFUA_4G14690	AFUA_4G14690	Putative uncharacterized protein [Source:UniProtKB/TrEMBL;Acc:Q4WR08]
#INFO:	QUERY:	AFUA_4G14730	AFUA_4G14730	GNAT family acetyltransferase, putative [Source:UniProtKB/TrEMBL;Acc:Q4WR12]
#INFO:	QUERY:	AFUA_4G14751	AFUA_4G14751	Putative uncharacterized protein [Source:UniProtKB/TrEMBL;Acc:Q4WR14]
#INFO:	QUERY:	AFUA_4G14800	AFUA_4G14800	Short chain dehydrogenase, putative [Source:UniProtKB/TrEMBL;Acc:Q4WR19]
#INFO:	QUERY:	AFUA_5G00250	AFUA_5G00250	Putative uncharacterized protein [Source:UniProtKB/TrEMBL;Acc:Q4WDQ0]
#INFO:	QUERY:	AFUA_5G00300	AFUA_5G00300	Zinc-binding oxidoreductase, putative [Source:UniProtKB/TrEMBL;Acc:Q4WDQ5]
#INFO:	QUERY:	AFUA_5G00310	AFUA_5G00310	Flavin-containing monooxygenase, putative [Source:UniProtKB/TrEMBL;Acc:Q4WDQ6]
#INFO:	QUERY:	AFUA_5G00390	AFUA_5G00390	Putative uncharacterized protein [Source:UniProtKB/TrEMBL;Acc:Q4WDR4]
#INFO:	QUERY:	AFUA_5G00630	AFUA_5G00630	Choline dehydrogenase, putative [Source:UniProtKB/TrEMBL;Acc:Q4WDT9]
#INFO:	QUERY:	AFUA_5G00810	AFUA_5G00810	Putative uncharacterized protein [Source:UniProtKB/TrEMBL;Acc:Q4WDV6]
#INFO:	QUERY:	AFUA_5G00820	AFUA_5G00820	Putative uncharacterized protein [Source:UniProtKB/TrEMBL;Acc:Q4WDV7]
#INFO:	QUERY:	AFUA_5G00830	AFUA_5G00830	Putative uncharacterized protein [Source:UniProtKB/TrEMBL;Acc:Q4WDV8]
#INFO:	QUERY:	AFUA_5G00940	AFUA_5G00940	Putative uncharacterized protein [Source:UniProtKB/TrEMBL;Acc:Q4WDW8]
#INFO:	QUERY:	AFUA_5G01090	AFUA_5G01090	UPF0075 domain protein [Source:UniProtKB/TrEMBL;Acc:Q4WDY3]
#INFO:	QUERY:	AFUA_5G01230	AFUA_5G01230	RTA1 domain protein, putative [Source:UniProtKB/TrEMBL;Acc:Q4WDZ6]
#INFO:	QUERY:	AFUA_5G01290	AFUA_5G01290	Zinc-binding oxidoreductase, putative [Source:UniProtKB/TrEMBL;Acc:Q4WE02]
#INFO:	QUERY:	AFUA_5G01300	AFUA_5G01300	Integral membrane protein [Source:UniProtKB/TrEMBL;Acc:Q4WE03]
#INFO:	QUERY:	AFUA_5G01410	AFUA_5G01410	Putative uncharacterized protein [Source:UniProtKB/TrEMBL;Acc:Q4WE14]
#INFO:	QUERY:	AFUA_5G01460	AFUA_5G01460	C6 finger domain protein, putative [Source:UniProtKB/TrEMBL;Acc:Q4WE19]
#INFO:	QUERY:	AFUA_5G01520	AFUA_5G01520	MFS transporter, putative [Source:UniProtKB/TrEMBL;Acc:Q4WE25]
#INFO:	QUERY:	AFUA_5G01590	AFUA_5G01590	Geranylgeranyl pyrophosphate synthase, putative [Source:UniProtKB/TrEMBL;Acc:Q4WE32]
#INFO:	QUERY:	AFUA_5G01600	AFUA_5G01600	PHP domain protein [Source:UniProtKB/TrEMBL;Acc:Q4WE33]
#INFO:	QUERY:	AFUA_5G02620	AFUA_5G02620	P450 family sporulation-specific N-formyltyrosine oxidase Dit2, putative [Source:UniProtKB/TrEMBL;Acc:Q4WED5]
#INFO:	QUERY:	AFUA_5G02630	AFUA_5G02630	Putative uncharacterized protein [Source:UniProtKB/TrEMBL;Acc:Q4WED6]
#INFO:	QUERY:	AFUA_5G02640	AFUA_5G02640	O-methyltransferase, putative [Source:UniProtKB/TrEMBL;Acc:Q4WED7]
#INFO:	QUERY:	AFUA_5G02660	AFUA_5G02660	Pyoverdine/dityrosine biosynthesis protein, putative [Source:UniProtKB/TrEMBL;Acc:Q4WED9]
#INFO:	QUERY:	AFUA_5G03100	AFUA_5G03100	Cytochrome P450 monooxygenase SirB-like, putative [Source:UniProtKB/TrEMBL;Acc:Q4WEI2]
#INFO:	QUERY:	AFUA_5G03540	AFUA_5G03540	Thioredoxin reductase, putative [Source:UniProtKB/TrEMBL;Acc:Q4WEM5]
#INFO:	QUERY:	AFUA_5G03550	AFUA_5G03550	Plasma membrane H(+)ATPase, putative [Source:UniProtKB/TrEMBL;Acc:Q4WEM6]
#INFO:	QUERY:	AFUA_5G03750	AFUA_5G03750	WW domain protein [Source:UniProtKB/TrEMBL;Acc:Q4WEP6]
#INFO:	QUERY:	AFUA_5G03790	AFUA_5G03790	Ferrooxidoreductase Fet3, putative [Source:UniProtKB/TrEMBL;Acc:E9R598]
#INFO:	QUERY:	AFUA_5G03830	AFUA_5G03830	Conidiation-specific protein Con-10, putative [Source:UniProtKB/TrEMBL;Acc:Q4WEQ4]
#INFO:	QUERY:	AFUA_5G03840	AFUA_5G03840	Oxidoreductase, short chain dehydrogenase/reductase family [Source:UniProtKB/TrEMBL;Acc:Q4WEQ5]
#INFO:	QUERY:	AFUA_5G05650	AFUA_5G05650	Putative uncharacterized protein [Source:UniProtKB/TrEMBL;Acc:Q4WTP7]
#INFO:	QUERY:	AFUA_5G06230	AFUA_5G06230	GABA permease, putative [Source:UniProtKB/TrEMBL;Acc:Q4WTV4]
#INFO:	QUERY:	AFUA_5G06670	AFUA_5G06670	Integral membrane protein [Source:UniProtKB/TrEMBL;Acc:Q4WTZ8]
#INFO:	QUERY:	AFUA_5G06820	AFUA_5G06820	Putative uncharacterized protein [Source:UniProtKB/TrEMBL;Acc:Q4WU13]
#INFO:	QUERY:	AFUA_5G06880	AFUA_5G06880	Putative uncharacterized protein [Source:UniProtKB/TrEMBL;Acc:Q4WU19]
#INFO:	QUERY:	AFUA_5G07250	AFUA_5G07250	DUF300 domain protein, putative [Source:UniProtKB/TrEMBL;Acc:Q4WU55]
#INFO:	QUERY:	AFUA_5G07420	AFUA_5G07420	Putative uncharacterized protein [Source:UniProtKB/TrEMBL;Acc:Q4WU72]
#INFO:	QUERY:	AFUA_5G07460	AFUA_5G07460	Putative uncharacterized protein [Source:UniProtKB/TrEMBL;Acc:Q4WU76]
#INFO:	QUERY:	AFUA_5G07490	AFUA_5G07490	Steroid monooxygenase (CpmA), putative [Source:UniProtKB/TrEMBL;Acc:Q4WU79]
#INFO:	QUERY:	AFUA_5G07550	AFUA_5G07550	Putative uncharacterized protein [Source:UniProtKB/TrEMBL;Acc:Q4WU85]
#INFO:	QUERY:	AFUA_5G07580	AFUA_5G07580	Methylmalonyl-CoA decarboxylase, alpha subunit, putative [Source:UniProtKB/TrEMBL;Acc:Q4WU88]
#INFO:	QUERY:	AFUA_5G07900	N/A	N/A
#INFO:	QUERY:	AFUA_5G08010	AFUA_5G08010	Protein N-terminal asparagine amidohydrolase, putative [Source:UniProtKB/TrEMBL;Acc:Q4WUC9]
#INFO:	QUERY:	AFUA_5G08200	AFUA_5G08200	Putative uncharacterized protein [Source:UniProtKB/TrEMBL;Acc:Q4WUE8]
#INFO:	QUERY:	AFUA_5G08250	AFUA_5G08250	Putative uncharacterized protein [Source:UniProtKB/TrEMBL;Acc:Q4WUF3]
#INFO:	QUERY:	AFUA_5G08260	AFUA_5G08260	Putative uncharacterized protein [Source:UniProtKB/TrEMBL;Acc:Q4WUF4]
#INFO:	QUERY:	AFUA_5G08790	AFUA_5G08790	Putative uncharacterized protein [Source:UniProtKB/TrEMBL;Acc:Q4WUK6]
#INFO:	QUERY:	AFUA_5G09040	AFUA_5G09040	Putative uncharacterized protein [Source:UniProtKB/TrEMBL;Acc:Q4WUN1]
#INFO:	QUERY:	AFUA_5G09130	AFUA_5G09130	Polysaccharide deacetylase family protein [Source:UniProtKB/TrEMBL;Acc:Q4WUN9]
#INFO:	QUERY:	AFUA_5G09150	AFUA_5G09150	Oxidoreductase, short-chain dehydrogenase/reductase family [Source:UniProtKB/TrEMBL;Acc:Q4WUP1]
#INFO:	QUERY:	AFUA_5G09690	AFUA_5G09690	Putative uncharacterized protein [Source:UniProtKB/TrEMBL;Acc:Q4WUU4]
#INFO:	QUERY:	AFUA_5G09780	AFUA_5G09780	MFS multidrug transporter, putative [Source:UniProtKB/TrEMBL;Acc:Q4WUV2]
#INFO:	QUERY:	AFUA_5G09800	AFUA_5G09800	Hydrolase, putative [Source:UniProtKB/TrEMBL;Acc:Q4WUV4]
#INFO:	QUERY:	AFUA_5G09910	AFUA_5G09910	Nitroreductase family protein, putative [Source:UniProtKB/TrEMBL;Acc:Q4WUW5]
#INFO:	QUERY:	AFUA_5G10050	AFUA_5G10050	Cytochrome P450 monooxygenase, putative [Source:UniProtKB/TrEMBL;Acc:Q4WUX7]
#INFO:	QUERY:	AFUA_5G10180	AFUA_5G10180	Salicylate hydroxylase, putative [Source:UniProtKB/TrEMBL;Acc:Q4WUZ2]
#INFO:	QUERY:	AFUA_5G10190	AFUA_5G10190	Putative uncharacterized protein [Source:UniProtKB/TrEMBL;Acc:Q4WUZ3]
#INFO:	QUERY:	AFUA_5G10220	AFUA_5G10220	Alcohol dehydrogenase, zinc-containing, putative [Source:UniProtKB/TrEMBL;Acc:Q4WUZ6]
#INFO:	QUERY:	AFUA_5G10300	AFUA_5G10300	Putative uncharacterized protein [Source:UniProtKB/TrEMBL;Acc:Q4WV03]
#INFO:	QUERY:	AFUA_5G10420	AFUA_5G10420	Nitrate reductase, putative [Source:UniProtKB/TrEMBL;Acc:Q4WV13]
#INFO:	QUERY:	AFUA_5G10530	AFUA_5G10530	Probable rhamnogalacturonase B [Source:UniProtKB/Swiss-Prot;Acc:Q4WV23]
#INFO:	QUERY:	AFUA_5G10880	AFUA_5G10880	SNF2 family helicase, putative [Source:UniProtKB/TrEMBL;Acc:Q4WV56]
#INFO:	QUERY:	AFUA_5G10980	AFUA_5G10980	Putative uncharacterized protein [Source:UniProtKB/TrEMBL;Acc:Q4WV64]
#INFO:	QUERY:	AFUA_5G11160	AFUA_5G11160	Oxidoreductase, 2OG-Fe(II) oxygenase family, putative [Source:UniProtKB/TrEMBL;Acc:Q4WV82]
#INFO:	QUERY:	AFUA_5G11280	AFUA_5G11280	Putative uncharacterized protein [Source:UniProtKB/TrEMBL;Acc:Q4WV93]
#INFO:	QUERY:	AFUA_5G11880	AFUA_5G11880	PP-loop family protein [Source:UniProtKB/TrEMBL;Acc:Q4WVF1]
#INFO:	QUERY:	AFUA_5G11960	AFUA_5G11960	Putative uncharacterized protein [Source:UniProtKB/TrEMBL;Acc:Q4WVF9]
#INFO:	QUERY:	AFUA_5G12650	AFUA_5G12650	UPF0052 domain protein [Source:UniProtKB/TrEMBL;Acc:Q4WVM6]
#INFO:	QUERY:	AFUA_5G12710	AFUA_5G12710	TPR domain protein [Source:UniProtKB/TrEMBL;Acc:Q4WVN2]
#INFO:	QUERY:	AFUA_5G12760	AFUA_5G12760	CCCH zinc finger DNA binding protein [Source:UniProtKB/TrEMBL;Acc:Q4WVN7]
#INFO:	QUERY:	AFUA_5G12950	AFUA_5G12950	MFS quinate transporter, putative [Source:UniProtKB/TrEMBL;Acc:Q4WVQ6]
#INFO:	QUERY:	AFUA_5G12960	AFUA_5G12960	BZIP transcription factor (Atf21), putative [Source:UniProtKB/TrEMBL;Acc:Q4WVQ7]
#INFO:	QUERY:	AFUA_5G12980	AFUA_5G12980	Putative uncharacterized protein [Source:UniProtKB/TrEMBL;Acc:Q4WVQ9]
#INFO:	QUERY:	AFUA_5G13200	AFUA_5G13200	Thioesterase family protein [Source:UniProtKB/TrEMBL;Acc:Q4WVT0]
#INFO:	QUERY:	AFUA_5G13690	AFUA_5G13690	DUF74 domain protein [Source:UniProtKB/TrEMBL;Acc:Q4WVX9]
#INFO:	QUERY:	AFUA_5G13740	AFUA_5G13740	Protein phosphatase, putative [Source:UniProtKB/TrEMBL;Acc:Q4WVY4]
#INFO:	QUERY:	AFUA_5G13770	AFUA_5G13770	Putative uncharacterized protein [Source:UniProtKB/TrEMBL;Acc:Q4WVY7]
#INFO:	QUERY:	AFUA_5G13830	AFUA_5G13830	Probable alpha-galactosidase A [Source:UniProtKB/Swiss-Prot;Acc:Q4WVZ3]
#INFO:	QUERY:	AFUA_5G14030	AFUA_5G14030	Endo-1,3(4)-beta-glucanase, putative [Source:UniProtKB/TrEMBL;Acc:Q4WW10]
#INFO:	QUERY:	AFUA_5G14080	AFUA_5G14080	Putative uncharacterized protein [Source:UniProtKB/TrEMBL;Acc:Q4WW15]
#INFO:	QUERY:	AFUA_5G14140	AFUA_5G14140	Putative uncharacterized protein [Source:UniProtKB/TrEMBL;Acc:Q4WW21]
#INFO:	QUERY:	AFUA_5G14240	AFUA_5G14240	ThiJ/PfpI family protein [Source:UniProtKB/TrEMBL;Acc:Q4WW31]
#INFO:	QUERY:	AFUA_5G14310	AFUA_5G14310	Short chain dehydrogenase/reductase family protein [Source:UniProtKB/TrEMBL;Acc:Q4WW38]
#INFO:	QUERY:	AFUA_5G14315	AFUA_5G14315	Putative uncharacterized protein [Source:UniProtKB/TrEMBL;Acc:A4D9H2]
#INFO:	QUERY:	AFUA_5G14420	AFUA_5G14420	Putative uncharacterized protein [Source:UniProtKB/TrEMBL;Acc:Q4WW49]
#INFO:	QUERY:	AFUA_5G14490	AFUA_5G14490	MFS transporter, putative [Source:UniProtKB/TrEMBL;Acc:Q4WW56]
#INFO:	QUERY:	AFUA_5G14500	AFUA_5G14500	MFS transporter, putative [Source:UniProtKB/TrEMBL;Acc:Q4WW57]
#INFO:	QUERY:	AFUA_5G14530	AFUA_5G14530	C6 transcription factor, putative [Source:UniProtKB/TrEMBL;Acc:Q4WW60]
#INFO:	QUERY:	AFUA_5G14640	AFUA_5G14640	Haloacid dehalogenase, type II [Source:UniProtKB/TrEMBL;Acc:Q4WW71]
#INFO:	QUERY:	AFUA_5G14800	AFUA_5G14800	Lactate dehydrogenase [Source:UniProtKB/TrEMBL;Acc:Q4WW87]
#INFO:	QUERY:	AFUA_5G14840	AFUA_5G14840	Putative uncharacterized protein [Source:UniProtKB/TrEMBL;Acc:Q4WW91]
#INFO:	QUERY:	AFUA_6G00130	AFUA_6G00130	MFS transporter, putative [Source:UniProtKB/TrEMBL;Acc:Q4W8W5]
#INFO:	QUERY:	AFUA_6G00190	AFUA_6G00190	Putative uncharacterized protein [Source:UniProtKB/TrEMBL;Acc:Q4W8X1]
#INFO:	QUERY:	AFUA_6G00330	AFUA_6G00330	Putative uncharacterized protein [Source:UniProtKB/TrEMBL;Acc:Q4W8Y7]
#INFO:	QUERY:	AFUA_6G00500	AFUA_6G00500	Chitosanase, putative [Source:UniProtKB/TrEMBL;Acc:Q4W904]
#INFO:	QUERY:	AFUA_6G01820	AFUA_6G01820	MFS transporter, putative [Source:UniProtKB/TrEMBL;Acc:Q4WCN1]
#INFO:	QUERY:	AFUA_6G01850	AFUA_6G01850	Putative uncharacterized protein [Source:UniProtKB/TrEMBL;Acc:Q4WCN4]
#INFO:	QUERY:	AFUA_6G01930	AFUA_6G01930	MFS transporter Seo1, putative [Source:UniProtKB/TrEMBL;Acc:Q4WCP2]
#INFO:	QUERY:	AFUA_6G02300	AFUA_6G02300	Serine/threonine protein kinase (Kcc4), putative [Source:UniProtKB/TrEMBL;Acc:Q4WCS9]
#INFO:	QUERY:	AFUA_6G02980	AFUA_6G02980	Probable exopolygalacturonase X [Source:UniProtKB/Swiss-Prot;Acc:Q4WCZ8]
#INFO:	QUERY:	AFUA_6G03030	AFUA_6G03030	Phenol monooxygenase, putative [Source:UniProtKB/TrEMBL;Acc:A4DA21]
#INFO:	QUERY:	AFUA_6G03230	AFUA_6G03230	Cell wall glucanase/allergen F16-like [Source:UniProtKB/TrEMBL;Acc:Q4WD22]
#INFO:	QUERY:	AFUA_6G03320	AFUA_6G03320	MFS multidrug transporter, putative [Source:UniProtKB/TrEMBL;Acc:Q4WD32]
#INFO:	QUERY:	AFUA_6G03345	AFUA_6G03345	Putative uncharacterized protein [Source:UniProtKB/TrEMBL;Acc:A4DA20]
#INFO:	QUERY:	AFUA_6G03460	AFUA_6G03460	Putative uncharacterized protein [Source:UniProtKB/TrEMBL;Acc:Q4WD45]
#INFO:	QUERY:	AFUA_6G03490	AFUA_6G03490	Phenol 2-monooxygenase, putative [Source:UniProtKB/TrEMBL;Acc:Q4WD48]
#INFO:	QUERY:	AFUA_6G03630	AFUA_6G03630	Very-long-chain acyl-CoA synthetase family protein (CefD1), putative [Source:UniProtKB/TrEMBL;Acc:Q4WD62]
#INFO:	QUERY:	AFUA_6G03700	AFUA_6G03700	Putative uncharacterized protein [Source:UniProtKB/TrEMBL;Acc:Q4WD69]
#INFO:	QUERY:	AFUA_6G04360	AFUA_6G04360	ABC drug exporter AtrF [Source:UniProtKB/TrEMBL;Acc:Q4WDD4]
#INFO:	QUERY:	AFUA_6G04550	AFUA_6G04550	Putative uncharacterized protein [Source:UniProtKB/TrEMBL;Acc:Q4WDF3]
#INFO:	QUERY:	AFUA_6G07070	AFUA_6G07070	Probable 1,4-beta-D-glucan cellobiohydrolase A [Source:UniProtKB/Swiss-Prot;Acc:Q4WNA2]
#INFO:	QUERY:	AFUA_6G07230	AFUA_6G07230	C6 transcription factor, putative [Source:UniProtKB/TrEMBL;Acc:Q4WN86]
#INFO:	QUERY:	AFUA_6G07650	AFUA_6G07650	Putative uncharacterized protein [Source:UniProtKB/TrEMBL;Acc:Q4WN46]
#INFO:	QUERY:	AFUA_6G07820	AFUA_6G07820	Integral membrane protein, putative [Source:UniProtKB/TrEMBL;Acc:Q4WN29]
#INFO:	QUERY:	AFUA_6G07920	AFUA_6G07920	Acetyltransferase, GNAT family family [Source:UniProtKB/TrEMBL;Acc:Q4WN19]
#INFO:	QUERY:	AFUA_6G08080	AFUA_6G08080	Glycosyl hydrolase, putative [Source:UniProtKB/TrEMBL;Acc:Q4WN03]
#INFO:	QUERY:	AFUA_6G09260	AFUA_6G09260	Sensor histidine kinase/response regulator, putative [Source:UniProtKB/TrEMBL;Acc:Q4WMN9]
#INFO:	QUERY:	AFUA_6G09580	AFUA_6G09580	C6 finger domain protein, putative [Source:UniProtKB/TrEMBL;Acc:Q4WMK5]
#INFO:	QUERY:	AFUA_6G09860	AFUA_6G09860	Putative uncharacterized protein [Source:UniProtKB/TrEMBL;Acc:Q4WMH8]
#INFO:	QUERY:	AFUA_6G09960	AFUA_6G09960	Putative uncharacterized protein [Source:UniProtKB/TrEMBL;Acc:Q4WMG7]
#INFO:	QUERY:	AFUA_6G10040	AFUA_6G10040	Fructosyl amine: oxygen oxidoreductase [Source:UniProtKB/TrEMBL;Acc:Q4WMF9]
#INFO:	QUERY:	AFUA_6G10210	AFUA_6G10210	Guanine deaminase, putative [Source:UniProtKB/TrEMBL;Acc:Q4WME2]
#INFO:	QUERY:	AFUA_6G10250	AFUA_6G10250	Tripeptidyl-peptidase sed1 [Source:UniProtKB/Swiss-Prot;Acc:Q70DX9]
#INFO:	QUERY:	AFUA_6G10310	AFUA_6G10310	Putative uncharacterized protein [Source:UniProtKB/TrEMBL;Acc:Q4WMD3]
#INFO:	QUERY:	AFUA_6G10710	AFUA_6G10710	Putative uncharacterized protein [Source:UniProtKB/TrEMBL;Acc:Q4WM93]
#INFO:	QUERY:	AFUA_6G10780	AFUA_6G10780	Carboxylesterase, putative [Source:UniProtKB/TrEMBL;Acc:Q4WM86]
#INFO:	QUERY:	AFUA_6G10810	AFUA_6G10810	Homogentisate 1,2-dioxygenase, putative [Source:UniProtKB/TrEMBL;Acc:Q4WM83]
#INFO:	QUERY:	AFUA_6G11420	AFUA_6G11420	DUF1446 domain protein [Source:UniProtKB/TrEMBL;Acc:Q4WM27]
#INFO:	QUERY:	AFUA_6G11520	AFUA_6G11520	C6 transcription factor, putative [Source:UniProtKB/TrEMBL;Acc:Q4WM17]
#INFO:	QUERY:	AFUA_6G11590	AFUA_6G11590	4-carboxymuconolactone decarboxylase family protein [Source:UniProtKB/TrEMBL;Acc:Q4WM10]
#INFO:	QUERY:	AFUA_6G11670	AFUA_6G11670	Flavin-containing amine oxidasedehydrogenase, putative [Source:UniProtKB/TrEMBL;Acc:Q4WM02]
#INFO:	QUERY:	AFUA_6G11680	AFUA_6G11680	Thiamine pyrophosphate enzyme, putative [Source:UniProtKB/TrEMBL;Acc:Q4WM01]
#INFO:	QUERY:	AFUA_6G11740	AFUA_6G11740	Nucleoside-diphosphate-sugar epimerase family protein [Source:UniProtKB/TrEMBL;Acc:Q4WLZ6]
#INFO:	QUERY:	AFUA_6G11750	AFUA_6G11750	C6 transcription factor, putative [Source:UniProtKB/TrEMBL;Acc:Q4WLZ5]
#INFO:	QUERY:	AFUA_6G11790	AFUA_6G11790	Putative uncharacterized protein [Source:UniProtKB/TrEMBL;Acc:Q4WLZ1]
#INFO:	QUERY:	AFUA_6G11870	AFUA_6G11870	Putative uncharacterized protein [Source:UniProtKB/TrEMBL;Acc:Q4WLY5]
#INFO:	QUERY:	AFUA_6G12000	AFUA_6G12000	Putative uncharacterized protein [Source:UniProtKB/TrEMBL;Acc:Q4WLX3]
#INFO:	QUERY:	AFUA_6G12010	AFUA_6G12010	Glycosyl hydrolase family protein [Source:UniProtKB/TrEMBL;Acc:Q4WLX2]
#INFO:	QUERY:	AFUA_6G12020	AFUA_6G12020	C2H2 finger domain protein, putative [Source:UniProtKB/TrEMBL;Acc:Q4WLX1]
#INFO:	QUERY:	AFUA_6G12040	AFUA_6G12040	MFS sugar permease, putative [Source:UniProtKB/TrEMBL;Acc:Q4WLW9]
#INFO:	QUERY:	AFUA_6G12145	AFUA_6G12145	Putative uncharacterized protein [Source:UniProtKB/TrEMBL;Acc:A4D9Q7]
#INFO:	QUERY:	AFUA_6G12160	AFUA_6G12160	C6 transcription factor, putative [Source:UniProtKB/TrEMBL;Acc:Q4WLV7]
#INFO:	QUERY:	AFUA_6G12210	AFUA_6G12210	Probable endo-1,4-beta-xylanase B [Source:UniProtKB/Swiss-Prot;Acc:Q4WLV2]
#INFO:	QUERY:	AFUA_6G13080	AFUA_6G13080	DEAD/DEAH box DNA helicase (Mer3), putative [Source:UniProtKB/TrEMBL;Acc:Q4WLL7]
#INFO:	QUERY:	AFUA_6G13630	AFUA_6G13630	Putative uncharacterized protein [Source:UniProtKB/TrEMBL;Acc:Q4WLG4]
#INFO:	QUERY:	AFUA_6G13700	AFUA_6G13700	Putative uncharacterized protein [Source:UniProtKB/TrEMBL;Acc:Q4WLF6]
#INFO:	QUERY:	AFUA_6G13860	AFUA_6G13860	Putative uncharacterized protein [Source:UniProtKB/TrEMBL;Acc:Q4WLE0]
#INFO:	QUERY:	AFUA_6G13880	AFUA_6G13880	MFS transporter, putative [Source:UniProtKB/TrEMBL;Acc:Q4WLD8]
#INFO:	QUERY:	AFUA_6G13900	AFUA_6G13900	Putative uncharacterized protein [Source:UniProtKB/TrEMBL;Acc:Q4WLD6]
#INFO:	QUERY:	AFUA_6G13940	AFUA_6G13940	Cytochrome P450 monooxygenase, putative [Source:UniProtKB/TrEMBL;Acc:A4D9R2]
#INFO:	QUERY:	AFUA_6G13950	AFUA_6G13950	Integral membrane protein [Source:UniProtKB/TrEMBL;Acc:Q4WLD2]
#INFO:	QUERY:	AFUA_6G13980	AFUA_6G13980	UbiA-like prenyltransferase, putative [Source:UniProtKB/TrEMBL;Acc:Q4WLD0]
#INFO:	QUERY:	AFUA_6G13990	AFUA_6G13990	Acetyltransferase, putative [Source:UniProtKB/TrEMBL;Acc:Q4WLC9]
#INFO:	QUERY:	AFUA_6G14020	AFUA_6G14020	Putative uncharacterized protein [Source:UniProtKB/TrEMBL;Acc:Q4WLC6]
#INFO:	QUERY:	AFUA_6G14110	AFUA_6G14110	Putative uncharacterized protein [Source:UniProtKB/TrEMBL;Acc:Q4WLB7]
#INFO:	QUERY:	AFUA_7G00120	AFUA_7G00120	Metallo-beta-lactamase domain protein [Source:UniProtKB/TrEMBL;Acc:Q4WA58]
#INFO:	QUERY:	AFUA_7G00230	AFUA_7G00230	MFS multidrug transporter, putative [Source:UniProtKB/TrEMBL;Acc:Q4WA68]
#INFO:	QUERY:	AFUA_7G00690	AFUA_7G00690	Aminotransferase, putative [Source:UniProtKB/TrEMBL;Acc:Q4WAB3]
#INFO:	QUERY:	AFUA_7G00700	AFUA_7G00700	Aldo-keto reductase (AKR13), puatative [Source:UniProtKB/TrEMBL;Acc:Q4WAB4]
#INFO:	QUERY:	AFUA_7G00920	AFUA_7G00920	UbiD family decarboxylase, putative [Source:UniProtKB/TrEMBL;Acc:Q4WAD6]
#INFO:	QUERY:	AFUA_7G01060	AFUA_7G01060	Cysteine-rich secreted protein [Source:UniProtKB/TrEMBL;Acc:Q4WAE9]
#INFO:	QUERY:	AFUA_7G01790	AFUA_7G01790	MFS transporter, putative [Source:UniProtKB/TrEMBL;Acc:Q4WAM1]
#INFO:	QUERY:	AFUA_7G03810	N/A	N/A
#INFO:	QUERY:	AFUA_7G04000	AFUA_7G04000	Putative uncharacterized protein [Source:UniProtKB/TrEMBL;Acc:Q4WG71]
#INFO:	QUERY:	AFUA_7G04010	AFUA_7G04010	Putative uncharacterized protein [Source:UniProtKB/TrEMBL;Acc:Q4WG72]
#INFO:	QUERY:	AFUA_7G04350	AFUA_7G04350	Mandelate racemase/muconate lactonizing enzyme family protein [Source:UniProtKB/TrEMBL;Acc:Q4WGA5]
#INFO:	QUERY:	AFUA_7G04370	AFUA_7G04370	Putative uncharacterized protein [Source:UniProtKB/TrEMBL;Acc:Q4WGA7]
#INFO:	QUERY:	AFUA_7G04540	AFUA_7G04540	Short chain dehydrogenase/reductase family [Source:UniProtKB/TrEMBL;Acc:Q4WGC3]
#INFO:	QUERY:	AFUA_7G05010	AFUA_7G05010	Glyoxalase family protein [Source:UniProtKB/TrEMBL;Acc:A4D9X3]
#INFO:	QUERY:	AFUA_7G06150	AFUA_7G06150	Endoglucanase, putative [Source:UniProtKB/TrEMBL;Acc:Q4WGT4]
#INFO:	QUERY:	AFUA_7G06250	AFUA_7G06250	DSBA-like thioredoxin domain protein [Source:UniProtKB/TrEMBL;Acc:Q4WGU4]
#INFO:	QUERY:	AFUA_7G06380	AFUA_7G06380	Maltase [Source:UniProtKB/TrEMBL;Acc:Q4WGV7]
#INFO:	QUERY:	AFUA_7G06500	AFUA_7G06500	Fungal specific transcription factor, putative [Source:UniProtKB/TrEMBL;Acc:Q4WGW9]
#INFO:	QUERY:	AFUA_7G06520	AFUA_7G06520	CAIB/BAIF family enzyme [Source:UniProtKB/TrEMBL;Acc:Q4WGX1]
#INFO:	QUERY:	AFUA_7G06526	AFUA_7G06526	C6 transcription factor, putative [Source:UniProtKB/TrEMBL;Acc:A4D9W8]
#INFO:	QUERY:	AFUA_7G06580	AFUA_7G06580	FAD/FMN-containing isoamyl alcohol oxidase MreA-like, putative [Source:UniProtKB/TrEMBL;Acc:Q4WGX6]
#INFO:	QUERY:	AFUA_7G06600	AFUA_7G06600	NADPH-dependent FMN reductase Lot6, putative [Source:UniProtKB/TrEMBL;Acc:Q4WGX8]
#INFO:	QUERY:	AFUA_7G06690	AFUA_7G06690	Flavin-containing monooxygenase, putative [Source:UniProtKB/TrEMBL;Acc:Q4WGY7]
#INFO:	QUERY:	AFUA_7G06760	AFUA_7G06760	CRAL/TRIO domain protein [Source:UniProtKB/TrEMBL;Acc:Q4WGZ4]
#INFO:	QUERY:	AFUA_7G06790	AFUA_7G06790	Putative allantoate permease of the major facilitator superfamily [Source:UniProtKB/TrEMBL;Acc:Q4WGZ7]
#INFO:	QUERY:	AFUA_7G06900	AFUA_7G06900	Branched-chain amino acid aminotransferase, putative [Source:UniProtKB/TrEMBL;Acc:Q4WH08]
#INFO:	QUERY:	AFUA_7G06920	AFUA_7G06920	NmrA family transcriptional regulator, putative [Source:UniProtKB/TrEMBL;Acc:Q4WH10]
#INFO:	QUERY:	AFUA_7G06940	AFUA_7G06940	Fungal specific transcription factor, putative [Source:UniProtKB/TrEMBL;Acc:Q4WH13]
#INFO:	QUERY:	AFUA_7G08260	AFUA_7G08260	Putative uncharacterized protein [Source:UniProtKB/TrEMBL;Acc:Q4WH40]
#INFO:	QUERY:	AFUA_8G00100	AFUA_8G00100	Aspartate-tRNA ligase, putative [Source:UniProtKB/TrEMBL;Acc:Q4WAV6]
#INFO:	QUERY:	AFUA_8G00110	AFUA_8G00110	Oxidoreductase, 2OG-Fe(II) oxygenase family, putative [Source:UniProtKB/TrEMBL;Acc:Q4WAV7]
#INFO:	QUERY:	AFUA_8G00120	AFUA_8G00120	Putative uncharacterized protein [Source:UniProtKB/TrEMBL;Acc:Q4WAV8]
#INFO:	QUERY:	AFUA_8G00130	AFUA_8G00130	Putative uncharacterized protein [Source:UniProtKB/TrEMBL;Acc:Q4WAV9]
#INFO:	QUERY:	AFUA_8G00140	AFUA_8G00140	MFS transporter, putative [Source:UniProtKB/TrEMBL;Acc:Q4WAW0]
#INFO:	QUERY:	AFUA_8G00170	AFUA_8G00170	Nonribosomal peptide synthetase 13 [Source:UniProtKB/Swiss-Prot;Acc:Q4WAW3]
#INFO:	QUERY:	AFUA_8G00210	AFUA_8G00210	Dimethylallyl tryptophan synthase FtmPT1 [Source:UniProtKB/TrEMBL;Acc:Q4WAW7]
#INFO:	QUERY:	AFUA_8G00220	AFUA_8G00220	Cytochrome P450, putative [Source:UniProtKB/TrEMBL;Acc:Q4WAW8]
#INFO:	QUERY:	AFUA_8G00230	AFUA_8G00230	Phytanoyl-CoA dioxygenase family protein [Source:UniProtKB/TrEMBL;Acc:Q4WAW9]
#INFO:	QUERY:	AFUA_8G00240	AFUA_8G00240	Cytochrome P450 monooxygenase, putative [Source:UniProtKB/TrEMBL;Acc:Q4WAX0]
#INFO:	QUERY:	AFUA_8G00250	AFUA_8G00250	Dimethylallyl tryptophan synthase, putative [Source:UniProtKB/TrEMBL;Acc:Q4WAX1]
#INFO:	QUERY:	AFUA_8G00260	AFUA_8G00260	F-box domain and ankyrin repeat protein [Source:UniProtKB/TrEMBL;Acc:Q4WAX2]
#INFO:	QUERY:	AFUA_8G00280	AFUA_8G00280	Short-chain dehydrogenase, putative [Source:UniProtKB/TrEMBL;Acc:Q4WAX4]
#INFO:	QUERY:	AFUA_8G00490	AFUA_8G00490	PKS-like enzyme, putative [Source:UniProtKB/TrEMBL;Acc:Q4WAZ4]
#INFO:	QUERY:	AFUA_8G00600	AFUA_8G00600	NAD dependent epimerase/dehydratase family protein [Source:UniProtKB/TrEMBL;Acc:Q4WB05]
#INFO:	QUERY:	AFUA_8G00680	AFUA_8G00680	Glycosyl transferase, putative [Source:UniProtKB/TrEMBL;Acc:Q4WB13]
#INFO:	QUERY:	AFUA_8G00740	AFUA_8G00740	Cytochrome P450, putative [Source:UniProtKB/TrEMBL;Acc:Q4WB19]
#INFO:	QUERY:	AFUA_8G00880	AFUA_8G00880	Putative uncharacterized protein [Source:UniProtKB/TrEMBL;Acc:Q4WB32]
#INFO:	QUERY:	AFUA_8G01050	AFUA_8G01050	Lipase/esterase, putative [Source:UniProtKB/TrEMBL;Acc:Q4WB49]
#INFO:	QUERY:	AFUA_8G01060	AFUA_8G01060	Putative uncharacterized protein [Source:UniProtKB/TrEMBL;Acc:Q4WB50]
#INFO:	QUERY:	AFUA_8G01120	AFUA_8G01120	Putative uncharacterized protein [Source:UniProtKB/TrEMBL;Acc:Q4WB56]
#INFO:	QUERY:	AFUA_8G01280	AFUA_8G01280	Epsilon-lactone hydrolase, putative [Source:UniProtKB/TrEMBL;Acc:Q4WB72]
#INFO:	QUERY:	AFUA_8G01340	AFUA_8G01340	MFS sugar transporter, putative [Source:UniProtKB/TrEMBL;Acc:Q4WB78]
#INFO:	QUERY:	AFUA_8G01350	AFUA_8G01350	Putative uncharacterized protein [Source:UniProtKB/TrEMBL;Acc:Q4WB79]
#INFO:	QUERY:	AFUA_8G01370	AFUA_8G01370	CmcJ-like methyltransferase, putative [Source:UniProtKB/TrEMBL;Acc:Q4WB81]
#INFO:	QUERY:	AFUA_8G01470	AFUA_8G01470	Flavin containing amine oxidase, putative [Source:UniProtKB/TrEMBL;Acc:Q4WB91]
#INFO:	QUERY:	AFUA_8G01530	AFUA_8G01530	HHE domain protein [Source:UniProtKB/TrEMBL;Acc:Q4WB97]
#INFO:	QUERY:	AFUA_8G01570	AFUA_8G01570	ADP-ribosylglycohydrolase family protein [Source:UniProtKB/TrEMBL;Acc:Q4WBA1]
#INFO:	QUERY:	AFUA_8G01590	AFUA_8G01590	Putative uncharacterized protein [Source:UniProtKB/TrEMBL;Acc:Q4WBA3]
#INFO:	QUERY:	AFUA_8G01630	AFUA_8G01630	Pyridine nucleotide-disulphide oxidoreductase family protein [Source:UniProtKB/TrEMBL;Acc:Q4WBA7]
#INFO:	QUERY:	AFUA_8G01660	AFUA_8G01660	Putative uncharacterized protein [Source:UniProtKB/TrEMBL;Acc:Q4WBB0]
#INFO:	QUERY:	AFUA_8G01700	AFUA_8G01700	Haloalkane dehalogenase family protein [Source:UniProtKB/TrEMBL;Acc:Q4WBB4]
#INFO:	QUERY:	AFUA_8G02050	AFUA_8G02050	Putative uncharacterized protein [Source:UniProtKB/TrEMBL;Acc:Q4WBE9]
#INFO:	QUERY:	AFUA_8G02250	AFUA_8G02250	Putative uncharacterized protein [Source:UniProtKB/TrEMBL;Acc:Q4WBG9]
#INFO:	QUERY:	AFUA_8G02315	AFUA_8G02315	Putative uncharacterized protein [Source:UniProtKB/TrEMBL;Acc:A4DA45]
#INFO:	QUERY:	AFUA_8G02670	AFUA_8G02670	Putative uncharacterized protein [Source:UniProtKB/TrEMBL;Acc:Q4WBL0]
#INFO:	QUERY:	AFUA_8G04210	AFUA_8G04210	Triacylglycerol lipase, putative [Source:UniProtKB/TrEMBL;Acc:Q4WCJ4]
#INFO:	QUERY:	AFUA_8G04290	AFUA_8G04290	C2H2 finger domain protein, putative [Source:UniProtKB/TrEMBL;Acc:Q4WCI6]
#INFO:	QUERY:	AFUA_8G04920	AFUA_8G04920	LEA domain protein [Source:UniProtKB/TrEMBL;Acc:Q4WCC4]
#INFO:	QUERY:	AFUA_8G05090	AFUA_8G05090	MFS transporter, putative [Source:UniProtKB/TrEMBL;Acc:Q4WCA8]
#INFO:	QUERY:	AFUA_8G05380	AFUA_8G05380	Putative uncharacterized protein [Source:UniProtKB/TrEMBL;Acc:Q4WC82]
#INFO:	QUERY:	AFUA_8G05600	AFUA_8G05600	Putative uncharacterized protein [Source:UniProtKB/TrEMBL;Acc:Q4WC61]
#INFO:	QUERY:	AFUA_8G05700	AFUA_8G05700	Putative uncharacterized protein [Source:UniProtKB/TrEMBL;Acc:Q4WC51]
#INFO:	QUERY:	AFUA_8G05820	AFUA_8G05820	DNA mismatch repair protein, putative [Source:UniProtKB/TrEMBL;Acc:Q4WC38]
#INFO:	QUERY:	AFUA_8G05910	AFUA_8G05910	Probable pectate lyase E [Source:UniProtKB/Swiss-Prot;Acc:Q4WC29]
#INFO:	QUERY:	AFUA_8G06000	AFUA_8G06000	FMN dependent dehydrogenase, putative [Source:UniProtKB/TrEMBL;Acc:Q4WC20]
#INFO:	QUERY:	AFUA_8G06020	AFUA_8G06020	Glutamate decarboxylase [Source:UniProtKB/TrEMBL;Acc:Q4WC18]
#INFO:	QUERY:	AFUA_8G06200	AFUA_8G06200	Putative uncharacterized protein [Source:UniProtKB/TrEMBL;Acc:Q4WC01]
#INFO:	QUERY:	AFUA_8G06430	AFUA_8G06430	Putative uncharacterized protein [Source:UniProtKB/TrEMBL;Acc:Q4WBX8]
#INFO:	QUERY:	AFUA_8G06810	AFUA_8G06810	Putative uncharacterized protein [Source:UniProtKB/TrEMBL;Acc:Q4WBU2]
#INFO:	QUERY:	AFUA_8G06820	AFUA_8G06820	Dihydrofolate reductase family protein [Source:UniProtKB/TrEMBL;Acc:Q4WBU1]
#INFO:	QUERY:	AFUA_8G06960	AFUA_8G06960	Putative uncharacterized protein [Source:UniProtKB/TrEMBL;Acc:Q4WBS8]
#INFO:	QUERY:	AFUA_8G06990	AFUA_8G06990	Ankyrin repeat protein [Source:UniProtKB/TrEMBL;Acc:Q4WBS5]
#INFO:	QUERY:	AFUA_8G07080	AFUA_8G07080	Extracellular metalloproteinase mep [Source:UniProtKB/Swiss-Prot;Acc:P46075]
#INFO:	QUERY:	AFUA_8G07120	AFUA_8G07120	Beta-1,6-glucanase Neg1, putative [Source:UniProtKB/TrEMBL;Acc:Q4WBR2]
#INFO:	QUERY:	AFUA_8G07140	AFUA_8G07140	Aconitase family protein [Source:UniProtKB/TrEMBL;Acc:Q4WBR0]
#INFO:	QUERY:	AFUA_8G07180	AFUA_8G07180	C6 transcription factor, putative [Source:UniProtKB/TrEMBL;Acc:Q4WBQ6]
#INFO:	QUERY:	AFUA_8G07260	AFUA_8G07260	Putative uncharacterized protein [Source:UniProtKB/TrEMBL;Acc:Q4WBP6]
#INFO:	QUERY:	AFUA_8G07330	AFUA_8G07330	Isoflavone reductase family protein (CipA), putative [Source:UniProtKB/TrEMBL;Acc:Q4WBN8]
#INFO:	QUERY:	AFUA_8G07380	AFUA_8G07380	Putative uncharacterized protein [Source:UniProtKB/TrEMBL;Acc:Q4WBN3]

## Sheet: FunCat Highly variable
FunCat ID	FunCat description	FunCat main category	Exact p-value	Adjusted p-value	# genes / category	# genes / input
01.20	secondary metabolism	Metabolism	2.64e-16	7.89e-14	101 / 870	101 / 514
01.20.37.05	metabolism of beta-lactams	Metabolism	7.3663e-06	0.0011013	6/12	6 / 514
32.05.03	defense related proteins	Cell rescue, defense and virulence	3.7644e-05	0.0037519	11/55	11 / 514
32.07.05	detoxification by export	Cell rescue, defense and virulence	7.8987e-05	0.0059043	17 / 127	17 / 514
20.01.27	drug/toxin transport	Cellular transport, transport facilitation and transport routes	0.00013227	0.0079096	19 / 158	19 / 514
20.09.18.07	non-vesicular cellular import	Cellular transport, transport facilitation and transport routes	0.00019824	0.0092706	21 / 190	21 / 514
01.05	C-compound and carbohydrate metabolism	Metabolism	0.00021704	0.0092706	62 / 858	62 / 514
32.07	detoxification	Cell rescue, defense and virulence	0.00035175	0.011914	20 / 184	20 / 514
20.01.25	vitamine/cofactor transport	Cellular transport, transport facilitation and transport routes	0.00035861	0.011914	10/59	10 / 514
20.01.23	allantoin and allantoate transport	Cellular transport, transport facilitation and transport routes	0.00051841	0.015501	9/51	9 / 514
01.05.11.07.01	aerobic aromate catabolism	Metabolism	0.0010061	0.027348	8/45	8 / 514
20.03	transport facilities	Cellular transport, transport facilitation and transport routes	0.0015203	0.037881	35 / 445	35 / 514
32.05.01	resistance proteins	Cell rescue, defense and virulence	0.0021118	0.048571	31717	11 / 514

## Sheet: Highly stable
Gene_id_1	D1	D3	D2,1	D2,2	SD	Mean	CV	CV_100	Gene_id_2
Afu1g01740	2.02751	1.95292	1.95783	1.93253	0.0413517	1.9677	0.0210153	2.10153	AFUA_1G01740
Afu1g01760	2.10863	2.22705	2.20245	2.23793	0.0588272	2.19401	0.0268126	2.68126	AFUA_1G01760
Afu1g01870	1.8521	2.02623	2.04716	2.01168	0.0893228	1.98429	0.0450149	4.50149	AFUA_1G01870
Afu1g01910	1.43299	1.56216	1.56198	1.58936	0.0702742	1.53662	0.0457328	4.57328	AFUA_1G01910
Afu1g02050	1.18745	1.2893	1.3306	1.30924	0.0634153	1.27915	0.0495761	4.95761	AFUA_1G02050
Afu1g02190	2.2565	2.49067	2.41606	2.4206	0.0990471	2.39596	0.0413392	4.13392	AFUA_1G02190
Afu1g02410	2.05451	2.05119	1.93049	1.96191	0.0629094	1.99953	0.0314621	3.14621	AFUA_1G02410
Afu1g02510	1.44385	1.4239	1.49889	1.47123	0.0326687	1.45947	0.022384	2.2384	AFUA_1G02510
Afu1g02550	2.62389	2.54118	2.55972	2.55267	0.0371466	2.56937	0.0144575	1.44575	AFUA_1G02550
Afu1g02800	1.58381	1.69877	1.7823	1.7359	0.0847833	1.70019	0.0498668	4.98668	AFUA_1G02800
Afu1g03040	3.36201	3.44612	3.33576	3.35983	0.048281	3.37593	0.0143015	1.43015	AFUA_1G03040
Afu1g03070	1.59084	1.49011	1.60567	1.63146	0.0619223	1.57952	0.0392033	3.92033	AFUA_1G03070
Afu1g03100	2.60718	2.72603	2.71961	2.68619	0.0545851	2.68475	0.0203315	2.03315	AFUA_1G03100
Afu1g03110	3.0111	3.31212	3.10768	3.1782	0.126678	3.15228	0.0401863	4.01863	AFUA_1G03110
Afu1g03380	1.65257	1.73788	1.66015	1.64864	0.0423184	1.67481	0.0252676	2.52676	AFUA_1G03380
Afu1g03390	3.155	3.04739	3.25765	3.22747	0.0935044	3.17188	0.0294792	2.94792	AFUA_1G03390
Afu1g03400	1.73628	1.83566	1.92028	1.92405	0.0884966	1.85407	0.047731	4.7731	AFUA_1G03400
Afu1g03510	2.59913	2.64123	2.63656	2.60399	0.0217309	2.62023	0.0082935	0.82935	AFUA_1G03510
Afu1g03590	1.15026	1.15279	1.18048	1.17122	0.0145794	1.16369	0.0125286	1.25286	AFUA_1G03590
Afu1g03630	2.58044	2.45764	2.40477	2.44985	0.0752104	2.47317	0.0304105	3.04105	AFUA_1G03630
Afu1g03710	1.67267	1.60567	1.63909	1.57013	0.0440311	1.62189	0.027148	2.7148	AFUA_1G03710
Afu1g03940	1.79053	1.85044	1.7631	1.78423	0.037463	1.79707	0.0208467	2.08467	AFUA_1G03940
Afu1g04020	1.8611	2.04629	2.00075	2.08489	0.0976924	1.99826	0.0488888	4.88888	AFUA_1G04020
Afu1g04040	3.14928	3.07875	3.24102	3.28507	0.0924992	3.18853	0.02901	2.901	AFUA_1G04040
Afu1g04062	1.73216	1.75667	1.64809	1.61989	0.0655531	1.6892	0.0388071	3.88071	AFUA_1G04050
Afu1g04070	3.35449	3.23519	3.27174	3.22744	0.0581542	3.27221	0.0177721	1.77721	AFUA_1G04070
Afu1g04320	3.03058	2.9645	3.13083	3.13653	0.0831336	3.06561	0.0271181	2.71181	AFUA_1G04320
Afu1g04410	1.5532	1.51832	1.40943	1.43645	0.0675836	1.47935	0.0456846	4.56846	AFUA_1G04410
Afu1g04470	2.57121	2.60578	2.41314	2.44364	0.0943344	2.50844	0.0376067	3.76067	AFUA_1G04470
Afu1g04530	2.94677	2.86641	3.09374	3.07193	0.107284	2.99471	0.0358245	3.58245	AFUA_1G04530
Afu1g04550	1.73514	1.6802	1.79131	1.76146	0.0471732	1.74203	0.0270795	2.70795	AFUA_1G04550
Afu1g04660	3.12639	3.01138	2.99625	3.03396	0.0583569	3.04199	0.0191838	1.91838	AFUA_1G04660
Afu1g04670	1.99376	2.02154	1.96413	1.96385	0.027641	1.98582	0.0139192	1.39192	AFUA_1G04670
Afu1g04690	1.47636	1.5334	1.60328	1.62979	0.0693913	1.56071	0.0444614	4.44614	AFUA_1G04690
Afu1g04790	1.55024	1.50758	1.49739	1.54553	0.0266103	1.52518	0.0174473	1.74473	AFUA_1G04790
Afu1g05060	1.93601	2.02378	2.05416	2.03939	0.0530188	2.01333	0.0263338	2.63338	AFUA_1G05060
Afu1g05080	2.73095	2.65406	2.88685	2.90191	0.120858	2.79344	0.043265	4.3265	AFUA_1G05080
Afu1g05130	2.51397	2.4143	2.3008	2.31092	0.100115	2.385	0.0419769	4.19769	AFUA_1G05130
Afu1g05210	2.22522	2.44003	2.34433	2.3586	0.0885581	2.34204	0.0378123	3.78123	AFUA_1G05210
Afu1g05340	2.86799	2.94567	2.9082	2.91601	0.032016	2.90947	0.0110041	1.10041	AFUA_1G05340
Afu1g05500	3.03576	3.05905	3.00083	3.01672	0.025097	3.02809	0.00828806	0.828806	AFUA_1G05500
Afu1g05510	1.53495	1.63782	1.53719	1.55196	0.0488125	1.56548	0.0311805	3.11805	AFUA_1G05510
Afu1g05520	1.34536	1.41066	1.50872	1.47197	0.0717076	1.43418	0.0499991	4.99991	AFUA_1G05520
Afu1g05630	2.94434	2.88548	2.90054	2.91397	0.0250391	2.91108	0.00860129	0.860129	AFUA_1G05630
Afu1g05700	2.03989	2.09196	2.08565	2.10768	0.0291141	2.0813	0.0139885	1.39885	AFUA_1G05700
Afu1g05990	2.98438	2.89666	3.03662	3.05649	0.0713868	2.99354	0.0238469	2.38469	AFUA_1G05990
Afu1g06030	1.60834	1.67266	1.66082	1.62722	0.0296931	1.64226	0.0180806	1.80806	AFUA_1G06030
Afu1g06060	1.76716	1.79282	1.65837	1.64667	0.0744909	1.71625	0.0434032	4.34032	AFUA_1G06060
Afu1g06071	1.86953	1.86357	1.85091	1.82336	0.0205141	1.85184	0.0110777	1.10777	AFUA_1G06071
Afu1g06090	1.86621	1.72337	1.74167	1.78349	0.0635441	1.77868	0.0357254	3.57254	AFUA_1G06090
Afu1g06210	1.70539	1.79674	1.82544	1.82338	0.0564356	1.78774	0.0315682	3.15682	AFUA_1G06210
Afu1g06310	1.92728	1.83642	1.81925	1.78904	0.0595053	1.843	0.0322872	3.22872	AFUA_1G06310
Afu1g06340	2.99414	3.00642	3.0577	3.06818	0.036772	3.03161	0.0121295	1.21295	AFUA_1G06340
Afu1g06390	3.60316	3.43575	3.56322	3.56179	0.0727258	3.54098	0.0205383	2.05383	AFUA_1G06390
Afu1g06400	2.09011	2.08399	1.921	1.95227	0.0878075	2.01184	0.0436453	4.36453	AFUA_1G06400
Afu1g06610	1.91897	1.79878	1.91223	1.951	0.0664941	1.89524	0.0350847	3.50847	AFUA_1G06610
Afu1g06620	2.38857	2.47922	2.39644	2.39151	0.0436427	2.41393	0.0180795	1.80795	AFUA_1G06620
Afu1g06680	1.62666	1.67508	1.60163	1.62666	0.0307373	1.63251	0.0188283	1.88283	AFUA_1G06680
Afu1g06710	1.93954	1.79295	1.94779	1.95128	0.076782	1.90789	0.0402445	4.02445	AFUA_1G06710
Afu1g06770	3.22677	3.26174	3.24259	3.27185	0.0200627	3.25074	0.00617174	0.617174	AFUA_1G06770
Afu1g06830	3.2927	3.40361	3.21231	3.23799	0.084872	3.28665	0.0258232	2.58232	AFUA_1G06830
Afu1g06890	1.73083	1.57437	1.57005	1.62675	0.0748006	1.6255	0.046017	4.6017	AFUA_1G06890
Afu1g06900	1.49127	1.50283	1.42954	1.4316	0.0386787	1.46381	0.0264233	2.64233	AFUA_1G06900
Afu1g07270	2.41618	2.3205	2.43822	2.45942	0.0613151	2.40858	0.025457	2.5457	AFUA_1G07270
Afu1g07310	1.86781	1.85338	1.75931	1.69652	0.0809905	1.79426	0.0451388	4.51388	AFUA_1G07310
Afu1g07360	1.67745	1.58765	1.53675	1.57639	0.0594143	1.59456	0.0372607	3.72607	AFUA_1G07360
Afu1g07470	3.04198	3.27591	3.26542	3.24052	0.110321	3.20596	0.0344112	3.44112	AFUA_1G07470
Afu1g07530	2.26892	2.24287	2.26464	2.26132	0.0114742	2.25944	0.00507835	0.507835	AFUA_1G07530
Afu1g07570	1.81945	1.85667	1.9604	1.94028	0.0670898	1.8942	0.0354185	3.54185	AFUA_1G07570
Afu1g07590	1.65565	1.56247	1.59955	1.62232	0.0391758	1.61	0.0243328	2.43328	AFUA_1G07590
Afu1g07630	2.93543	2.70109	2.68005	2.6743	0.125668	2.74772	0.0457355	4.57355	AFUA_1G07630
Afu1g07680	1.88977	1.97977	1.92833	1.95053	0.037939	1.9371	0.0195855	1.95855	AFUA_1G07680
Afu1g07690	2.08918	1.95418	2.02465	2.019	0.0551629	2.02175	0.0272847	2.72847	AFUA_1G07690
Afu1g07720	2.1394	2.01971	2.06489	2.07172	0.0493718	2.07393	0.0238059	2.38059	AFUA_1G07720
Afu1g08760	2.1571	2.11566	2.11183	2.09878	0.0252302	2.12084	0.0118963	1.18963	AFUA_1G08760
Afu1g08850	2.2973	2.2264	2.22171	2.16726	0.0533323	2.22817	0.0239355	2.39355	AFUA_1G08850
Afu1g08880	2.54107	2.77705	2.80593	2.7941	0.126203	2.72954	0.0462362	4.62362	AFUA_1G08880
Afu1g08930	1.74701	1.62033	1.57467	1.57714	0.0809121	1.62979	0.0496457	4.96457	AFUA_1G08930
Afu1g08950	1.41858	1.52303	1.4523	1.4732	0.0437332	1.46678	0.0298158	2.98158	AFUA_1G08950
Afu1g08980	1.9389	1.89943	2.01227	1.96476	0.0473187	1.95384	0.0242183	2.42183	AFUA_1G08980
Afu1g09000	1.31417	1.42946	1.39259	1.45902	0.0626302	1.39881	0.0447739	4.47739	AFUA_1G09000
Afu1g09100	3.0537	3.11488	3.11113	3.11698	0.0304117	3.09917	0.00981284	0.981284	AFUA_1G09100
Afu1g09150	1.57971	1.53442	1.50933	1.57767	0.0343725	1.55028	0.0221717	2.21717	AFUA_1G09150
Afu1g09180	1.5149	1.66325	1.68115	1.64145	0.0752958	1.62519	0.0463305	4.63305	AFUA_1G09180
Afu1g09230	1.15463	1.22814	1.27174	1.16095	0.0561633	1.20386	0.0466526	4.66526	AFUA_1G09230
Afu1g09290	1.94893	1.84669	1.86689	1.88846	0.0442101	1.88774	0.0234195	2.34195	AFUA_1G09290
Afu1g09330	2.38107	2.14433	2.25043	2.24784	0.0969712	2.25592	0.0429852	4.29852	AFUA_1G09330
Afu1g09440	3.27843	3.33955	3.35568	3.36928	0.0400869	3.33574	0.0120174	1.20174	AFUA_1G09440
Afu1g09490	2.27471	2.43445	2.34965	2.33718	0.0657256	2.349	0.0279803	2.79803	AFUA_1G09490
Afu1g09540	1.94905	1.88177	2.09006	2.03626	0.0922676	1.98929	0.0463822	4.63822	AFUA_1G09540
Afu1g09630	1.79791	1.62296	1.72261	1.75103	0.0739471	1.72363	0.042902	4.2902	AFUA_1G09630
Afu1g09670	1.93788	2.02819	2.14348	2.15254	0.1022	2.06552	0.0494788	4.94788	AFUA_1G09670
Afu1g09810	2.26834	2.07902	2.12834	2.20669	0.0837233	2.1706	0.0385715	3.85715	AFUA_1G09810
Afu1g09970	2.36245	2.22206	2.21009	2.21043	0.0743368	2.25126	0.0330201	3.30201	AFUA_1G09970
Afu1g10130	2.85095	2.78635	2.6843	2.69469	0.0792052	2.75407	0.0287593	2.87593	AFUA_1G10130
Afu1g10330	1.30171	1.4066	1.32077	1.36472	0.0468951	1.34845	0.034777	3.4777	AFUA_1G10330
Afu1g10510	2.83451	2.80059	2.94189	2.93749	0.0718867	2.87862	0.0249726	2.49726	AFUA_1G10510
Afu1g10540	1.53058	1.40745	1.49304	1.53699	0.0596188	1.49201	0.0399586	3.99586	AFUA_1G10540
Afu1g10580	2.30937	2.22082	2.33287	2.31958	0.0508113	2.29566	0.0221336	2.21336	AFUA_1G10580
Afu1g10600	1.72919	1.59686	1.65393	1.68266	0.0553659	1.66566	0.0332396	3.32396	AFUA_1G10600
Afu1g10645	1.64251	1.80325	1.69392	1.63811	0.0768317	1.69445	0.0453432	4.53432	AFUA_1G10645
Afu1g10690	1.51674	1.52232	1.47174	1.51507	0.0233568	1.50647	0.0155043	1.55043	AFUA_1G10690
Afu1g10710	1.89647	1.79286	1.78417	1.80271	0.0521684	1.81905	0.0286789	2.86789	AFUA_1G10710
Afu1g10910	2.65203	2.60888	2.49699	2.48047	0.0839718	2.55959	0.0328067	3.28067	AFUA_1G10910
Afu1g11130	3.17883	3.14025	3.24311	3.23596	0.0488882	3.19954	0.0152798	1.52798	AFUA_1G11130
Afu1g11150	1.40712	1.36173	1.44718	1.42836	0.0367534	1.4111	0.026046	2.6046	AFUA_1G11150
Afu1g11190	3.08905	2.83048	2.96445	2.98514	0.106251	2.96728	0.0358074	3.58074	AFUA_1G11190
Afu1g11200	1.92412	1.76372	1.86806	1.81595	0.0688652	1.84296	0.0373666	3.73666	AFUA_1G11200
Afu1g11440	1.24604	1.17765	1.26405	1.21918	0.037557	1.22673	0.0306155	3.06155	AFUA_1G11440
Afu1g11470	2.0597	2.20367	2.25878	2.21732	0.0866732	2.18487	0.0396698	3.96698	AFUA_1G11470
Afu1g11690	1.43061	1.58142	1.53941	1.52324	0.06362	1.51867	0.0418918	4.18918	AFUA_1G11690
Afu1g11700	1.32843	1.32517	1.37427	1.41804	0.0438707	1.36148	0.0322228	3.22228	AFUA_1G11700
Afu1g11710	3.05731	2.93793	3.04621	3.03426	0.0548131	3.01893	0.0181565	1.81565	AFUA_1G11710
Afu1g11730	2.95332	3.20571	3.08157	3.04328	0.104682	3.07097	0.0340877	3.40877	AFUA_1G11730
Afu1g11820	0.716268	0.697338	0.688823	0.708836	0.0121518	0.702816	0.0172901	1.72901	AFUA_1G11820
Afu1g11870	1.75409	1.69793	1.71658	1.75182	0.0274747	1.73011	0.0158803	1.58803	AFUA_1G11870
Afu1g11970	1.87902	1.87072	1.82416	1.80756	0.0349033	1.84536	0.018914	1.8914	AFUA_1G11970
Afu1g11980	1.28777	1.29532	1.3657	1.27509	0.0406845	1.30597	0.0311527	3.11527	AFUA_1G11980
Afu1g12010	1.34267	1.38109	1.46925	1.44761	0.0585749	1.41016	0.0415379	4.15379	AFUA_1G12010
Afu1g12110	2.36052	2.43554	2.31803	2.44578	0.0611948	2.38997	0.0256049	2.56049	AFUA_1G12110
Afu1g12150	1.90617	1.94266	2.04106	2.03862	0.0682927	1.98213	0.0344543	3.44543	AFUA_1G12150
Afu1g12170	2.74784	2.5336	2.51535	2.5324	0.110677	2.5823	0.0428598	4.28598	AFUA_1G12170
Afu1g12180	1.68751	1.73983	1.83574	1.83711	0.0740234	1.77505	0.0417022	4.17022	AFUA_1G12180
Afu1g12690	2.1405	1.938	2.10906	2.10787	0.091825	2.07386	0.0442774	4.42774	AFUA_1G12690
Afu1g12770	1.87284	1.81834	1.71268	1.73609	0.0740474	1.78499	0.0414834	4.14834	AFUA_1G12770
Afu1g12890	2.90523	2.77607	2.91778	2.93809	0.0734106	2.88429	0.0254518	2.54518	AFUA_1G12890
Afu1g12980	1.60695	1.63319	1.6885	1.68659	0.0404126	1.65381	0.0244361	2.44361	AFUA_1G12980
Afu1g13460	1.31024	1.25484	1.31014	1.18308	0.0602685	1.26458	0.0476591	4.76591	AFUA_1G13460
Afu1g13470	2.25014	2.28589	2.22639	2.27478	0.0265431	2.2593	0.0117484	1.17484	AFUA_1G13470
Afu1g13580	1.48769	1.36766	1.34962	1.39334	0.0614215	1.39958	0.0438857	4.38857	AFUA_1G13580
Afu1g13610	1.63562	1.52506	1.68653	1.70233	0.0801104	1.63739	0.0489257	4.89257	AFUA_1G13610
Afu1g13620	1.39506	1.53544	1.481	1.45359	0.0584026	1.46627	0.0398306	3.98306	AFUA_1G13620
Afu1g13780	3.34568	3.473	3.59823	3.60086	0.121501	3.50444	0.0346706	3.46706	AFUA_1G13780
Afu1g13790	3.4231	3.53088	3.57016	3.56241	0.0678512	3.52164	0.0192669	1.92669	AFUA_1G13790
Afu1g13920	1.48647	1.33787	1.48161	1.42468	0.0691414	1.43266	0.048261	4.8261	AFUA_1G13920
Afu1g14010	2.05814	2.22021	2.17975	2.2523	0.0849887	2.1776	0.0390286	3.90286	AFUA_1G14010
Afu1g14020	1.5707	1.67996	1.57676	1.61589	0.050253	1.61083	0.031197	3.1197	AFUA_1G14020
Afu1g14030	1.57855	1.51021	1.58103	1.62897	0.0488508	1.57469	0.0310225	3.10225	AFUA_1G14030
Afu1g14100	1.78282	1.79755	1.74372	1.69698	0.0450109	1.75527	0.0256433	2.56433	AFUA_1G14100
Afu1g14300	2.37063	2.57738	2.45872	2.46514	0.0847346	2.46797	0.0343338	3.43338	AFUA_1G14300
Afu1g14410	2.94888	2.89591	2.9885	2.98465	0.0429297	2.95448	0.0145303	1.45303	AFUA_1G14410
Afu1g14600	1.276	1.27117	1.18874	1.24068	0.0401089	1.24415	0.032238	3.2238	AFUA_1G14600
Afu1g14660	1.7096	1.79112	1.79402	1.75224	0.0396382	1.76174	0.0224994	2.24994	AFUA_1G14660
Afu1g14740	1.80161	1.72415	1.73067	1.70173	0.0431958	1.73954	0.0248318	2.48318	AFUA_1G14740
Afu1g14790	1.58247	1.73827	1.72121	1.75512	0.079083	1.69927	0.0465395	4.65395	AFUA_1G14790
Afu1g14910	2.14167	2.25657	2.04921	2.05568	0.0968395	2.12578	0.0455548	4.55548	AFUA_1G14910
Afu1g14920	1.67095	1.66536	1.76319	1.731	0.0474877	1.70763	0.0278092	2.78092	AFUA_1G14920
Afu1g14950	1.55179	1.45747	1.56508	1.56253	0.051487	1.53422	0.0335592	3.35592	AFUA_1G14950
Afu1g15020	3.15219	3.08054	3.24013	3.23587	0.0760945	3.17718	0.0239503	2.39503	AFUA_1G15020
Afu1g15240	1.87502	1.94907	1.93984	1.89544	0.0353936	1.91484	0.0184838	1.84838	AFUA_1G15240
Afu1g15250	1.67928	1.88708	1.83196	1.8213	0.0885714	1.8049	0.0490727	4.90727	AFUA_1G15250
Afu1g15370	1.50291	1.40831	1.35505	1.353	0.070226	1.40482	0.0499894	4.99894	AFUA_1G15370
Afu1g15570	1.63273	1.48716	1.53348	1.49866	0.0661476	1.53801	0.0430086	4.30086	AFUA_1G15570
Afu1g15730	3.16979	3.06001	3.23414	3.22477	0.0799846	3.17218	0.0252144	2.52144	AFUA_1G15730
Afu1g15780	1.56835	1.54503	1.46118	1.60795	0.0620021	1.54563	0.0401145	4.01145	AFUA_1G15780
Afu1g15830	1.48663	1.41261	1.44839	1.36053	0.0536617	1.42704	0.0376035	3.76035	AFUA_1G15830
Afu1g15860	1.65803	1.79421	1.80661	1.76573	0.0676126	1.75614	0.0385006	3.85006	AFUA_1G15860
Afu1g15870	1.81052	1.61767	1.69606	1.67943	0.0804717	1.70092	0.0473107	4.73107	AFUA_1G15870
Afu1g15920	1.45948	1.56776	1.57683	1.60694	0.0643944	1.55275	0.0414711	4.14711	AFUA_1G15920
Afu1g15960	2.2004	2.05803	2.0455	2.03582	0.07751	2.08494	0.0371761	3.71761	AFUA_1G15960
Afu1g16230	1.53894	1.45902	1.55241	1.5525	0.0449169	1.52572	0.0294399	2.94399	AFUA_1G16230
Afu1g16375	1.52802	1.51647	1.41975	1.38684	0.0701345	1.46277	0.0479464	4.79464	AFUA_1G16370
Afu1g16510	1.56143	1.55821	1.63199	1.61595	0.0376338	1.5919	0.0236408	2.36408	AFUA_1G16510
Afu1g16523	3.42298	3.47645	3.47738	3.54858	0.0515286	3.48135	0.0148013	1.48013	AFUA_1G16523
Afu1g16680	2.18575	2.05904	2.0895	2.10038	0.0542834	2.10867	0.025743	2.5743	AFUA_1G16680
Afu1g16790	1.67634	1.51905	1.58082	1.57569	0.0652205	1.58797	0.0410716	4.10716	AFUA_1G16790
Afu1g16820	1.83871	1.71959	1.88836	1.87541	0.0768816	1.83052	0.0419999	4.19999	AFUA_1G16820
Afu1g16840	3.25634	2.95452	3.03953	3.03866	0.129033	3.07226	0.0419992	4.19992	AFUA_1G16840
Afu1g16970	2.02642	2.02956	2.09554	2.04179	0.0321666	2.04833	0.0157038	1.57038	AFUA_1G16970
Afu1g17280	1.58767	1.75761	1.75026	1.74537	0.0818581	1.71023	0.0478638	4.78638	AFUA_1G17280
Afu2g00760	2.37734	2.30223	2.22649	2.24534	0.0677921	2.28785	0.0296314	2.96314	AFUA_2G00760
Afu2g00780	1.76368	1.72179	1.78936	1.77138	0.0286077	1.76155	0.01624	1.624	AFUA_2G00780
Afu2g01010	1.99777	2.03228	2.15149	2.16953	0.0854853	2.08777	0.0409458	4.09458	AFUA_2G01010
Afu2g01170	3.00615	2.90811	2.74562	2.76381	0.123754	2.85592	0.0433325	4.33325	AFUA_2G01170
Afu2g01210	2.18132	2.02954	2.00096	2.02571	0.0822719	2.05938	0.0399498	3.99498	AFUA_2G01210
Afu2g01250	1.20104	1.33272	1.27682	1.29521	0.0553896	1.27645	0.0433935	4.33935	AFUA_2G01250
Afu2g01320	2.40612	2.19447	2.26171	2.25029	0.0902295	2.27815	0.0396065	3.96065	AFUA_2G01320
Afu2g01330	1.86755	1.83092	1.93868	1.99188	0.0720015	1.90726	0.0377513	3.77513	AFUA_2G01330
Afu2g01430	2.20914	2.2003	2.2864	2.32433	0.060245	2.25504	0.0267157	2.67157	AFUA_2G01430
Afu2g01610	1.55209	1.61984	1.70964	1.71305	0.0775059	1.64865	0.0470116	4.70116	AFUA_2G01610
Afu2g01630	1.82864	1.82144	1.97342	1.91924	0.0734944	1.88569	0.0389749	3.89749	AFUA_2G01630
Afu2g01750	2.86668	2.9209	2.67573	2.67349	0.128465	2.7842	0.0461407	4.61407	AFUA_2G01750
Afu2g02000	1.66269	1.762	1.75275	1.74286	0.0455996	1.73008	0.026357	2.6357	AFUA_2G02000
Afu2g02070	1.55523	1.48718	1.64126	1.64713	0.0762891	1.5827	0.0482019	4.82019	AFUA_2G02070
Afu2g02100	2.5554	2.38529	2.30961	2.31206	0.115348	2.39059	0.0482507	4.82507	AFUA_2G02100
Afu2g02130	1.77473	1.59565	1.74071	1.73425	0.079138	1.71133	0.0462434	4.62434	AFUA_2G02130
Afu2g02150	3.06986	3.11507	3.07022	3.06114	0.0243616	3.07907	0.00791201	0.791201	AFUA_2G02150
Afu2g02220	1.72255	1.86111	1.79751	1.82298	0.0584911	1.80104	0.0324764	3.24764	AFUA_2G02220
Afu2g02270	2.16466	2.30379	2.20849	2.21708	0.0582372	2.2235	0.0261916	2.61916	AFUA_2G02270
Afu2g02340	1.68981	1.83583	1.84947	1.87527	0.0834726	1.8126	0.0460514	4.60514	AFUA_2G02340
Afu2g02380	1.94854	1.83686	1.90287	1.86352	0.0486536	1.88795	0.0257707	2.57707	AFUA_2G02380
Afu2g02420	1.96333	1.97534	1.82638	1.83028	0.0815718	1.89883	0.0429589	4.29589	AFUA_2G02420
Afu2g02450	1.29032	1.34863	1.34355	1.3225	0.0264887	1.32625	0.0199726	1.99726	AFUA_2G02450
Afu2g02470	2.05179	2.24601	2.10994	2.13389	0.0813977	2.13541	0.0381181	3.81181	AFUA_2G02470
Afu2g02560	1.78488	1.87157	1.80781	1.77475	0.0434694	1.80975	0.0240195	2.40195	AFUA_2G02560
Afu2g02670	1.82352	1.96656	1.97783	1.98006	0.0758802	1.93699	0.0391742	3.91742	AFUA_2G02670
Afu2g02680	2.14546	2.00305	1.97837	1.9705	0.0819276	2.02434	0.0404712	4.04712	AFUA_2G02680
Afu2g02690	1.89991	1.90803	1.77954	1.75667	0.0790679	1.83604	0.0430644	4.30644	AFUA_2G02690
Afu2g02700	2.6821	2.76041	2.57115	2.53624	0.102874	2.63747	0.0390048	3.90048	AFUA_2G02700
Afu2g02730	1.81741	1.85994	1.69526	1.79287	0.0698067	1.79137	0.0389683	3.89683	AFUA_2G02730
Afu2g02780	2.06193	1.94769	2.13232	2.13871	0.0887487	2.07016	0.0428704	4.28704	AFUA_2G02780
Afu2g02860	1.92573	2.03495	2.06018	2.11343	0.0789878	2.03357	0.0388419	3.88419	AFUA_2G02860
Afu2g02890	1.64524	1.70194	1.80758	1.77296	0.072616	1.73193	0.0419278	4.19278	AFUA_2G02890
Afu2g02960	1.42495	1.36847	1.33642	1.2999	0.053013	1.35743	0.0390539	3.90539	AFUA_2G02960
Afu2g03010	2.4951	2.51194	2.60487	2.57423	0.0516786	2.54653	0.0202937	2.02937	AFUA_2G03010
Afu2g03040	2.93328	2.90913	2.98015	2.99525	0.0401131	2.95445	0.0135772	1.35772	AFUA_2G03040
Afu2g03090	2.44701	2.40119	2.26229	2.27651	0.0914368	2.34675	0.0389631	3.89631	AFUA_2G03090
Afu2g03220	2.38478	2.51537	2.62098	2.63968	0.117184	2.5402	0.0461319	4.61319	AFUA_2G03220
Afu2g03260	2.06651	2.18243	2.06699	2.06667	0.0578538	2.09565	0.0276066	2.76066	AFUA_2G03260
Afu2g03280	2.15461	2.31081	2.31943	2.31202	0.0798286	2.27422	0.0351016	3.51016	AFUA_2G03280
Afu2g03310	1.7286	1.63047	1.69421	1.64424	0.0453468	1.67438	0.0270827	2.70827	AFUA_2G03310
Afu2g03380	3.08368	3.03928	3.10595	3.10684	0.0316397	3.08394	0.0102595	1.02595	AFUA_2G03380
Afu2g03390	2.10695	2.02476	2.07217	2.08144	0.0343549	2.07133	0.0165859	1.65859	AFUA_2G03390
Afu2g03420	2.08681	2.11502	2.01236	1.95204	0.0737379	2.04156	0.0361185	3.61185	AFUA_2G03420
Afu2g03590	3.37254	3.46842	3.47525	3.50914	0.0586373	3.45634	0.0169651	1.69651	AFUA_2G03590
Afu2g03650	1.83772	2.04991	1.89409	1.92849	0.0897456	1.92755	0.0465594	4.65594	AFUA_2G03650
Afu2g03720	2.65915	2.99135	2.90315	2.88629	0.141598	2.85999	0.0495099	4.95099	AFUA_2G03720
Afu2g03750	1.03968	0.999557	0.953507	1.01912	0.0368182	1.00297	0.0367093	3.67093	AFUA_2G03750
Afu2g03760	1.9201	1.8478	1.85823	1.8762	0.0319094	1.87558	0.017013	1.7013	AFUA_2G03760
Afu2g03830	2.6244	2.66463	2.56324	2.58551	0.0446371	2.60944	0.017106	1.7106	AFUA_2G03830
Afu2g03880	1.39967	1.31812	1.38121	1.33956	0.0373909	1.35964	0.0275006	2.75006	AFUA_2G03880
Afu2g03950	1.96024	1.98547	2.04883	2.06582	0.0503267	2.01509	0.0249749	2.49749	AFUA_2G03950
Afu2g04080	2.66246	2.4797	2.75042	2.76448	0.131064	2.66426	0.0491934	4.91934	AFUA_2G04080
Afu2g04095	1.8049	1.72156	1.77546	1.78928	0.0362134	1.7728	0.0204272	2.04272	AFUA_2G04090
Afu2g04130	3.04748	3.09274	3.11096	3.12072	0.0324699	3.09297	0.010498	1.0498	AFUA_2G04130
Afu2g04220	2.08801	2.19206	2.04196	2.05286	0.0684418	2.09372	0.032689	3.2689	AFUA_2G04220
Afu2g04360	2.02139	1.86175	1.86126	1.85975	0.0802376	1.90104	0.0422073	4.22073	AFUA_2G04360
Afu2g04430	1.82635	1.8493	1.69419	1.70098	0.0815546	1.7677	0.0461359	4.61359	AFUA_2G04430
Afu2g04560	1.38975	1.39469	1.30887	1.28872	0.0545976	1.34551	0.0405777	4.05777	AFUA_2G04560
Afu2g04630	1.64951	1.66817	1.639	1.6461	0.0124486	1.6507	0.0075414	0.75414	AFUA_2G04630
Afu2g04700	1.80621	1.76176	1.7977	1.81019	0.022093	1.79396	0.0123152	1.23152	AFUA_2G04700
Afu2g04770	1.67233	1.66123	1.79784	1.81003	0.0794721	1.73536	0.0457958	4.57958	AFUA_2G04770
Afu2g04820	2.11173	2.08014	2.035	2.02248	0.0411997	2.06234	0.0199772	1.99772	AFUA_2G04820
Afu2g04940	1.74077	1.77785	1.65674	1.63825	0.0667398	1.7034	0.0391803	3.91803	AFUA_2G04940
Afu2g05040	1.69551	1.78229	1.72681	1.72338	0.0363415	1.732	0.0209824	2.09824	AFUA_2G05040
Afu2g05110	2.22704	2.2014	2.35294	2.38482	0.0908401	2.29155	0.0396413	3.96413	AFUA_2G05110
Afu2g05400	1.1327	1.17848	1.22418	1.26303	0.0564169	1.1996	0.0470299	4.70299	AFUA_2G05400
Afu2g05470	1.02165	1.085	1.04841	1.04149	0.0264626	1.04914	0.0252232	2.52232	AFUA_2G05470
Afu2g05510	2.74385	2.92615	2.77722	2.80992	0.0793015	2.81429	0.0281782	2.81782	AFUA_2G05510
Afu2g05530	1.96067	1.81903	1.85263	1.83388	0.0642324	1.86655	0.0344123	3.44123	AFUA_2G05530
Afu2g05570	1.78495	1.62203	1.71179	1.7146	0.0667571	1.70834	0.0390772	3.90772	AFUA_2G05570
Afu2g05750	1.43084	1.55474	1.52877	1.56125	0.0603579	1.5189	0.0397379	3.97379	AFUA_2G05750
Afu2g05770	1.61034	1.63392	1.61894	1.60566	0.0124215	1.61722	0.00768079	0.768079	AFUA_2G05770
Afu2g05780	1.34472	1.46571	1.40342	1.4195	0.0499565	1.40834	0.035472	3.5472	AFUA_2G05780
Afu2g05850	2.13031	2.14529	2.31575	2.3256	0.105837	2.22924	0.0474766	4.74766	AFUA_2G05850
Afu2g05910	2.10419	1.90794	2.05464	2.10545	0.0931317	2.04305	0.0455845	4.55845	AFUA_2G05910
Afu2g05940	1.91636	1.97964	1.90411	1.94259	0.0334211	1.93567	0.0172659	1.72659	AFUA_2G05940
Afu2g05970	1.42722	1.41125	1.43474	1.4381	0.0119501	1.42783	0.00836942	0.836942	AFUA_2G05970
Afu2g06060	1.50538	1.55883	1.57198	1.55162	0.0289664	1.54695	0.0187248	1.87248	AFUA_2G06060
Afu2g06120	1.92249	1.85103	1.91739	1.9217	0.0348216	1.90315	0.0182968	1.82968	AFUA_2G06120
Afu2g06260	1.78215	1.85996	1.88211	1.96151	0.0737798	1.87143	0.0394242	3.94242	AFUA_2G06260
Afu2g06320	2.01904	1.92419	1.99874	1.99124	0.0411205	1.9833	0.0207334	2.07334	AFUA_2G06320
Afu2g07340	2.01822	1.91002	1.96819	1.94417	0.0454832	1.96015	0.0232039	2.32039	AFUA_2G07340
Afu2g07350	2.06619	2.07053	2.0238	2.04443	0.0215661	2.05124	0.0105137	1.05137	AFUA_2G07350
Afu2g07370	2.92292	2.97105	3.04417	3.05399	0.0622623	2.99803	0.0207677	2.07677	AFUA_2G07370
Afu2g07380	2.97061	2.97402	3.08426	3.09769	0.0687441	3.03165	0.0226755	2.26755	AFUA_2G07380
Afu2g07410	2.10645	2.19048	1.99156	1.98255	0.0993731	2.06776	0.0480583	4.80583	AFUA_2G07410
Afu2g07420	2.38935	2.44902	2.54188	2.54983	0.0771532	2.48252	0.0310786	3.10786	AFUA_2G07420
Afu2g07440	2.22234	2.33464	2.11979	2.19594	0.0889878	2.21817	0.0401176	4.01176	AFUA_2G07440
Afu2g07560	2.04601	2.0466	1.95908	1.96196	0.0495455	2.00341	0.0247306	2.47306	AFUA_2G07560
Afu2g07660	1.74349	1.76277	1.66693	1.6414	0.0586119	1.70365	0.0344038	3.44038	AFUA_2G07660
Afu2g07810	2.30154	2.14287	2.14739	2.17162	0.0748607	2.19086	0.0341696	3.41696	AFUA_2G07810
Afu2g07840	2.12876	2.14322	2.24848	2.23415	0.061372	2.18865	0.028041	2.8041	AFUA_2G07840
Afu2g07960	1.53411	1.39729	1.46517	1.4784	0.0562281	1.46874	0.0382832	3.82832	AFUA_2G07960
Afu2g07970	3.16597	3.14923	3.22737	3.2336	0.0427065	3.19404	0.0133707	1.33707	AFUA_2G07970
Afu2g08060	1.51634	1.64121	1.50807	1.49602	0.0677151	1.54041	0.0439591	4.39591	AFUA_2G08060
Afu2g08130	3.27258	3.40593	3.37295	3.40827	0.0636439	3.36493	0.0189139	1.89139	AFUA_2G08130
Afu2g08170	1.6651	1.73465	1.62216	1.54772	0.0783137	1.64241	0.0476823	4.76823	AFUA_2G08170
Afu2g08220	1.07056	1.02009	1.1364	1.03173	0.0524479	1.06469	0.049261	4.9261	AFUA_2G08220
Afu2g08300	1.56936	1.43396	1.54612	1.59402	0.0706969	1.53587	0.0460306	4.60306	AFUA_2G08300
Afu2g08360	1.5664	1.58894	1.68962	1.65154	0.0566001	1.62413	0.0348496	3.48496	AFUA_2G08360
Afu2g08540	2.27278	2.25658	2.07939	2.25587	0.0915105	2.21615	0.0412925	4.12925	AFUA_2G08540
Afu2g08560	1.51404	1.36552	1.4387	1.46565	0.0620397	1.44598	0.0429051	4.29051	AFUA_2G08560
Afu2g08600	1.79329	1.69171	1.79801	1.79465	0.0518425	1.76941	0.0292993	2.92993	AFUA_2G08600
Afu2g08620	1.46842	1.39493	1.51149	1.55502	0.0682323	1.48246	0.0460263	4.60263	AFUA_2G08620
Afu2g08730	1.2385	1.21889	1.12226	1.14086	0.0571542	1.18013	0.0484305	4.84305	AFUA_2G08730
Afu2g08740	2.24363	2.10683	2.18285	2.19141	0.0563756	2.18118	0.0258464	2.58464	AFUA_2G08740
Afu2g08990	2.67423	2.62191	2.72839	2.71917	0.048798	2.68592	0.0181681	1.81681	AFUA_2G08990
Afu2g09000	0.918198	0.914557	0.962198	0.957259	0.0251539	0.938053	0.0268151	2.68151	AFUA_2G09000
Afu2g09040	1.33629	1.24225	1.27671	1.30917	0.0406732	1.2911	0.0315027	3.15027	AFUA_2G09040
Afu2g09090	2.42103	2.36062	2.3864	2.36792	0.026973	2.38399	0.0113142	1.13142	AFUA_2G09090
Afu2g09100	1.58202	1.49025	1.62316	1.65041	0.0700311	1.58646	0.0441431	4.41431	AFUA_2G09100
Afu2g09130	2.03988	1.88508	2.08092	2.04881	0.0875248	2.01367	0.0434652	4.34652	AFUA_2G09130
Afu2g09200	3.11777	3.0926	3.26952	3.26074	0.0929843	3.18516	0.029193	2.9193	AFUA_2G09200
Afu2g09210	3.10064	3.00219	3.06732	3.04172	0.0415703	3.05297	0.0136164	1.36164	AFUA_2G09210
Afu2g09220	1.78875	1.92474	1.87032	1.88121	0.0567692	1.86626	0.0304187	3.04187	AFUA_2G09220
Afu2g09570	1.75857	1.6743	1.71073	1.745	0.0377225	1.72215	0.0219043	2.19043	AFUA_2G09570
Afu2g09710	1.67644	1.84149	1.74269	1.72077	0.0697659	1.74535	0.0399725	3.99725	AFUA_2G09710
Afu2g09730	1.63555	1.48946	1.50491	1.61296	0.0742083	1.56072	0.0475475	4.75475	AFUA_2G09730
Afu2g09800	1.72289	1.71648	1.63091	1.63362	0.0505551	1.67597	0.0301646	3.01646	AFUA_2G09800
Afu2g09830	1.90877	1.96806	1.89709	1.90077	0.0332851	1.91867	0.017348	1.7348	AFUA_2G09830
Afu2g10090	3.24583	3.27121	3.33402	3.30846	0.0390842	3.28988	0.0118801	1.18801	AFUA_2G10090
Afu2g10100	3.35605	3.34444	3.4688	3.49718	0.077658	3.41662	0.0227295	2.27295	AFUA_2G10100
Afu2g10150	1.3095	1.25561	1.32744	1.31069	0.0312258	1.30081	0.0240048	2.40048	AFUA_2G10150
Afu2g10300	3.03768	2.96441	3.09061	3.08319	0.0579764	3.04397	0.0190463	1.90463	AFUA_2G10300
Afu2g10340	1.63126	1.67703	1.69989	1.657	0.0291978	1.6663	0.0175226	1.75226	AFUA_2G10340
Afu2g10370	1.70594	1.78909	1.74177	1.76569	0.0355059	1.75062	0.0202819	2.02819	AFUA_2G10370
Afu2g10400	1.67202	1.53841	1.59256	1.56765	0.0573495	1.59266	0.0360087	3.60087	AFUA_2G10400
Afu2g10440	3.1703	3.1401	3.38453	3.35374	0.124765	3.26217	0.0382461	3.82461	AFUA_2G10440
Afu2g10500	3.13001	3.10883	3.17736	3.14764	0.0289915	3.14096	0.00923015	0.923015	AFUA_2G10500
Afu2g10510	2.31794	2.38921	2.26737	2.2829	0.0542024	2.31436	0.0234201	2.34201	AFUA_2G10510
Afu2g10600	2.08254	2.3072	2.25351	2.2331	0.0962448	2.21909	0.0433713	4.33713	AFUA_2G10600
Afu2g10610	1.99122	1.95083	1.90517	1.88509	0.0475318	1.93308	0.0245886	2.45886	AFUA_2G10610
Afu2g10850	1.5596	1.48403	1.454	1.42316	0.0584786	1.48019	0.0395074	3.95074	AFUA_2G10850
Afu2g11000	1.48755	1.4279	1.59413	1.54928	0.0725159	1.51471	0.0478743	4.78743	AFUA_2G11000
Afu2g11110	1.40137	1.57098	1.47677	1.4502	0.0713031	1.47483	0.0483466	4.83466	AFUA_2G11110
Afu2g11190	1.49274	1.34259	1.40632	1.44362	0.0633044	1.42132	0.0445392	4.45392	AFUA_2G11190
Afu2g11320	1.30264	1.28718	1.23189	1.26106	0.0310433	1.27069	0.0244302	2.44302	AFUA_2G11320
Afu2g11475	2.03811	2.07117	2.05621	2.1403	0.0446634	2.07645	0.0215095	2.15095	AFUA_2G11475
Afu2g11540	1.874	1.89101	1.91079	1.83691	0.0313518	1.87818	0.0166927	1.66927	AFUA_2G11540
Afu2g11660	1.57266	1.51999	1.57622	1.55371	0.0257429	1.55564	0.0165481	1.65481	AFUA_2G11660
Afu2g11740	1.60681	1.79758	1.74649	1.7399	0.0814432	1.72269	0.0472767	4.72767	AFUA_2G11740
Afu2g11780	2.51158	2.54977	2.33176	2.31917	0.119613	2.42807	0.0492625	4.92625	AFUA_2G11780
Afu2g11830	2.41124	2.25952	2.39476	2.39429	0.0707285	2.36495	0.029907	2.9907	AFUA_2G11830
Afu2g11850	3.01815	2.90841	3.04215	3.03277	0.0620959	3.00037	0.0206961	2.06961	AFUA_2G11850
Afu2g11890	2.51977	2.60163	2.5763	2.58874	0.0360733	2.57161	0.0140275	1.40275	AFUA_2G11890
Afu2g11900	1.93805	2.06136	1.94749	1.98191	0.056036	1.9822	0.0282696	2.82696	AFUA_2G11900
Afu2g11910	1.73442	1.74618	1.75516	1.72449	0.0134164	1.74006	0.00771028	0.771028	AFUA_2G11910
Afu2g11970	1.73903	1.80025	1.70894	1.67838	0.0520068	1.73165	0.0300331	3.00331	AFUA_2G11970
Afu2g12020	1.85068	1.87102	1.91744	1.81738	0.0418557	1.86413	0.0224532	2.24532	AFUA_2G12020
Afu2g12060	2.04763	1.88567	1.85126	1.85174	0.0937662	1.90908	0.049116	4.9116	AFUA_2G12060
Afu2g12140	1.61812	1.53109	1.52237	1.5692	0.0436447	1.56019	0.0279739	2.79739	AFUA_2G12140
Afu2g12180	1.74094	1.90116	1.78863	1.85051	0.0701267	1.82031	0.0385246	3.85246	AFUA_2G12180
Afu2g12190	2.19552	2.28666	2.16018	2.18218	0.055626	2.20614	0.0252142	2.52142	AFUA_2G12190
Afu2g12230	1.8268	1.94817	1.98896	1.92991	0.069006	1.92346	0.0358759	3.58759	AFUA_2G12230
Afu2g12360	1.39903	1.41666	1.51449	1.4421	0.0507875	1.44307	0.035194	3.5194	AFUA_2G12360
Afu2g12400	2.58765	2.54597	2.42075	2.43423	0.0823977	2.49715	0.0329967	3.29967	AFUA_2G12400
Afu2g12420	1.76688	1.94519	1.89612	1.98512	0.0948886	1.89833	0.0499853	4.99853	AFUA_2G12420
Afu2g12480	1.47886	1.50947	1.5934	1.53195	0.0484784	1.52842	0.031718	3.1718	AFUA_2G12480
Afu2g12580	1.76087	1.90197	1.88062	1.94596	0.079146	1.87236	0.0422708	4.22708	AFUA_2G12580
Afu2g12930	1.46517	1.53566	1.55146	1.58333	0.0499305	1.5339	0.0325512	3.25512	AFUA_2G12930
Afu2g12960	1.95231	1.87378	1.99569	1.99398	0.0570797	1.95394	0.0292126	2.92126	AFUA_2G12960
Afu2g13000	2.44436	2.70222	2.47801	2.47417	0.119305	2.52469	0.0472554	4.72554	AFUA_2G13000
Afu2g13030	1.41668	1.42905	1.44353	1.33643	0.0479369	1.40642	0.0340843	3.40843	AFUA_2G13030
Afu2g13170	1.40167	1.31568	1.41524	1.46556	0.0622945	1.39954	0.0445108	4.45108	AFUA_2G13170
Afu2g13240	2.03313	2.23362	2.24601	2.22807	0.101659	2.18521	0.0465215	4.65215	AFUA_2G13240
Afu2g13530	2.84642	2.72419	2.68358	2.68151	0.077527	2.73393	0.0283574	2.83574	AFUA_2G13530
Afu2g13630	2.02841	2.13806	2.12846	2.13956	0.0537016	2.10862	0.0254676	2.54676	AFUA_2G13630
Afu2g13710	2.09614	1.98678	2.0586	2.07006	0.0467934	2.05289	0.0227939	2.27939	AFUA_2G13710
Afu2g13770	1.99797	1.84885	1.93727	1.903	0.0624923	1.92177	0.032518	3.2518	AFUA_2G13770
Afu2g13780	1.98624	1.84956	1.82826	1.8227	0.0772414	1.87169	0.0412683	4.12683	AFUA_2G13780
Afu2g13820	2.16527	2.00504	2.06668	2.09943	0.0667773	2.0841	0.0320412	3.20412	AFUA_2G13820
Afu2g13850	2.21667	2.19255	2.29775	2.29281	0.0533046	2.24994	0.0236915	2.36915	AFUA_2G13850
Afu2g13860	3.00302	3.18439	3.2486	3.27984	0.123842	3.17897	0.0389566	3.89566	AFUA_2G13860
Afu2g14060	1.793	1.81713	1.84897	1.76941	0.0340257	1.80713	0.0188286	1.88286	AFUA_2G14060
Afu2g14220	1.43872	1.48582	1.33849	1.38592	0.0638911	1.41224	0.0452411	4.52411	AFUA_2G14220
Afu2g14620	2.04851	2.15668	2.0607	2.05654	0.0509655	2.08061	0.0244955	2.44955	AFUA_2G14620
Afu2g14710	1.76969	1.71773	1.82139	1.81285	0.0475222	1.78042	0.0266916	2.66916	AFUA_2G14710
Afu2g14800	1.57712	1.66036	1.55356	1.53646	0.0549143	1.58187	0.0347147	3.47147	AFUA_2G14800
Afu2g14890	1.27103	1.2853	1.27559	1.31726	0.0208458	1.2873	0.0161935	1.61935	AFUA_2G14890
Afu2g14905	2.55497	2.70133	2.49317	2.50082	0.0965089	2.56258	0.0376609	3.76609	AFUA_2G14905
Afu2g14920	1.70705	1.61476	1.66146	1.64368	0.0386706	1.65674	0.0233414	2.33414	AFUA_2G14920
Afu2g14940	1.36481	1.4047	1.29423	1.34569	0.0458881	1.35236	0.0339319	3.39319	AFUA_2G14940
Afu2g15030	1.74572	1.66925	1.74625	1.69969	0.037627	1.71523	0.021937	2.1937	AFUA_2G15030
Afu2g15050	1.47899	1.52236	1.53102	1.53827	0.026588	1.51766	0.017519	1.7519	AFUA_2G15050
Afu2g15130	1.85729	1.78657	1.79381	1.80065	0.0323192	1.80958	0.01786	1.786	AFUA_2G15130
Afu2g15165	2.38624	2.44405	2.28271	2.30399	0.0746832	2.35425	0.0317227	3.17227	AFUA_2G15165
Afu2g15500	2.23865	2.28295	2.36819	2.39297	0.0721921	2.32069	0.031108	3.1108	AFUA_2G15500
Afu2g15580	2.14646	2.20246	2.1236	2.1291	0.0360453	2.15041	0.0167621	1.67621	AFUA_2G15580
Afu2g15630	1.43728	1.45833	1.49433	1.53629	0.0434336	1.48156	0.0293162	2.93162	AFUA_2G15630
Afu2g15690	1.79544	1.9801	1.82343	1.80007	0.0877507	1.84976	0.047439	4.7439	AFUA_2G15690
Afu2g15760	2.08348	2.1531	2.06296	2.05261	0.0452314	2.08803	0.0216622	2.16622	AFUA_2G15760
Afu2g15840	1.50655	1.61684	1.50168	1.53279	0.0533632	1.53947	0.0346635	3.46635	AFUA_2G15840
Afu2g15850	1.91118	2.01111	2.05153	2.08795	0.0762659	2.01544	0.0378408	3.78408	AFUA_2G15850
Afu2g15880	2.05549	2.2088	2.05537	2.08508	0.073092	2.10119	0.0347861	3.47861	AFUA_2G15880
Afu2g15910	1.75677	1.75095	1.74124	1.77926	0.0161295	1.75705	0.00917988	0.917988	AFUA_2G15910
Afu2g16020	1.96909	1.87085	2.02714	1.99493	0.0674234	1.9655	0.0343034	3.43034	AFUA_2G16020
Afu2g16030	1.35438	1.32176	1.4019	1.44606	0.0544328	1.38102	0.0394148	3.94148	AFUA_2G16030
Afu2g16210	1.15299	1.21542	1.1693	1.23416	0.0381213	1.19297	0.031955	3.1955	AFUA_2G16210
Afu2g16240	1.87451	1.68993	1.75147	1.73604	0.0788125	1.76299	0.0447039	4.47039	AFUA_2G16240
Afu2g16370	3.14795	3.20327	3.18125	3.23165	0.0353612	3.19103	0.0110814	1.10814	AFUA_2G16370
Afu2g16462	0.819433	0.829962	0.837357	0.839417	0.00903587	0.831542	0.0108664	1.08664	AFUA_2G16450
Afu2g16470	1.60612	1.62295	1.67907	1.67176	0.0359391	1.64497	0.0218478	2.18478	AFUA_2G16470
Afu2g16480	1.98125	1.89764	1.92934	1.9438	0.0346793	1.93801	0.0178943	1.78943	AFUA_2G16480
Afu2g16660	1.38564	1.30467	1.42853	1.42513	0.0576059	1.38599	0.0415629	4.15629	AFUA_2G16660
Afu2g16670	1.60747	1.71812	1.71319	1.68649	0.0511549	1.68132	0.0304255	3.04255	AFUA_2G16670
Afu2g16780	1.23079	1.19936	1.2393	1.11762	0.0554886	1.19677	0.0463654	4.63654	AFUA_2G16780
Afu2g16840	1.75847	1.60058	1.62595	1.65015	0.0694669	1.65879	0.0418781	4.18781	AFUA_2G16840
Afu2g16880	3.2197	3.36409	3.38624	3.40765	0.0850264	3.34442	0.0254234	2.54234	AFUA_2G16880
Afu2g16930	2.0889	1.95421	2.0267	1.97348	0.0604069	2.01082	0.0300409	3.00409	AFUA_2G16930
Afu2g17080	2.00909	2.08961	2.02624	2.06549	0.0366243	2.04761	0.0178864	1.78864	AFUA_2G17080
Afu2g17110	2.39542	2.41393	2.55345	2.54306	0.0833472	2.47647	0.0336557	3.36557	AFUA_2G17110
Afu2g17120	1.19012	1.26088	1.14815	1.22083	0.0477	1.20499	0.0395852	3.95852	AFUA_2G17120
Afu2g17170	1.64511	1.71112	1.71269	1.70971	0.0330529	1.69466	0.0195041	1.95041	AFUA_2G17170
Afu2g17290	1.86691	1.77914	1.88544	1.84598	0.0463763	1.84437	0.0251448	2.51448	AFUA_2G17290
Afu2g17430	1.4695	1.41895	1.43749	1.39599	0.0310574	1.43048	0.0217112	2.17112	AFUA_2G17430
Afu3g00840	2.0035	1.87105	1.82914	1.85781	0.0774191	1.89038	0.0409543	4.09543	AFUA_3G00840
Afu3g00900	2.41715	2.41754	2.40699	2.42754	0.00838962	2.41731	0.00347065	0.347065	AFUA_3G00900
Afu3g01130	2.11473	2.01564	2.17061	2.14086	0.0672081	2.11046	0.0318452	3.18452	AFUA_3G01130
Afu3g01580	1.94899	2.03462	1.9501	1.99368	0.0408728	1.98185	0.0206236	2.06236	AFUA_3G01580
Afu3g02320	1.69973	1.68838	1.63611	1.6443	0.03161	1.66713	0.0189608	1.89608	AFUA_3G02320
Afu3g02330	1.59873	1.58352	1.73493	1.72509	0.0805257	1.66057	0.0484928	4.84928	AFUA_3G02330
Afu3g02340	1.94529	2.07266	2.03861	2.04594	0.0555227	2.02563	0.0274101	2.74101	AFUA_3G02340
Afu3g03410	1.83668	2.01397	1.88797	1.90019	0.0747586	1.9097	0.0391468	3.91468	AFUA_3G03410
Afu3g03640	2.6256	2.59707	2.80865	2.82963	0.120844	2.71524	0.0445057	4.45057	AFUA_3G03640
Afu3g03660	1.66888	1.52375	1.63975	1.61049	0.0626876	1.61072	0.038919	3.8919	AFUA_3G03660
Afu3g04060	1.93715	1.95659	1.9713	2.06455	0.0565229	1.9824	0.0285124	2.85124	AFUA_3G04060
Afu3g04260	1.72182	1.61188	1.73476	1.73839	0.0603078	1.70171	0.0354394	3.54394	AFUA_3G04260
Afu3g05350	3.42186	3.4428	3.50678	3.48922	0.0395203	3.46517	0.011405	1.1405	AFUA_3G05350
Afu3g05360	3.21466	3.23173	3.3237	3.34155	0.0639794	3.27791	0.0195184	1.95184	AFUA_3G05360
Afu3g05370	2.41602	2.5385	2.43983	2.44215	0.0542199	2.45913	0.0220484	2.20484	AFUA_3G05370
Afu3g05380	1.64664	1.81896	1.78411	1.80632	0.0795603	1.76401	0.045102	4.5102	AFUA_3G05380
Afu3g05400	1.7847	1.73165	1.75415	1.74413	0.0226507	1.75366	0.0129163	1.29163	AFUA_3G05400
Afu3g05440	1.49592	1.52796	1.48848	1.52285	0.0195187	1.5088	0.0129366	1.29366	AFUA_3G05440
Afu3g05460	2.26468	2.28559	2.27939	2.18256	0.0478079	2.25305	0.0212192	2.12192	AFUA_3G05460
Afu3g05480	1.75017	1.64921	1.81635	1.78375	0.0723407	1.74987	0.0413406	4.13406	AFUA_3G05480
Afu3g05540	1.3534	1.46378	1.50453	1.45901	0.0645064	1.44518	0.0446355	4.46355	AFUA_3G05540
Afu3g05590	1.11569	1.1808	1.17038	1.12785	0.0317535	1.14868	0.0276435	2.76435	AFUA_3G05590
Afu3g05600	3.06823	3.13586	3.15061	3.14002	0.037484	3.12368	0.012	1.2	AFUA_3G05600
Afu3g05670	1.83277	2.01924	1.99058	1.9524	0.0820234	1.94874	0.0420904	4.20904	AFUA_3G05670
Afu3g05760	2.42018	2.58446	2.49445	2.50057	0.0671705	2.49992	0.0268691	2.68691	AFUA_3G05760
Afu3g05910	1.60672	1.63174	1.54916	1.50791	0.0559431	1.57388	0.0355447	3.55447	AFUA_3G05910
Afu3g06030	3.14464	3.30376	3.17093	3.13063	0.0792944	3.18749	0.0248767	2.48767	AFUA_3G06030
Afu3g06110	2.01202	2.06969	2.19986	2.16131	0.0855018	2.11072	0.0405083	4.05083	AFUA_3G06110
Afu3g06190	2.73629	2.83601	2.83731	2.87182	0.0584488	2.82036	0.0207239	2.07239	AFUA_3G06190
Afu3g06210	1.78854	1.69525	1.84141	1.82048	0.0645513	1.78642	0.0361344	3.61344	AFUA_3G06210
Afu3g06255	1.96476	2.04467	2.0054	2.13619	0.0732862	2.03775	0.0359643	3.59643	AFUA_3G06255
Afu3g06270	1.68079	1.78279	1.67341	1.65339	0.0579614	1.6976	0.0341432	3.41432	AFUA_3G06270
Afu3g06300	2.34438	2.32953	2.20529	2.19981	0.0778662	2.26975	0.0343061	3.43061	AFUA_3G06300
Afu3g06340	1.83634	2.01796	1.91102	1.96482	0.0775794	1.93254	0.0401438	4.01438	AFUA_3G06340
Afu3g06450	2.1031	2.00746	1.95711	1.99376	0.0622381	2.01536	0.0308819	3.08819	AFUA_3G06450
Afu3g06492	2.36561	2.24186	2.18979	2.16349	0.0897319	2.24019	0.0400556	4.00556	AFUA_3G06492
Afu3g06597	2.25338	2.43122	2.36186	2.38995	0.076019	2.3591	0.0322237	3.22237	AFUA_3G06597
Afu3g06630	1.54215	1.56147	1.58532	1.47903	0.0455369	1.54199	0.0295312	2.95312	AFUA_3G06630
Afu3g06640	3.50091	3.56575	3.48111	3.49138	0.0381734	3.50979	0.0108763	1.08763	AFUA_3G06640
Afu3g06710	1.89924	2.05895	2.0274	2.06392	0.0771408	2.01237	0.0383332	3.83332	AFUA_3G06710
Afu3g06760	2.91373	2.96911	3.00317	2.99472	0.0403282	2.97018	0.0135777	1.35777	AFUA_3G06760
Afu3g06770	1.70416	1.67823	1.70814	1.68546	0.0144292	1.694	0.00851784	0.851784	AFUA_3G06770
Afu3g06840	3.02374	2.99488	3.11428	3.10838	0.0601136	3.06032	0.0196429	1.96429	AFUA_3G06840
Afu3g06901	2.38461	2.59928	2.5606	2.44362	0.0999764	2.49703	0.0400381	4.00381	AFUA_3G06901
Afu3g06960	3.20614	3.14913	3.30645	3.32227	0.0825506	3.246	0.0254315	2.54315	AFUA_3G06960
Afu3g06970	3.04418	3.02868	3.06674	3.07695	0.0218051	3.05414	0.00713952	0.713952	AFUA_3G06970
Afu3g06990	1.28869	1.35315	1.26131	1.22861	0.0528575	1.28294	0.0412003	4.12003	AFUA_3G06990
Afu3g07130	1.87481	1.79422	1.89926	1.93214	0.0588216	1.87511	0.0313697	3.13697	AFUA_3G07130
Afu3g07290	1.60387	1.73285	1.6868	1.69557	0.0543953	1.67977	0.0323825	3.23825	AFUA_3G07290
Afu3g07350	1.57816	1.66412	1.54103	1.51495	0.0650937	1.57457	0.0413408	4.13408	AFUA_3G07350
Afu3g07360	2.08158	2.17045	2.13838	2.06612	0.0487296	2.11413	0.0230495	2.30495	AFUA_3G07360
Afu3g07480	1.71112	1.69567	1.56431	1.60099	0.0715812	1.64302	0.0435668	4.35668	AFUA_3G07480
Afu3g07600	1.76426	1.93572	1.83359	1.81724	0.0717321	1.8377	0.0390336	3.90336	AFUA_3G07600
Afu3g07810	2.25203	2.07896	2.04178	2.02586	0.103991	2.09965	0.0495275	4.95275	AFUA_3G07810
Afu3g07830	2.03003	1.85613	1.9793	1.96763	0.0732854	1.95827	0.0374234	3.74234	AFUA_3G07830
Afu3g07890	2.6374	2.57431	2.44442	2.45854	0.0929518	2.52867	0.0367592	3.67592	AFUA_3G07890
Afu3g07945	2.07485	1.85518	1.96697	1.96532	0.0896881	1.96558	0.0456293	4.56293	AFUA_3G07945
Afu3g08040	2.09929	2.15497	2.10837	2.04032	0.0470854	2.10074	0.0224137	2.24137	AFUA_3G08040
Afu3g08110	2.40419	2.18437	2.40427	2.39484	0.108456	2.34692	0.046212	4.6212	AFUA_3G08110
Afu3g08240	1.384	1.31166	1.37682	1.41487	0.0433826	1.37184	0.0316237	3.16237	AFUA_3G08240
Afu3g08280	1.4683	1.45375	1.56665	1.54579	0.0559337	1.50862	0.0370761	3.70761	AFUA_3G08280
Afu3g08380	2.01536	2.03065	2.16471	2.18833	0.0893715	2.09976	0.0425626	4.25626	AFUA_3G08380
Afu3g08460	3.08182	3.04944	3.16401	3.17927	0.0629252	3.11863	0.0201772	2.01772	AFUA_3G08460
Afu3g08470	2.22053	2.46967	2.37761	2.39035	0.104286	2.36454	0.0441042	4.41042	AFUA_3G08470
Afu3g08620	2.2788	2.40331	2.33495	2.32852	0.0511831	2.33639	0.0219069	2.19069	AFUA_3G08620
Afu3g08740	1.58152	1.48633	1.45849	1.42726	0.0666025	1.4884	0.0447477	4.47477	AFUA_3G08740
Afu3g08770	2.36445	2.51255	2.5431	2.57238	0.0924012	2.49812	0.0369883	3.69883	AFUA_3G08770
Afu3g08830	1.49188	1.4241	1.5149	1.56036	0.0567799	1.49781	0.0379086	3.79086	AFUA_3G08830
Afu3g08840	1.82104	1.89033	1.94828	1.92085	0.0547711	1.89513	0.028901	2.8901	AFUA_3G08840
Afu3g08920	1.34477	1.30433	1.42209	1.40612	0.0546657	1.36933	0.0399215	3.99215	AFUA_3G08910
Afu3g08970	1.65447	1.65759	1.61	1.62561	0.0230063	1.63692	0.0140546	1.40546	AFUA_3G08970
Afu3g09320	2.73362	2.4422	2.53005	2.54258	0.122751	2.56211	0.0479101	4.79101	AFUA_3G09320
Afu3g09370	1.23663	1.17848	1.30124	1.2688	0.0523352	1.24629	0.0419928	4.19928	AFUA_3G09370
Afu3g09380	1.55035	1.50047	1.44636	1.44161	0.0512663	1.4847	0.0345298	3.45298	AFUA_3G09380
Afu3g09550	1.75789	1.64665	1.75132	1.73566	0.0516684	1.72288	0.0299896	2.99896	AFUA_3G09550
Afu3g09590	2.01076	2.03438	2.00852	1.99116	0.017757	2.01121	0.00882903	0.882903	AFUA_3G09590
Afu3g09740	1.94324	1.80888	1.92674	1.90307	0.0600447	1.89548	0.0316778	3.16778	AFUA_3G09740
Afu3g09860	1.35305	1.44765	1.39754	1.40005	0.0386426	1.39957	0.0276103	2.76103	AFUA_3G09860
Afu3g09940	1.95218	2.09388	2.05596	2.09478	0.0671613	2.0492	0.0327744	3.27744	AFUA_3G09940
Afu3g09980	2.46046	2.39338	2.34995	2.38814	0.0459291	2.39798	0.0191532	1.91532	AFUA_3G09980
Afu3g10060	1.21758	1.29163	1.32703	1.28446	0.0456917	1.28017	0.0356918	3.56918	AFUA_3G10060
Afu3g10120	2.80882	2.77859	2.79436	2.79718	0.0124538	2.79474	0.00445615	0.445615	AFUA_3G10120
Afu3g10140	1.45473	1.42254	1.50979	1.37925	0.0549929	1.44158	0.0381477	3.81477	AFUA_3G10140
Afu3g10180	1.2828	1.30347	1.33167	1.38241	0.0431444	1.32509	0.0325596	3.25596	AFUA_3G10180
Afu3g10240	1.69923	1.5878	1.61367	1.60017	0.0504616	1.62522	0.0310491	3.10491	AFUA_3G10240
Afu3g10270	1.74127	1.67795	1.70846	1.67485	0.0310469	1.70063	0.0182561	1.82561	AFUA_3G10270
Afu3g10350	1.52595	1.42401	1.49083	1.47514	0.0423602	1.47898	0.0286414	2.86414	AFUA_3G10350
Afu3g10360	1.44114	1.57931	1.56759	1.56238	0.0646987	1.53761	0.0420775	4.20775	AFUA_3G10360
Afu3g10420	1.91491	1.85961	1.94851	1.91594	0.0368825	1.90974	0.0193128	1.93128	AFUA_3G10420
Afu3g10500	1.97897	2.1787	2.03015	2.00354	0.0897098	2.04784	0.043807	4.3807	AFUA_3G10500
Afu3g10600	2.04621	2.14625	2.25556	2.18209	0.0870462	2.15753	0.0403453	4.03453	AFUA_3G10600
Afu3g10630	2.76197	2.87834	2.71364	2.70755	0.0791493	2.76537	0.0286216	2.86216	AFUA_3G10630
Afu3g10640	1.32658	1.43791	1.34126	1.3549	0.0498569	1.36517	0.0365208	3.65208	AFUA_3G10640
Afu3g10650	2.02331	1.93908	1.84433	1.82585	0.0914035	1.90814	0.0479018	4.79018	AFUA_3G10650
Afu3g10730	2.83016	2.79182	2.93679	2.93581	0.0740228	2.87365	0.0257592	2.57592	AFUA_3G10730
Afu3g10920	2.54639	2.68782	2.70696	2.71428	0.0791026	2.66386	0.0296947	2.96947	AFUA_3G10920
Afu3g11040	1.67023	1.70833	1.83473	1.83747	0.0861915	1.76269	0.0488977	4.88977	AFUA_3G11040
Afu3g11090	1.35962	1.29378	1.35227	1.34396	0.0297808	1.33741	0.0222675	2.22675	AFUA_3G11090
Afu3g11120	1.63283	1.67185	1.6141	1.63796	0.0240721	1.63918	0.0146854	1.46854	AFUA_3G11120
Afu3g11150	1.26793	1.33835	1.39565	1.36691	0.0547647	1.34221	0.040802	4.0802	AFUA_3G11150
Afu3g11170	2.2667	2.33996	2.26049	2.26075	0.0387628	2.28197	0.0169865	1.69865	AFUA_3G11170
Afu3g11250	1.68241	1.57743	1.72488	1.75202	0.0767172	1.68418	0.0455516	4.55516	AFUA_3G11250
Afu3g11260	3.22715	3.1631	3.2515	3.25498	0.0425609	3.22419	0.0132005	1.32005	AFUA_3G11260
Afu3g11320	1.39249	1.35018	1.28878	1.26298	0.0587069	1.32361	0.0443537	4.43537	AFUA_3G11320
Afu3g11330	2.38881	2.63256	2.48311	2.4742	0.10128	2.49467	0.0405985	4.05985	AFUA_3G11330
Afu3g11390	2.1011	2.0805	2.23142	2.23341	0.0821977	2.16161	0.0380263	3.80263	AFUA_3G11390
Afu3g11410	1.9281	1.88175	2.05896	2.04106	0.086186	1.97747	0.0435841	4.35841	AFUA_3G11410
Afu3g11450	1.39009	1.425	1.34618	1.37109	0.033227	1.38309	0.0240237	2.40237	AFUA_3G11450
Afu3g11590	1.25231	1.27789	1.3746	1.35981	0.0601702	1.31615	0.0457168	4.57168	AFUA_3G11590
Afu3g11690	2.82455	2.85416	3.05384	3.05847	0.125767	2.94775	0.0426652	4.26652	AFUA_3G11690
Afu3g11730	1.48318	1.59913	1.54882	1.63352	0.0653489	1.56616	0.0417255	4.17255	AFUA_3G11730
Afu3g11810	1.64362	1.80557	1.77039	1.76841	0.0709988	1.747	0.0406405	4.06405	AFUA_3G11810
Afu3g11860	1.95001	2.03718	1.965	2.029	0.0441931	1.9953	0.0221487	2.21487	AFUA_3G11860
Afu3g11940	1.57012	1.46764	1.45385	1.50345	0.0519611	1.49876	0.0346693	3.46693	AFUA_3G11940
Afu3g12080	2.11045	2.32091	2.16258	2.10323	0.101259	2.17429	0.046571	4.6571	AFUA_3G12080
Afu3g12150	1.23456	1.30607	1.29865	1.22217	0.0431262	1.26536	0.0340821	3.40821	AFUA_3G12150
Afu3g12190	1.47352	1.6079	1.49214	1.5525	0.0610717	1.53151	0.0398767	3.98767	AFUA_3G12190
Afu3g12270	2.43308	2.61303	2.37448	2.34939	0.118978	2.4425	0.0487115	4.87115	AFUA_3G12270
Afu3g12300	3.06203	2.97265	3.06097	3.07019	0.0460577	3.04146	0.0151433	1.51433	AFUA_3G12300
Afu3g12360	1.64397	1.68185	1.6861	1.68868	0.0209741	1.67515	0.0125207	1.25207	AFUA_3G12360
Afu3g12370	2.52301	2.78802	2.70274	2.72026	0.113143	2.68351	0.0421625	4.21625	AFUA_3G12370
Afu3g12640	1.1067	1.12413	1.12437	1.18248	0.0330934	1.13442	0.0291721	2.91721	AFUA_3G12640
Afu3g12690	1.77465	1.66322	1.76213	1.70341	0.0520351	1.72585	0.0301504	3.01504	AFUA_3G12690
Afu3g12800	1.82636	1.70413	1.82839	1.83451	0.0629085	1.79835	0.0349812	3.49812	AFUA_3G12800
Afu3g13030	1.85615	1.85023	2.02615	1.97214	0.0871376	1.92617	0.0452389	4.52389	AFUA_3G13030
Afu3g13250	1.38177	1.33413	1.24966	1.36213	0.0582206	1.33193	0.0437116	4.37116	AFUA_3G13250
Afu3g13300	1.60205	1.50722	1.47073	1.49403	0.0577005	1.51851	0.0379982	3.79982	AFUA_3G13300
Afu3g13320	2.5815	2.47908	2.68487	2.69673	0.10178	2.61054	0.0389881	3.89881	AFUA_3G13320
Afu3g13420	1.37598	1.40399	1.292	1.34726	0.0478488	1.35481	0.0353177	3.53177	AFUA_3G13420
Afu3g13440	2.48025	2.46128	2.43263	2.40997	0.0310012	2.44603	0.0126741	1.26741	AFUA_3G13440
Afu3g13480	2.22468	2.1896	2.0454	2.0456	0.0944168	2.12632	0.0444039	4.44039	AFUA_3G13480
Afu3g13820	2.24215	2.39761	2.33847	2.35397	0.0655716	2.33305	0.0281055	2.81055	AFUA_3G13820
Afu3g13950	1.17561	1.18772	1.30014	1.25355	0.0583601	1.22926	0.0474759	4.74759	AFUA_3G13950
Afu3g13990	1.71149	1.78697	1.7766	1.75985	0.0334145	1.75873	0.0189992	1.89992	AFUA_3G13990
Afu3g14050	1.2513	1.40311	1.31719	1.31786	0.0622283	1.32237	0.0470582	4.70582	AFUA_3G14050
Afu3g14110	1.56781	1.56205	1.54274	1.50611	0.0278575	1.54468	0.0180345	1.80345	AFUA_3G14110
Afu3g14240	2.49506	2.46297	2.37792	2.37505	0.0606397	2.42775	0.0249777	2.49777	AFUA_3G14240
Afu3g14410	2.15277	2.30907	2.23276	2.22361	0.0639388	2.22955	0.0286778	2.86778	AFUA_3G14410
Afu3g14445	1.65684	1.81626	1.73238	1.73951	0.0651496	1.73625	0.0375232	3.75232	AFUA_3G14445
Afu4g00360	1.69225	1.80369	1.69463	1.73362	0.0520092	1.73105	0.0300449	3.00449	AFUA_4G00360
Afu4g01220	2.099	2.27262	2.09291	2.12963	0.0842647	2.14854	0.0392194	3.92194	AFUA_4G01220
Afu4g01260	1.47323	1.47472	1.59041	1.59542	0.0687021	1.53345	0.0448024	4.48024	AFUA_4G01260
Afu4g03020	1.75352	1.64814	1.82623	1.84172	0.0883178	1.7674	0.0499705	4.99705	AFUA_4G03020
Afu4g03050	2.52751	2.76366	2.64794	2.66333	0.0967831	2.65061	0.0365136	3.65136	AFUA_4G03050
Afu4g03240	3.13035	3.12348	3.28848	3.28333	0.0918602	3.20641	0.0286489	2.86489	AFUA_4G03240
Afu4g03360	3.80069	3.9989	3.8335	3.84357	0.0884078	3.86917	0.0228493	2.28493	AFUA_4G03360
Afu4g03640	1.73692	1.80138	1.61188	1.6863	0.080127	1.70912	0.046882	4.6882	AFUA_4G03640
Afu4g03800	1.64793	1.64882	1.61729	1.63391	0.0147993	1.63699	0.00904059	0.904059	AFUA_4G03800
Afu4g03830	2.7247	2.82969	2.72593	2.69462	0.0591007	2.74374	0.0215402	2.15402	AFUA_4G03830
Afu4g03840	1.4006	1.43281	1.34901	1.36337	0.0377895	1.38645	0.0272563	2.72563	AFUA_4G03840
Afu4g03880	2.93056	2.77552	2.93526	2.93377	0.0788607	2.89378	0.0272518	2.72518	AFUA_4G03880
Afu4g03950	2.06727	1.852	1.95021	1.99656	0.0902465	1.96651	0.0458917	4.58917	AFUA_4G03950
Afu4g03990	1.73749	1.79124	1.66919	1.6273	0.0725857	1.7063	0.0425397	4.25397	AFUA_4G03990
Afu4g04060	1.7845	1.91912	1.73714	1.74357	0.0846674	1.79608	0.0471401	4.71401	AFUA_4G04060
Afu4g04070	2.33057	2.33298	2.13864	2.16647	0.104101	2.24217	0.0464287	4.64287	AFUA_4G04070
Afu4g04120	1.89808	1.9404	1.84476	1.83395	0.0494489	1.8793	0.0263124	2.63124	AFUA_4G04120
Afu4g04140	1.47451	1.43677	1.43546	1.51959	0.0397043	1.46658	0.0270726	2.70726	AFUA_4G04140
Afu4g04310	1.43552	1.42981	1.44153	1.47842	0.021929	1.44632	0.015162	1.5162	AFUA_4G04310
Afu4g04420	1.54845	1.53945	1.62163	1.6404	0.0509791	1.58748	0.0321132	3.21132	AFUA_4G04420
Afu4g04450	1.56961	1.58401	1.57509	1.54396	0.0171928	1.56817	0.0109637	1.09637	AFUA_4G04450
Afu4g04460	2.95938	2.98898	2.99832	3.03742	0.0322004	2.99602	0.0107477	1.07477	AFUA_4G04460
Afu4g04502	1.7074	1.59724	1.56291	1.54047	0.0740407	1.602	0.0462176	4.62176	AFUA_4G04490
Afu4g04612	2.06012	2.06195	2.19812	2.1628	0.0704454	2.12075	0.0332173	3.32173	AFUA_4G04612
Afu4g04630	1.64561	1.76658	1.68424	1.66087	0.0538976	1.68933	0.0319048	3.19048	AFUA_4G04630
Afu4g04690	1.82857	1.89085	1.82707	1.80282	0.0375831	1.83733	0.0204553	2.04553	AFUA_4G04690
Afu4g04745	1.64246	1.60337	1.68012	1.62243	0.0328226	1.6371	0.0200492	2.00492	AFUA_4G04745
Afu4g04750	2.4097	2.62135	2.56578	2.5652	0.0910966	2.54051	0.0358576	3.58576	AFUA_4G04750
Afu4g04760	1.65936	1.63122	1.55428	1.53872	0.0585262	1.59589	0.036673	3.6673	AFUA_4G04760
Afu4g04810	2.3625	2.34891	2.18585	2.19392	0.0959553	2.2728	0.0422191	4.22191	AFUA_4G04810
Afu4g05850	1.72613	1.64427	1.66961	1.69107	0.0346657	1.68277	0.0206004	2.06004	AFUA_4G05850
Afu4g05860	2.39828	2.22147	2.32465	2.32461	0.0726819	2.31725	0.0313656	3.13656	AFUA_4G05860
Afu4g05910	2.56995	2.74838	2.70068	2.69904	0.0765445	2.67951	0.0285666	2.85666	AFUA_4G05910
Afu4g05950	2.41784	2.61761	2.44727	2.42638	0.0943684	2.47727	0.0380937	3.80937	AFUA_4G05950
Afu4g05990	2.20611	2.29035	2.12357	2.17571	0.0698249	2.19893	0.031754	3.1754	AFUA_4G05990
Afu4g06070	1.7324	1.57305	1.71714	1.70379	0.073302	1.6816	0.0435907	4.35907	AFUA_4G06070
Afu4g06360	1.59237	1.70538	1.60058	1.73125	0.0712116	1.6574	0.0429659	4.29659	AFUA_4G06360
Afu4g06400	1.81511	1.69641	1.74133	1.75511	0.0489778	1.75199	0.0279555	2.79555	AFUA_4G06400
Afu4g06490	1.21733	1.14717	1.28564	1.25524	0.0597275	1.22635	0.0487036	4.87036	AFUA_4G06490
Afu4g06670	3.05468	2.7254	2.97979	2.98833	0.145015	2.93705	0.0493745	4.93745	AFUA_4G06670
Afu4g06950	2.15652	2.36704	2.26672	2.27384	0.0861348	2.26603	0.0380113	3.80113	AFUA_4G06950
Afu4g07050	1.95922	1.86742	2.05553	2.04464	0.0875173	1.9817	0.0441626	4.41626	AFUA_4G07050
Afu4g07130	1.91163	1.86679	1.7477	1.73849	0.0864069	1.81615	0.0475769	4.75769	AFUA_4G07130
Afu4g07170	2.21207	2.08727	2.15285	2.15498	0.0510167	2.15179	0.0237089	2.37089	AFUA_4G07170
Afu4g07390	2.12198	2.30564	2.09723	2.10481	0.0993546	2.15742	0.0460526	4.60526	AFUA_4G07390
Afu4g07435	2.96925	2.979	2.99544	3.01082	0.0183218	2.98863	0.0061305	0.61305	AFUA_4G07435
Afu4g07460	1.16153	1.23052	1.26997	1.30279	0.0607766	1.2412	0.0489659	4.89659	AFUA_4G07460
Afu4g07640	1.90116	2.03178	1.86595	2.0038	0.0796429	1.95067	0.0408284	4.08284	AFUA_4G07640
Afu4g07680	1.82125	1.91054	1.90949	1.83182	0.048392	1.86827	0.025902	2.5902	AFUA_4G07680
Afu4g07700	1.85945	1.95589	2.01404	2.01069	0.0721483	1.96002	0.03681	3.681	AFUA_4G07700
Afu4g07730	3.0726	3.0983	3.16309	3.18771	0.0539243	3.13042	0.0172259	1.72259	AFUA_4G07730
Afu4g07750	2.2216	2.1583	2.14515	2.06701	0.0634836	2.14802	0.0295545	2.95545	AFUA_4G07750
Afu4g07800	1.49906	1.65336	1.59102	1.56174	0.0641171	1.5763	0.0406758	4.06758	AFUA_4G07800
Afu4g07845	2.89338	3.04146	2.80933	2.92644	0.0961368	2.91765	0.03295	3.295	AFUA_4G07830
Afu4g08040	2.15727	2.36671	2.3502	2.33579	0.0976351	2.30249	0.0424041	4.24041	AFUA_4G08040
Afu4g08050	1.80806	1.95669	1.79793	1.78282	0.0808799	1.83637	0.0440432	4.40432	AFUA_4G08050
Afu4g08090	1.25993	1.31091	1.21771	1.25047	0.0386039	1.25976	0.030644	3.0644	AFUA_4G08090
Afu4g08130	1.90779	1.92972	1.88496	1.89994	0.01866	1.90561	0.00979216	0.979216	AFUA_4G08130
Afu4g08320	1.56943	1.48088	1.45305	1.46857	0.0522232	1.49299	0.0349791	3.49791	AFUA_4G08320
Afu4g08440	1.79544	1.801	1.95403	1.9334	0.0844543	1.87097	0.0451393	4.51393	AFUA_4G08440
Afu4g08510	1.46667	1.41047	1.34834	1.35849	0.054412	1.39599	0.0389772	3.89772	AFUA_4G08510
Afu4g08720	1.76084	1.72089	1.87711	1.8656	0.0772238	1.80611	0.042757	4.2757	AFUA_4G08720
Afu4g08760	1.88592	1.73021	1.8054	1.80777	0.0635815	1.80733	0.0351799	3.51799	AFUA_4G08760
Afu4g08810	2.27752	2.3731	2.2412	2.21509	0.069161	2.27673	0.0303774	3.03774	AFUA_4G08810
Afu4g08900	1.75534	1.81303	1.71774	1.73877	0.0408774	1.75622	0.0232758	2.32758	AFUA_4G08900
Afu4g09010	1.99903	1.88327	1.81988	1.8497	0.0784354	1.88797	0.0415448	4.15448	AFUA_4G09010
Afu4g09030	1.7068	1.58721	1.71872	1.757	0.073346	1.69243	0.0433376	4.33376	AFUA_4G09030
Afu4g09360	2.93922	2.84771	2.92067	2.97127	0.0523582	2.91972	0.0179326	1.79326	AFUA_4G09360
Afu4g09560	2.74974	2.78975	2.80188	2.81702	0.0288165	2.7896	0.01033	1.033	AFUA_4G09560
Afu4g09630	1.42792	1.58581	1.53282	1.57285	0.0715986	1.52985	0.046801	4.6801	AFUA_4G09630
Afu4g09660	2.28479	2.06669	2.1071	2.11231	0.0968789	2.14272	0.045213	4.5213	AFUA_4G09660
Afu4g09740	1.98856	2.05571	2.08619	2.09936	0.0494338	2.05746	0.0240266	2.40266	AFUA_4G09740
Afu4g09800	1.93414	1.90118	1.82918	1.81944	0.0556915	1.87098	0.0297659	2.97659	AFUA_4G09800
Afu4g09870	2.57073	2.75978	2.73254	2.7201	0.0850027	2.69579	0.0315316	3.15316	AFUA_4G09870
Afu4g09950	1.86308	1.91173	1.8371	1.85766	0.031605	1.86739	0.0169247	1.69247	AFUA_4G09950
Afu4g10040	1.5366	1.44421	1.50776	1.51983	0.0403624	1.5021	0.0268706	2.68706	AFUA_4G10040
Afu4g10050	2.78209	2.87436	2.84342	2.79609	0.0426146	2.82399	0.0150902	1.50902	AFUA_4G10050
Afu4g10240	2.30367	2.44619	2.37712	2.35589	0.0590258	2.37072	0.0248979	2.48979	AFUA_4G10240
Afu4g10430	1.86979	1.95446	1.92799	1.90644	0.0357903	1.91467	0.0186926	1.86926	AFUA_4G10430
Afu4g10440	2.15725	2.33061	2.19149	2.16001	0.0819983	2.20984	0.037106	3.7106	AFUA_4G10440
Afu4g10530	1.39499	1.29187	1.25836	1.28511	0.0600409	1.30758	0.0459175	4.59175	AFUA_4G10530
Afu4g10730	1.9524	1.91345	1.84785	1.83751	0.0546386	1.8878	0.0289429	2.89429	AFUA_4G10730
Afu4g10770	1.54104	1.5337	1.52026	1.50521	0.0157807	1.52505	0.0103477	1.03477	AFUA_4G10770
Afu4g10800	3.03951	2.9571	3.06943	3.07986	0.0556097	3.03647	0.0183139	1.83139	AFUA_4G10800
Afu4g10830	1.33926	1.30881	1.3842	1.41056	0.0454258	1.36071	0.033384	3.3384	AFUA_4G10830
Afu4g10910	1.34725	1.33228	1.36289	1.32834	0.015738	1.34269	0.0117212	1.17212	AFUA_4G10910
Afu4g11012	1.65928	1.79215	1.83495	1.8374	0.0837305	1.78094	0.0470147	4.70147	AFUA_4G11010
Afu4g11080	2.05368	1.9627	2.06013	2.04768	0.0458477	2.03105	0.0225734	2.25734	AFUA_4G11080
Afu4g11300	1.79362	1.95191	1.81054	1.80398	0.0749227	1.84001	0.0407186	4.07186	AFUA_4G11300
Afu4g11310	2.98694	2.87131	3.03048	3.04014	0.0774739	2.98222	0.0259786	2.59786	AFUA_4G11310
Afu4g11340	1.69027	1.70118	1.81174	1.86509	0.0853293	1.76707	0.0482886	4.82886	AFUA_4G11340
Afu4g11440	1.63025	1.70241	1.70776	1.71075	0.0385159	1.68779	0.0228203	2.28203	AFUA_4G11440
Afu4g11550	2.35997	2.48925	2.4608	2.48874	0.0612711	2.44969	0.0250118	2.50118	AFUA_4G11550
Afu4g11630	1.6051	1.70927	1.60783	1.60962	0.0509097	1.63296	0.0311764	3.11764	AFUA_4G11630
Afu4g11660	1.38778	1.54644	1.40025	1.45572	0.0722375	1.44755	0.0499034	4.99034	AFUA_4G11660
Afu4g11700	2.17987	2.25716	2.25611	2.23638	0.0362867	2.23238	0.0162547	1.62547	AFUA_4G11700
Afu4g11820	1.62104	1.64922	1.57571	1.63213	0.0314249	1.61953	0.0194037	1.94037	AFUA_4G11820
Afu4g11830	1.4367	1.58902	1.58508	1.57002	0.0727995	1.5452	0.0471132	4.71132	AFUA_4G11830
Afu4g11880	1.81401	1.8279	1.78664	1.68592	0.0641338	1.77862	0.0360583	3.60583	AFUA_4G11880
Afu4g11970	2.61182	2.44901	2.57818	2.61019	0.0770993	2.5623	0.0300899	3.00899	AFUA_4G11970
Afu4g11980	2.22911	2.20552	2.06149	2.04335	0.095973	2.13486	0.0449551	4.49551	AFUA_4G11980
Afu4g12100	1.63195	1.70739	1.57689	1.56504	0.0649587	1.62032	0.0400901	4.00901	AFUA_4G12100
Afu4g12120	1.94029	1.93384	2.06301	2.07241	0.0755698	2.00239	0.0377399	3.77399	AFUA_4G12120
Afu4g12170	1.99525	1.95659	1.83784	1.7996	0.0934361	1.89732	0.0492463	4.92463	AFUA_4G12170
Afu4g12180	1.9782	1.86846	1.82961	1.83779	0.0685262	1.87852	0.0364789	3.64789	AFUA_4G12180
Afu4g12280	1.31769	1.31075	1.33035	1.37093	0.0269196	1.33243	0.0202034	2.02034	AFUA_4G12280
Afu4g12440	1.05673	1.12455	1.13824	1.18948	0.0546886	1.12725	0.0485151	4.85151	AFUA_4G12440
Afu4g12550	1.7145	1.86302	1.80216	1.7934	0.0609609	1.79327	0.0339942	3.39942	AFUA_4G12550
Afu4g12640	1.74366	1.78906	1.68948	1.6739	0.052664	1.72403	0.0305471	3.05471	AFUA_4G12640
Afu4g12700	2.2145	2.17294	2.16712	2.24238	0.035673	2.19924	0.0162206	1.62206	AFUA_4G12700
Afu4g12720	1.91193	1.82735	1.74876	1.7665	0.0736662	1.81364	0.040618	4.0618	AFUA_4G12720
Afu4g12750	1.8783	1.80639	1.88937	1.85773	0.0367904	1.85795	0.0198016	1.98016	AFUA_4G12750
Afu4g12760	1.96252	1.75436	1.88156	1.8929	0.0867146	1.87283	0.0463013	4.63013	AFUA_4G12760
Afu4g12800	1.22947	1.25115	1.15763	1.18966	0.0416024	1.20698	0.0344682	3.44682	AFUA_4G12800
Afu4g12870	2.12615	2.14227	2.27667	2.27719	0.0826625	2.20557	0.037479	3.7479	AFUA_4G12870
Afu4g13000	1.1861	1.11722	1.20506	1.20371	0.0414473	1.17802	0.0351838	3.51838	AFUA_4G13000
Afu4g13040	2.01456	1.87079	1.98826	1.9592	0.0625087	1.9582	0.0319215	3.19215	AFUA_4G13040
Afu4g13140	1.46431	1.5481	1.52573	1.54641	0.0392256	1.52114	0.025787	2.5787	AFUA_4G13140
Afu4g13160	1.35646	1.48508	1.51556	1.49454	0.0721023	1.46291	0.0492869	4.92869	AFUA_4G13160
Afu4g13170	2.78489	2.73031	2.76388	2.77504	0.0237498	2.76353	0.00859401	0.859401	AFUA_4G13170
Afu4g13190	2.09253	2.1852	2.15435	2.20708	0.0497865	2.15979	0.0230516	2.30516	AFUA_4G13190
Afu4g13320	1.82408	1.8725	1.90928	1.90089	0.03844	1.87669	0.0204829	2.04829	AFUA_4G13320
Afu4g13380	3.20156	3.11177	3.22871	3.25221	0.0614528	3.19856	0.0192126	1.92126	AFUA_4G13380
Afu4g13460	1.77705	1.63827	1.61105	1.61716	0.0783182	1.66088	0.0471546	4.71546	AFUA_4G13460
Afu4g13500	1.98383	2.09157	2.14073	2.13352	0.0723755	2.08741	0.0346724	3.46724	AFUA_4G13500
Afu4g13510	2.81675	2.73598	2.73124	2.74488	0.0400922	2.75721	0.0145408	1.45408	AFUA_4G13510
Afu4g13530	2.05637	1.94222	2.05001	2.0755	0.0601885	2.03102	0.0296345	2.96345	AFUA_4G13530
Afu4g13560	1.50732	1.43196	1.36925	1.37084	0.0652157	1.41984	0.0459316	4.59316	AFUA_4G13560
Afu4g13670	2.55151	2.64251	2.51595	2.53472	0.0561356	2.56117	0.0219179	2.19179	AFUA_4G13670
Afu4g13680	2.40641	2.50678	2.30022	2.32569	0.0930847	2.38478	0.0390329	3.90329	AFUA_4G13680
Afu4g13690	2.94987	2.74709	2.78439	2.77976	0.0912514	2.81528	0.0324129	3.24129	AFUA_4G13690
Afu4g13700	1.86744	1.8462	1.8029	1.80059	0.0329704	1.82928	0.0180237	1.80237	AFUA_4G13700
Afu4g14400	1.6974	1.72133	1.77844	1.8154	0.0536513	1.75314	0.030603	3.0603	AFUA_4G14400
Afu4g14610	1.32989	1.37056	1.32256	1.28448	0.0352776	1.32687	0.026587	2.6587	AFUA_4G14610
Afu5g00650	2.41256	2.28363	2.43879	2.47248	0.0825491	2.40186	0.0343688	3.43688	AFUA_5G00650
Afu5g01780	1.60102	1.61975	1.51769	1.54179	0.0481985	1.57006	0.0306985	3.06985	AFUA_5G01780
Afu5g01840	1.93505	1.75653	1.89898	1.87914	0.0774653	1.86743	0.0414824	4.14824	AFUA_5G01840
Afu5g01950	2.63297	2.56736	2.42584	2.44262	0.0997136	2.5172	0.0396129	3.96129	AFUA_5G01950
Afu5g01960	2.42344	2.50162	2.40495	2.35823	0.0597164	2.42206	0.0246552	2.46552	AFUA_5G01960
Afu5g01970	3.43811	3.49482	3.2477	3.23512	0.132081	3.35394	0.0393809	3.93809	AFUA_5G01970
Afu5g01980	1.34929	1.44558	1.40888	1.40867	0.0398532	1.40311	0.0284036	2.84036	AFUA_5G01980
Afu5g01990	3.47437	3.73437	3.77564	3.79562	0.14928	3.695	0.0404004	4.04004	AFUA_5G01990
Afu5g02170	1.41114	1.44594	1.40511	1.43587	0.0195253	1.42452	0.0137066	1.37066	AFUA_5G02170
Afu5g02370	2.01639	2.14237	2.09015	2.10196	0.0525474	2.08771	0.0251698	2.51698	AFUA_5G02370
Afu5g02410	2.07528	1.93159	1.90351	1.88838	0.0856215	1.94969	0.0439154	4.39154	AFUA_5G02410
Afu5g02420	1.80805	1.74747	1.80221	1.78426	0.0272969	1.7855	0.0152881	1.52881	AFUA_5G02420
Afu5g02470	2.611	2.35296	2.58466	2.59832	0.122988	2.53674	0.0484827	4.84827	AFUA_5G02470
Afu5g02560	1.63521	1.76841	1.67916	1.67568	0.0561927	1.68961	0.0332577	3.32577	AFUA_5G02560
Afu5g02590	1.08674	1.03141	1.10856	1.14416	0.0472307	1.09272	0.0432232	4.32232	AFUA_5G02590
Afu5g02600	1.03776	1.09241	1.01924	0.977387	0.0477052	1.0317	0.0462394	4.62394	AFUA_5G02600
Afu5g03000	1.20594	1.309	1.22344	1.31833	0.0577145	1.26418	0.0456538	4.56538	AFUA_5G03000
Afu5g03020	2.80875	2.64609	2.77131	2.77998	0.0720951	2.75153	0.0262018	2.62018	AFUA_5G03020
Afu5g03080	2.24191	2.24652	2.10846	2.09727	0.0817599	2.17354	0.037616	3.7616	AFUA_5G03080
Afu5g03180	1.96832	1.87545	1.88249	1.89465	0.0428034	1.90523	0.0224663	2.24663	AFUA_5G03180
Afu5g03250	2.05257	1.97786	2.05693	2.05776	0.0390122	2.03628	0.0191585	1.91585	AFUA_5G03250
Afu5g03330	2.07612	2.05696	2.08471	2.09416	0.015835	2.07798	0.00762038	0.762038	AFUA_5G03330
Afu5g03390	1.69716	1.60816	1.56293	1.56686	0.0623709	1.60878	0.0387691	3.87691	AFUA_5G03390
Afu5g03480	1.83525	1.8528	1.68321	1.71383	0.0852378	1.77127	0.0481224	4.81224	AFUA_5G03480
Afu5g03560	1.94565	1.99757	1.91105	1.9302	0.0371046	1.94612	0.0190659	1.90659	AFUA_5G03560
Afu5g03570	1.9945	1.97835	1.98743	1.98073	0.00726262	1.98525	0.00365829	0.365829	AFUA_5G03570
Afu5g03710	1.95965	1.86927	1.85642	1.83226	0.0556569	1.8794	0.0296142	2.96142	AFUA_5G03710
Afu5g03720	1.64649	1.65726	1.78205	1.75855	0.0691815	1.71109	0.0404313	4.04313	AFUA_5G03720
Afu5g03780	2.31158	2.46887	2.48557	2.51556	0.0912794	2.44539	0.0373271	3.73271	AFUA_5G03780
Afu5g03880	1.83256	1.75411	1.89855	1.87301	0.0631137	1.83956	0.0343091	3.43091	AFUA_5G03880
Afu5g03910	1.47589	1.53499	1.57244	1.50952	0.0407817	1.52321	0.0267735	2.67735	AFUA_5G03910
Afu5g04030	2.13577	2.13061	2.0302	2.0653	0.0514129	2.09047	0.0245939	2.45939	AFUA_5G04030
Afu5g04130	1.82499	1.68969	1.82394	1.8488	0.0723606	1.79686	0.0402707	4.02707	AFUA_5G04130
Afu5g04200	1.5922	1.56305	1.55875	1.48094	0.0475755	1.54873	0.030719	3.0719	AFUA_5G04200
Afu5g04280	1.78389	1.85694	1.83778	1.86522	0.0365647	1.83596	0.0199159	1.99159	AFUA_5G04280
Afu5g04290	2.12247	2.37408	2.3131	2.34294	0.113225	2.28815	0.0494833	4.94833	AFUA_5G04290
Afu5g04380	1.48108	1.54751	1.48877	1.41559	0.0539832	1.48324	0.0363955	3.63955	AFUA_5G04380
Afu5g04410	1.78597	1.64452	1.65593	1.63713	0.0704803	1.68089	0.0419304	4.19304	AFUA_5G04410
Afu5g05450	3.26153	3.19851	3.3873	3.40045	0.0981853	3.31195	0.0296458	2.96458	AFUA_5G05450
Afu5g05460	2.02612	2.05398	1.98993	2.0001	0.0286809	2.01753	0.0142158	1.42158	AFUA_5G05460
Afu5g05490	2.25715	2.04065	2.25439	2.24886	0.106465	2.20026	0.0483874	4.83874	AFUA_5G05490
Afu5g05570	2.06069	2.17614	2.09574	2.05229	0.0565073	2.09621	0.0269568	2.69568	AFUA_5G05570
Afu5g05630	3.17568	3.1677	3.14693	3.18116	0.0150129	3.16787	0.0047391	0.47391	AFUA_5G05630
Afu5g05690	1.48813	1.32439	1.44453	1.45067	0.0710263	1.42693	0.0497756	4.97756	AFUA_5G05690
Afu5g05760	1.84705	1.72509	1.79943	1.71898	0.0616322	1.77263	0.0347687	3.47687	AFUA_5G05760
Afu5g05780	1.61371	1.80137	1.68654	1.66328	0.079461	1.69122	0.0469843	4.69843	AFUA_5G05780
Afu5g05840	1.76688	1.68686	1.67918	1.65308	0.0490994	1.6965	0.0289416	2.89416	AFUA_5G05840
Afu5g05850	1.92782	1.8997	1.81916	1.84445	0.0497706	1.87279	0.0265757	2.65757	AFUA_5G05850
Afu5g05890	1.83278	1.94347	1.94715	1.93234	0.0544673	1.91394	0.0284582	2.84582	AFUA_5G05890
Afu5g05900	1.64606	1.64634	1.60883	1.66057	0.0221463	1.64045	0.0135001	1.35001	AFUA_5G05900
Afu5g05920	1.98417	1.91196	2.07012	2.06147	0.0741736	2.00693	0.0369587	3.69587	AFUA_5G05920
Afu5g05950	2.3796	2.54641	2.33831	2.35276	0.0962901	2.40427	0.0400496	4.00496	AFUA_5G05950
Afu5g05970	1.59019	1.48168	1.58279	1.59138	0.0533519	1.56151	0.0341669	3.41669	AFUA_5G05970
Afu5g06040	2.06228	2.16837	2.1054	2.15397	0.048348	2.12251	0.0227787	2.27787	AFUA_5G06040
Afu5g06090	2.03775	2.03818	1.93766	1.92156	0.0629036	1.98379	0.0317089	3.17089	AFUA_5G06090
Afu5g06100	1.56503	1.72297	1.58797	1.58346	0.0727573	1.61486	0.045055	4.5055	AFUA_5G06100
Afu5g06130	2.39272	2.23109	2.29532	2.27818	0.0679218	2.29933	0.0295398	2.95398	AFUA_5G06130
Afu5g06190	2.21054	2.29018	2.25495	2.20467	0.0402401	2.24008	0.0179637	1.79637	AFUA_5G06190
Afu5g06360	3.22118	3.19409	3.3185	3.31793	0.0647981	3.26292	0.0198589	1.98589	AFUA_5G06360
Afu5g06390	1.88202	1.9195	1.82013	1.75263	0.0731696	1.84357	0.0396891	3.96891	AFUA_5G06390
Afu5g06420	1.19938	1.23117	1.27641	1.25473	0.033014	1.24042	0.0266151	2.66151	AFUA_5G06420
Afu5g06440	1.50964	1.43626	1.59626	1.56696	0.0705419	1.52728	0.0461879	4.61879	AFUA_5G06440
Afu5g06530	1.01898	0.920948	0.964401	0.95724	0.0404748	0.965393	0.0419258	4.19258	AFUA_5G06530
Afu5g06700	1.60653	1.61173	1.70369	1.75682	0.0732485	1.66969	0.0438695	4.38695	AFUA_5G06700
Afu5g06740	1.36448	1.46017	1.46539	1.49506	0.0566529	1.44627	0.0391716	3.91716	AFUA_5G06740
Afu5g07030	1.10737	1.00386	1.0425	1.06553	0.0433001	1.05481	0.04105	4.105	AFUA_5G07030
Afu5g07130	1.54846	1.48941	1.58874	1.62238	0.0571928	1.56225	0.0366093	3.66093	AFUA_5G07130
Afu5g07180	1.34307	1.30075	1.37881	1.34229	0.0319142	1.34123	0.0237948	2.37948	AFUA_5G07180
Afu5g07240	1.37376	1.296	1.41082	1.35119	0.048059	1.35794	0.035391	3.5391	AFUA_5G07240
Afu5g07300	2.08212	2.20324	2.29891	2.29919	0.102934	2.22087	0.0463488	4.63488	AFUA_5G07300
Afu5g07310	1.92861	1.78162	1.91109	1.8705	0.0655748	1.87295	0.0350114	3.50114	AFUA_5G07310
Afu5g07430	0.912408	0.908783	0.934603	0.876661	0.0238736	0.908114	0.0262892	2.62892	AFUA_5G07430
Afu5g07450	2.79352	2.78006	2.6763	2.65707	0.0700021	2.72674	0.0256725	2.56725	AFUA_5G07450
Afu5g07710	2.03666	2.03753	2.06484	2.05774	0.0142711	2.04919	0.00696423	0.696423	AFUA_5G07710
Afu5g07750	1.91315	1.87232	1.80558	1.85883	0.0444018	1.86247	0.0238403	2.38403	AFUA_5G07750
Afu5g07890	2.24531	2.32387	2.34763	2.4074	0.0671027	2.33105	0.0287864	2.87864	AFUA_5G07890
Afu5g07940	1.26845	1.17234	1.19167	1.20845	0.0415264	1.21023	0.0343129	3.43129	AFUA_5G07940
Afu5g08060	1.26416	1.225	1.2593	1.21019	0.0262624	1.23966	0.0211851	2.11851	AFUA_5G08060
Afu5g08210	1.49016	1.61337	1.54905	1.57526	0.051774	1.55696	0.0332533	3.32533	AFUA_5G08210
Afu5g08300	1.39981	1.35775	1.40706	1.341	0.0320899	1.37641	0.0233143	2.33143	AFUA_5G08300
Afu5g08310	2.07651	2.13802	2.08363	2.11033	0.0280142	2.10212	0.0133266	1.33266	AFUA_5G08310
Afu5g08540	2.14246	2.15998	2.1356	2.15547	0.0113012	2.14838	0.00526035	0.526035	AFUA_5G08540
Afu5g08690	1.83255	1.909	1.78068	1.72832	0.0770569	1.81263	0.042511	4.2511	AFUA_5G08690
Afu5g08712	1.32373	1.21241	1.2141	1.23015	0.0530303	1.2451	0.0425914	4.25914	AFUA_5G08710
Afu5g08770	2.02719	2.11248	2.0368	2.04429	0.0388274	2.05519	0.0188924	1.88924	AFUA_5G08770
Afu5g08780	2.16347	2.09015	1.99557	1.9798	0.085961	2.05725	0.0417845	4.17845	AFUA_5G08780
Afu5g08820	1.62545	1.73933	1.68073	1.69206	0.0467802	1.68439	0.0277728	2.77728	AFUA_5G08820
Afu5g08830	2.76261	3.01517	2.89808	2.9078	0.103499	2.89591	0.0357398	3.57398	AFUA_5G08830
Afu5g08920	1.69696	1.70452	1.7062	1.65559	0.0238242	1.69082	0.0140903	1.40903	AFUA_5G08920
Afu5g08980	2.53754	2.7109	2.621	2.61019	0.0710881	2.61991	0.0271338	2.71338	AFUA_5G08980
Afu5g09010	1.7421	1.82207	1.92846	1.88526	0.0810353	1.84447	0.0439341	4.39341	AFUA_5G09010
Afu5g09230	2.67458	2.70376	2.70028	2.67709	0.0152205	2.68893	0.00566043	0.566043	AFUA_5G09230
Afu5g09320	1.52509	1.4969	1.49783	1.4836	0.0174143	1.50085	0.0116029	1.16029	AFUA_5G09320
Afu5g09350	1.7946	1.62524	1.65814	1.70194	0.0734696	1.69498	0.0433454	4.33454	AFUA_5G09350
Afu5g09360	1.8677	1.79226	1.93289	1.9483	0.0711819	1.88529	0.0377565	3.77565	AFUA_5G09360
Afu5g09520	1.42544	1.49608	1.54697	1.54841	0.0578872	1.50422	0.0384831	3.84831	AFUA_5G09520
Afu5g09550	1.64193	1.53176	1.53465	1.52222	0.0564455	1.55764	0.0362378	3.62378	AFUA_5G09550
Afu5g09570	1.48492	1.46479	1.34947	1.39759	0.0622552	1.42419	0.0437126	4.37126	AFUA_5G09570
Afu5g09660	1.69552	1.62201	1.60846	1.53628	0.0652447	1.61557	0.0403851	4.03851	AFUA_5G09660
Afu5g09680	2.50321	2.33833	2.36741	2.44498	0.0748619	2.41348	0.0310182	3.10182	AFUA_5G09680
Afu5g09950	1.82258	1.65289	1.79078	1.82774	0.0820501	1.77349	0.0462647	4.62647	AFUA_5G09950
Afu5g10550	2.99486	2.9019	2.94148	2.93278	0.0386687	2.94275	0.0131403	1.31403	AFUA_5G10550
Afu5g10560	2.71636	2.745	2.5579	2.56257	0.0991158	2.64546	0.0374664	3.74664	AFUA_5G10560
Afu5g10570	2.57593	2.75971	2.72026	2.71763	0.0806318	2.69338	0.029937	2.9937	AFUA_5G10570
Afu5g10580	1.4605	1.48483	1.38043	1.39157	0.0512159	1.42933	0.035832	3.5832	AFUA_5G10580
Afu5g10760	1.79432	1.78988	1.86946	1.86091	0.0423767	1.82864	0.0231739	2.31739	AFUA_5G10760
Afu5g10770	2.00675	1.956	1.94283	1.96625	0.0275812	1.96796	0.0140152	1.40152	AFUA_5G10770
Afu5g10780	1.92578	2.069	1.95486	1.99542	0.062114	1.98627	0.0312718	3.12718	AFUA_5G10780
Afu5g10790	1.7155	1.76014	1.644	1.68461	0.0490753	1.70106	0.0288498	2.88498	AFUA_5G10790
Afu5g10850	1.73333	1.62798	1.66215	1.66888	0.0439743	1.67309	0.0262833	2.62833	AFUA_5G10850
Afu5g11000	1.66035	1.7525	1.81088	1.78062	0.0650215	1.75109	0.0371321	3.71321	AFUA_5G11000
Afu5g11120	2.12509	1.96009	1.92707	1.97609	0.0877434	1.99709	0.0439357	4.39357	AFUA_5G11120
Afu5g11130	1.31709	1.32424	1.26213	1.30132	0.0277502	1.30119	0.0213267	2.13267	AFUA_5G11130
Afu5g11150	1.32044	1.29902	1.27282	1.29676	0.019477	1.29726	0.015014	1.5014	AFUA_5G11150
Afu5g11230	2.29458	2.17966	2.13812	2.09965	0.0843076	2.178	0.0387086	3.87086	AFUA_5G11230
Afu5g11360	1.48626	1.5006	1.55425	1.55401	0.0355304	1.52378	0.0233172	2.33172	AFUA_5G11360
Afu5g11380	2.05499	2.28668	2.0869	2.10243	0.104503	2.13275	0.0489993	4.89993	AFUA_5G11380
Afu5g11460	2.01601	2.06809	1.93924	1.92028	0.0686672	1.98591	0.0345773	3.45773	AFUA_5G11460
Afu5g11630	2.01403	1.91354	1.82276	1.81196	0.0940692	1.89057	0.049757	4.9757	AFUA_5G11630
Afu5g11640	1.66467	1.61686	1.67528	1.7024	0.0356918	1.66481	0.021439	2.1439	AFUA_5G11640
Afu5g11740	1.95397	1.86954	1.75103	1.78265	0.0914035	1.8393	0.0496948	4.96948	AFUA_5G11740
Afu5g11760	1.74059	1.86242	1.84273	1.8412	0.054952	1.82174	0.0301646	3.01646	AFUA_5G11760
Afu5g11820	1.84303	2.03158	1.94084	1.96664	0.0782704	1.94552	0.0402311	4.02311	AFUA_5G11820
Afu5g11840	1.99939	1.94787	1.84677	1.85223	0.074722	1.91157	0.0390894	3.90894	AFUA_5G11840
Afu5g11910	1.71736	1.72294	1.73169	1.74882	0.0137451	1.7302	0.00794424	0.794424	AFUA_5G11910
Afu5g12000	1.70765	1.60317	1.52174	1.62505	0.07642	1.6144	0.0473364	4.73364	AFUA_5G12000
Afu5g12010	1.71925	1.68345	1.60611	1.56366	0.0709615	1.64312	0.0431871	4.31871	AFUA_5G12010
Afu5g12020	1.29199	1.21205	1.30321	1.32313	0.0487583	1.28259	0.0380154	3.80154	AFUA_5G12020
Afu5g12080	1.77106	1.62595	1.65165	1.61804	0.0710529	1.66668	0.0426315	4.26315	AFUA_5G12080
Afu5g12090	1.65593	1.65708	1.59606	1.60704	0.0320456	1.62903	0.0196716	1.96716	AFUA_5G12090
Afu5g12130	2.2526	2.54498	2.43083	2.40713	0.120324	2.40889	0.0499499	4.99499	AFUA_5G12130
Afu5g12180	2.35682	2.44956	2.40261	2.3661	0.0421164	2.39377	0.0175942	1.75942	AFUA_5G12180
Afu5g12190	1.96289	2.06486	2.03469	1.99573	0.0445713	2.01454	0.0221248	2.21248	AFUA_5G12190
Afu5g12302	1.55076	1.67243	1.70924	1.64653	0.0677283	1.64474	0.0411787	4.11787	AFUA_5G12280
Afu5g12380	1.13848	1.10016	1.10657	1.16622	0.0305773	1.12785	0.0271111	2.71111	AFUA_5G12380
Afu5g12410	1.9584	1.97292	2.0817	2.12118	0.0802525	2.03355	0.0394643	3.94643	AFUA_5G12410
Afu5g12500	1.13938	1.10634	1.10353	1.04132	0.040924	1.09764	0.0372835	3.72835	AFUA_5G12500
Afu5g12620	1.40815	1.37306	1.44062	1.46321	0.0392866	1.42126	0.0276421	2.76421	AFUA_5G12620
Afu5g12630	1.71526	1.81638	1.72645	1.63987	0.0723264	1.72449	0.0419407	4.19407	AFUA_5G12630
Afu5g12740	1.45281	1.46755	1.44181	1.46634	0.0122028	1.45713	0.00837458	0.837458	AFUA_5G12740
Afu5g12780	2.22552	2.10949	2.21249	2.18181	0.0519018	2.18233	0.0237828	2.37828	AFUA_5G12780
Afu5g12910	2.26238	2.3414	2.285	2.35237	0.043488	2.31029	0.0188237	1.88237	AFUA_5G12910
Afu5g13130	1.67561	1.8179	1.86843	1.83311	0.0847846	1.79876	0.047135	4.7135	AFUA_5G13130
Afu5g13140	1.74253	1.596	1.62401	1.69438	0.0666155	1.66423	0.0400278	4.00278	AFUA_5G13140
Afu5g13240	1.37746	1.36962	1.4829	1.49161	0.0658257	1.4304	0.0460192	4.60192	AFUA_5G13240
Afu5g13340	1.68445	1.70622	1.75548	1.71255	0.0297457	1.71467	0.0173477	1.73477	AFUA_5G13340
Afu5g13480	2.02958	2.0016	2.10127	2.03016	0.0425543	2.04065	0.0208533	2.08533	AFUA_5G13480
Afu5g13490	2.22351	2.39585	2.16761	2.15808	0.110241	2.23626	0.049297	4.9297	AFUA_5G13490
Afu5g13510	2.04206	1.86223	1.90443	1.93537	0.0767816	1.93602	0.0396594	3.96594	AFUA_5G13510
Afu5g13560	1.3075	1.22795	1.3207	1.2928	0.0411316	1.28724	0.0319534	3.19534	AFUA_5G13560
Afu5g14000	1.93342	1.81676	1.99517	2.03525	0.0952879	1.94515	0.0489875	4.89875	AFUA_5G14000
Afu5g14390	1.24045	1.22996	1.31171	1.24499	0.03716	1.25678	0.0295676	2.95676	AFUA_5G14390
Afu5g14410	2.41354	2.32953	2.32039	2.3637	0.0421774	2.35679	0.0178961	1.78961	AFUA_5G14410
Afu5g14760	1.33865	1.3276	1.294	1.27984	0.0276668	1.31002	0.0211193	2.11193	AFUA_5G14760
Afu6g00670	1.56859	1.46049	1.51933	1.54753	0.0468917	1.52399	0.0307691	3.07691	AFUA_6G00670
Afu6g02100	1.46967	1.58585	1.53679	1.63736	0.0714709	1.55742	0.0458907	4.58907	AFUA_6G02100
Afu6g02110	2.16646	2.31482	2.15107	2.13208	0.0836626	2.19111	0.0381828	3.81828	AFUA_6G02110
Afu6g02190	1.6695	1.79104	1.61775	1.74442	0.0770909	1.70568	0.0451966	4.51966	AFUA_6G02190
Afu6g02220	2.16037	2.1615	2.00283	2.01333	0.0883534	2.08451	0.0423857	4.23857	AFUA_6G02220
Afu6g02420	2.12588	2.36201	2.13684	2.18653	0.109358	2.20282	0.0496448	4.96448	AFUA_6G02420
Afu6g02440	2.97518	3.03869	3.20041	3.19439	0.113009	3.10217	0.0364291	3.64291	AFUA_6G02440
Afu6g02450	3.31182	3.62728	3.45536	3.44389	0.129381	3.45959	0.0373978	3.73978	AFUA_6G02450
Afu6g02470	2.11609	2.2795	2.13874	2.17984	0.072292	2.17854	0.0331836	3.31836	AFUA_6G02470
Afu6g02630	2.49307	2.41585	2.39424	2.40047	0.0456863	2.42591	0.0188326	1.88326	AFUA_6G02630
Afu6g02750	2.7088	2.81915	2.86878	2.84184	0.0702229	2.80964	0.0249935	2.49935	AFUA_6G02750
Afu6g02780	1.98314	1.89255	1.86313	1.84872	0.0603259	1.89689	0.0318026	3.18026	AFUA_6G02780
Afu6g02800	2.01792	2.13945	2.15241	2.17971	0.0716301	2.12237	0.03375	3.375	AFUA_6G02800
Afu6g02820	1.53418	1.49876	1.47699	1.44642	0.0369417	1.48909	0.0248083	2.48083	AFUA_6G02820
Afu6g02960	2.14021	2.27534	2.28799	2.18519	0.0712834	2.22218	0.0320781	3.20781	AFUA_6G02960
Afu6g02970	2.12739	2.14277	2.03264	2.06023	0.0527773	2.09076	0.0252431	2.52431	AFUA_6G02970
Afu6g03660	1.21641	1.22939	1.26739	1.19545	0.030246	1.22716	0.0246472	2.46472	AFUA_6G03660
Afu6g03760	1.46799	1.51189	1.40644	1.34917	0.071127	1.43388	0.0496048	4.96048	AFUA_6G03760
Afu6g03810	2.74737	2.90225	2.66675	2.67171	0.109865	2.74702	0.0399944	3.99944	AFUA_6G03810
Afu6g03820	2.6197	2.5285	2.79458	2.78055	0.128876	2.68083	0.0480732	4.80732	AFUA_6G03820
Afu6g03830	3.00643	3.02837	3.0715	3.08901	0.0380556	3.04883	0.012482	1.2482	AFUA_6G03830
Afu6g03850	1.64659	1.6922	1.68133	1.6607	0.0204572	1.6702	0.0122483	1.22483	AFUA_6G03850
Afu6g03860	1.67461	1.6595	1.58869	1.63567	0.0375449	1.63962	0.0228986	2.28986	AFUA_6G03860
Afu6g03910	1.73985	1.58377	1.61613	1.62968	0.067787	1.64236	0.0412742	4.12742	AFUA_6G03910
Afu6g03940	1.91943	1.9866	1.90571	1.88016	0.0454327	1.92297	0.0236263	2.36263	AFUA_6G03940
Afu6g03960	1.46248	1.46311	1.4548	1.44069	0.0104292	1.45527	0.00716649	0.716649	AFUA_6G03960
Afu6g04060	1.26755	1.26042	1.21427	1.20722	0.0310087	1.23736	0.0250602	2.50602	AFUA_6G04060
Afu6g04080	1.17772	1.09111	1.10636	1.11768	0.0379345	1.12322	0.0337731	3.37731	AFUA_6G04080
Afu6g04170	1.33506	1.33104	1.44202	1.38939	0.0523598	1.37438	0.0380972	3.80972	AFUA_6G04170
Afu6g04210	1.45741	1.43059	1.53485	1.55077	0.0584496	1.49341	0.0391384	3.91384	AFUA_6G04210
Afu6g04240	1.67885	1.79295	1.82549	1.72083	0.0667686	1.75453	0.038055	3.8055	AFUA_6G04240
Afu6g04380	1.73356	1.77521	1.63412	1.59482	0.0840953	1.68443	0.0499252	4.99252	AFUA_6G04380
Afu6g04460	1.25547	1.30106	1.25472	1.25334	0.0232906	1.26614	0.0183949	1.83949	AFUA_6G04460
Afu6g04500	1.72444	1.7657	1.77792	1.70722	0.0334516	1.74382	0.0191829	1.91829	AFUA_6G04500
Afu6g04540	2.00839	1.92767	2.06284	2.11432	0.0798209	2.02831	0.0393535	3.93535	AFUA_6G04540
Afu6g04740	2.85126	2.96237	2.92535	2.90156	0.0465465	2.91013	0.0159946	1.59946	AFUA_6G04740
Afu6g04860	1.72986	1.71697	1.65	1.57701	0.070304	1.66846	0.0421371	4.21371	AFUA_6G04860
Afu6g04890	1.81827	1.71843	1.73422	1.70702	0.0504376	1.74448	0.0289126	2.89126	AFUA_6G04890
Afu6g04990	1.48255	1.37068	1.32009	1.37075	0.0686401	1.38602	0.0495233	4.95233	AFUA_6G04990
Afu6g05120	2.28362	2.19337	2.34901	2.35727	0.0758294	2.29582	0.0330294	3.30294	AFUA_6G05120
Afu6g05130	1.47275	1.41838	1.47752	1.52355	0.0430485	1.47305	0.029224	2.9224	AFUA_6G05130
Afu6g05150	2.13832	2.12839	2.11331	2.13713	0.0115348	2.12928	0.00541722	0.541722	AFUA_6G05150
Afu6g05200	2.81921	2.92531	2.8186	2.82259	0.0526173	2.84643	0.0184854	1.84854	AFUA_6G05200
Afu6g05210	2.79229	2.86449	3.04745	3.05086	0.130829	2.93877	0.0445181	4.45181	AFUA_6G05210
Afu6g05240	1.84081	1.91313	1.74958	1.80619	0.0683963	1.82743	0.0374276	3.74276	AFUA_6G05240
Afu6g05300	2.02459	1.9731	2.12765	2.1137	0.073633	2.05976	0.0357483	3.57483	AFUA_6G05300
Afu6g05330	2.33485	2.31158	2.18325	2.24155	0.068922	2.26781	0.0303915	3.03915	AFUA_6G05330
Afu6g05350	2.17365	2.31232	2.2711	2.24775	0.0581907	2.25121	0.0258487	2.58487	AFUA_6G05350
Afu6g06330	2.10776	2.13678	1.97989	2.03714	0.0707082	2.06539	0.0342348	3.42348	AFUA_6G06330
Afu6g06370	2.71759	2.64857	2.47928	2.4859	0.119165	2.58283	0.0461375	4.61375	AFUA_6G06370
Afu6g06400	1.56768	1.60573	1.55937	1.55996	0.0220262	1.57319	0.014001	1.4001	AFUA_6G06400
Afu6g06570	1.8496	2.01333	1.90257	1.89209	0.0698161	1.9144	0.036469	3.6469	AFUA_6G06570
Afu6g06580	1.6986	1.85849	1.76392	1.8079	0.0678329	1.78223	0.0380607	3.80607	AFUA_6G06580
Afu6g06750	2.74554	2.81533	2.67007	2.66568	0.0709842	2.72415	0.0260574	2.60574	AFUA_6G06750
Afu6g06900	3.2057	3.13293	2.98012	2.98973	0.110596	3.07712	0.0359414	3.59414	AFUA_6G06900
Afu6g06910	1.42735	1.43055	1.40337	1.38385	0.021941	1.41128	0.0155469	1.55469	AFUA_6G06910
Afu6g07210	2.07565	1.96317	1.86408	1.88364	0.0960939	1.94664	0.0493641	4.93641	AFUA_6G07210
Afu6g07290	2.08969	2.03673	2.14744	2.21111	0.0750581	2.12124	0.035384	3.5384	AFUA_6G07290
Afu6g07340	1.346	1.40103	1.43267	1.4735	0.0537856	1.4133	0.0380568	3.80568	AFUA_6G07340
Afu6g07430	2.17041	2.06376	2.17887	2.16691	0.0543847	2.14499	0.0253543	2.53543	AFUA_6G07430
Afu6g07540	1.9824	1.8569	1.93243	1.9444	0.0525959	1.92903	0.0272654	2.72654	AFUA_6G07540
Afu6g07620	1.77991	1.82258	1.85145	1.88135	0.0432178	1.83382	0.0235671	2.35671	AFUA_6G07620
Afu6g07640	1.84941	1.88871	1.98722	1.99067	0.0710634	1.929	0.0368395	3.68395	AFUA_6G07640
Afu6g07670	1.63468	1.705	1.68142	1.67932	0.0293572	1.67511	0.0175256	1.75256	AFUA_6G07670
Afu6g07680	1.35232	1.38083	1.48414	1.47502	0.0663773	1.42308	0.0466434	4.66434	AFUA_6G07680
Afu6g07740	2.18642	2.21214	2.22172	2.17758	0.0208587	2.19947	0.00948356	0.948356	AFUA_6G07740
Afu6g07780	2.22796	2.38596	2.31038	2.29737	0.0647444	2.30542	0.0280836	2.80836	AFUA_6G07780
Afu6g07840	2.09305	2.26776	2.32331	2.25727	0.0991921	2.23535	0.0443743	4.43743	AFUA_6G07840
Afu6g07870	1.59991	1.61658	1.49089	1.46555	0.0760827	1.54323	0.0493009	4.93009	AFUA_6G07870
Afu6g07880	1.75099	1.94281	1.91472	1.91218	0.0872343	1.88017	0.046397	4.6397	AFUA_6G07880
Afu6g07890	1.30864	1.40023	1.41413	1.42729	0.0537675	1.38757	0.0387494	3.87494	AFUA_6G07890
Afu6g07980	1.77835	1.8635	1.74302	1.65712	0.0854781	1.7605	0.0485534	4.85534	AFUA_6G07980
Afu6g08010	1.25748	1.17088	1.29667	1.28236	0.056352	1.25185	0.0450151	4.50151	AFUA_6G08010
Afu6g08050	2.40026	2.45807	2.60132	2.626	0.109567	2.52142	0.0434544	4.34544	AFUA_6G08050
Afu6g08070	2.02844	1.97084	1.88517	1.97507	0.0592568	1.96488	0.030158	3.0158	AFUA_6G08070
Afu6g08270	2.48717	2.67465	2.46182	2.42441	0.111445	2.51201	0.0443648	4.43648	AFUA_6G08270
Afu6g08600	1.43471	1.49789	1.45247	1.44733	0.0275545	1.4581	0.0188975	1.88975	AFUA_6G08600
Afu6g08660	1.74472	1.7016	1.64373	1.65529	0.0462625	1.68633	0.0274338	2.74338	AFUA_6G08660
Afu6g08690	1.3477	1.51225	1.4249	1.46757	0.070031	1.4381	0.0486968	4.86968	AFUA_6G08690
Afu6g08810	1.90452	2.00554	2.08719	2.10259	0.0908876	2.02496	0.0448837	4.48837	AFUA_6G08810
Afu6g08840	1.07829	1.18978	1.20835	1.16739	0.0575961	1.16095	0.0496111	4.96111	AFUA_6G08840
Afu6g08880	1.80929	1.81996	1.70824	1.68987	0.0672847	1.75684	0.0382987	3.82987	AFUA_6G08880
Afu6g08990	1.64689	1.57979	1.5491	1.58906	0.040859	1.59121	0.0256779	2.56779	AFUA_6G08990
Afu6g09010	1.92182	2.02733	2.00657	1.9859	0.0456383	1.9854	0.0229869	2.29869	AFUA_6G09010
Afu6g09180	1.22785	1.27441	1.35508	1.28596	0.0525603	1.28583	0.0408766	4.08766	AFUA_6G09180
Afu6g09190	1.57435	1.49109	1.54433	1.5079	0.0372957	1.52942	0.0243856	2.43856	AFUA_6G09190
Afu6g09920	1.7904	1.77389	1.67545	1.68416	0.0595791	1.73097	0.0344194	3.44194	AFUA_6G09920
Afu6g10130	1.10506	1.00236	1.10517	1.04182	0.0505665	1.0636	0.0475426	4.75426	AFUA_6G10130
Afu6g10590	1.534	1.69863	1.69517	1.70248	0.0824362	1.65757	0.0497331	4.97331	AFUA_6G10590
Afu6g10680	1.31534	1.37156	1.39635	1.30792	0.0430723	1.34779	0.0319577	3.19577	AFUA_6G10680
Afu6g10730	1.64247	1.49799	1.62179	1.59669	0.0639635	1.58973	0.0402354	4.02354	AFUA_6G10730
Afu6g10830	2.11642	2.23599	2.31883	2.30684	0.0928952	2.24452	0.0413875	4.13875	AFUA_6G10830
Afu6g11010	1.24371	1.30136	1.30102	1.26271	0.0287705	1.2772	0.0225263	2.25263	AFUA_6G11010
Afu6g11160	1.86454	1.88325	1.9066	1.98102	0.0510957	1.90885	0.0267677	2.67677	AFUA_6G11160
Afu6g11260	2.84233	2.92161	2.99646	2.99038	0.0720699	2.93769	0.0245328	2.45328	AFUA_6G11260
Afu6g11360	1.36867	1.49148	1.34208	1.43773	0.0676496	1.40999	0.0479787	4.79787	AFUA_6G11360
Afu6g11390	2.93896	2.83983	2.81319	2.79944	0.0630064	2.84786	0.0221241	2.21241	AFUA_6G11390
Afu6g11400	1.80772	1.72616	1.67701	1.68831	0.0591427	1.7248	0.0342896	3.42896	AFUA_6G11400
Afu6g11440	1.86907	1.99388	1.93841	1.97836	0.0557103	1.94493	0.0286438	2.86438	AFUA_6G11440
Afu6g12300	2.48813	2.41625	2.32825	2.34219	0.0738499	2.39371	0.0308517	3.08517	AFUA_6G12300
Afu6g12310	1.84924	1.92294	1.76512	1.78055	0.0722541	1.82946	0.0394948	3.94948	AFUA_6G12310
Afu6g12440	1.94047	1.92006	1.79945	1.87642	0.0624348	1.8841	0.0331377	3.31377	AFUA_6G12440
Afu6g12522	1.69854	1.59155	1.62661	1.62629	0.0449799	1.63575	0.027498	2.7498	AFUA_6G12520
Afu6g12560	1.71181	1.65743	1.64562	1.71365	0.035672	1.68213	0.0212065	2.12065	AFUA_6G12560
Afu6g12570	2.3546	2.21632	2.1349	2.15043	0.100119	2.21406	0.0452198	4.52198	AFUA_6G12570
Afu6g12590	1.93112	1.89366	1.83155	1.87353	0.0414924	1.88247	0.0220415	2.20415	AFUA_6G12590
Afu6g12610	1.77934	1.75448	1.69673	1.70545	0.0394928	1.734	0.0227755	2.27755	AFUA_6G12610
Afu6g12620	1.82568	1.9594	1.85809	1.83595	0.061258	1.86978	0.0327621	3.27621	AFUA_6G12620
Afu6g12660	3.14467	3.11115	3.23751	3.21242	0.0585819	3.17644	0.0184426	1.84426	AFUA_6G12660
Afu6g12700	1.43412	1.44163	1.3951	1.51703	0.0509643	1.44697	0.0352213	3.52213	AFUA_6G12700
Afu6g12710	1.26751	1.39214	1.40672	1.36615	0.0627027	1.35813	0.0461684	4.61684	AFUA_6G12710
Afu6g12720	3.36416	3.44816	3.33893	3.36827	0.0473336	3.37988	0.0140045	1.40045	AFUA_6G12720
Afu6g12750	1.54516	1.37327	1.50575	1.46974	0.0735646	1.47348	0.0499258	4.99258	AFUA_6G12750
Afu6g12790	2.13417	2.05782	2.05183	2.07806	0.0375192	2.08047	0.018034	1.8034	AFUA_6G12790
Afu6g12830	1.81566	1.74691	1.88292	1.83677	0.0565683	1.82056	0.0310719	3.10719	AFUA_6G12830
Afu6g12860	1.69336	1.76592	1.78442	1.76846	0.0406216	1.75304	0.0231721	2.31721	AFUA_6G12860
Afu6g12870	1.79975	1.7403	1.72794	1.70267	0.0411536	1.74266	0.0236153	2.36153	AFUA_6G12870
Afu6g12990	2.88838	2.76267	2.86088	2.85931	0.0550696	2.84281	0.0193715	1.93715	AFUA_6G12990
Afu6g13030	1.83171	1.76848	1.6597	1.69586	0.0766255	1.73894	0.0440645	4.40645	AFUA_6G13030
Afu6g13120	1.5686	1.54465	1.55779	1.58841	0.0185023	1.56486	0.0118236	1.18236	AFUA_6G13120
Afu6g13180	2.06113	1.92306	1.85629	1.87388	0.0927697	1.92859	0.0481023	4.81023	AFUA_6G13180
Afu6g13190	2.2243	2.28632	2.11529	2.1419	0.0781743	2.19195	0.0356643	3.56643	AFUA_6G13190
Afu6g13200	1.66864	1.70401	1.7506	1.76475	0.0440304	1.722	0.0255693	2.55693	AFUA_6G13200
Afu6g13250	3.07061	3.07433	3.15819	3.15617	0.0489353	3.11483	0.0157105	1.57105	AFUA_6G13250
Afu6g13300	3.10275	3.09998	2.83709	2.85192	0.148425	2.97293	0.0499255	4.99255	AFUA_6G13300
Afu6g13430	1.63638	1.64037	1.58267	1.59907	0.028278	1.61462	0.0175137	1.75137	AFUA_6G13430
Afu6g13440	2.04973	1.95747	2.07923	2.09922	0.0626837	2.04641	0.030631	3.0631	AFUA_6G13440
Afu6g13490	2.09292	2.18135	2.17005	2.16309	0.0400039	2.15185	0.0185905	1.85905	AFUA_6G13490
Afu6g13540	2.56556	2.65581	2.74152	2.73748	0.0830113	2.67509	0.0310312	3.10312	AFUA_6G13540
Afu6g13550	3.10339	3.14863	3.24996	3.26852	0.0794688	3.19262	0.0248914	2.48914	AFUA_6G13550
Afu6g13670	2.49157	2.7111	2.57725	2.59831	0.0903735	2.59456	0.034832	3.4832	AFUA_6G13670
Afu6g14130	1.99565	2.00363	2.0647	2.08074	0.0428219	2.03618	0.0210305	2.10305	AFUA_6G14130
Afu6g14170	1.36122	1.35294	1.46983	1.41109	0.0538867	1.39877	0.0385243	3.85243	AFUA_6G14170
Afu6g14230	1.29461	1.30659	1.20422	1.24024	0.0478254	1.26141	0.0379141	3.79141	AFUA_6G14230
Afu6g14240	2.11611	2.21875	2.18788	2.08265	0.0628185	2.15134	0.0291997	2.91997	AFUA_6G14240
Afu7g00770	1.11689	1.09566	1.11815	1.08487	0.0163482	1.10389	0.0148096	1.48096	AFUA_7G00770
Afu7g00790	1.88029	1.91953	1.80959	1.75543	0.0730749	1.84121	0.0396885	3.96885	AFUA_7G00790
Afu7g01350	1.60106	1.64047	1.60689	1.69241	0.0419059	1.63521	0.0256273	2.56273	AFUA_7G01350
Afu7g01460	2.94641	2.8671	2.95498	2.96042	0.0437978	2.93223	0.0149367	1.49367	AFUA_7G01460
Afu7g01600	1.62085	1.7748	1.7715	1.78739	0.0788203	1.73864	0.0453345	4.53345	AFUA_7G01600
Afu7g01640	1.44553	1.39272	1.30698	1.37665	0.0571496	1.38047	0.0413987	4.13987	AFUA_7G01640
Afu7g01920	1.98943	1.86743	1.79286	1.79354	0.0926085	1.86081	0.0497677	4.97677	AFUA_7G01920
Afu7g01940	1.54775	1.55784	1.5601	1.58519	0.0159126	1.56272	0.0101826	1.01826	AFUA_7G01940
Afu7g02030	1.8687	2.02298	2.057	1.9915	0.0820477	1.98505	0.0413329	4.13329	AFUA_7G02030
Afu7g02140	3.00077	2.86678	2.97577	2.9702	0.0592441	2.95338	0.0200597	2.00597	AFUA_7G02140
Afu7g02180	1.96774	2.0967	1.90124	1.90604	0.0910304	1.96793	0.0462569	4.62569	AFUA_7G02180
Afu7g02230	2.43726	2.178	2.22809	2.2549	0.113052	2.27456	0.0497028	4.97028	AFUA_7G02230
Afu7g02340	2.68226	2.76108	2.56266	2.54829	0.101375	2.63857	0.0384205	3.84205	AFUA_7G02340
Afu7g02360	2.2533	2.34096	2.35235	2.36605	0.0509549	2.32817	0.0218863	2.18863	AFUA_7G02360
Afu7g02470	1.77261	1.78523	1.86052	1.84953	0.0444678	1.81697	0.0244736	2.44736	AFUA_7G02470
Afu7g02540	1.81926	1.85461	1.79408	1.83321	0.0253801	1.82529	0.0139047	1.39047	AFUA_7G02540
Afu7g02560	1.84131	1.86693	1.91192	1.86703	0.0293587	1.8718	0.0156848	1.56848	AFUA_7G02560
Afu7g02590	1.81859	1.93942	1.99335	1.89909	0.0736205	1.91261	0.0384921	3.84921	AFUA_7G02590
Afu7g02600	1.78066	1.75178	1.78783	1.81383	0.0255125	1.78352	0.0143045	1.43045	AFUA_7G02600
Afu7g02630	1.65876	1.711	1.77743	1.79732	0.0634234	1.73613	0.0365315	3.65315	AFUA_7G02630
Afu7g03650	1.81664	1.97639	1.94903	1.9749	0.0761121	1.92924	0.0394518	3.94518	AFUA_7G03650
Afu7g03720	1.75655	1.59116	1.66112	1.69513	0.0689762	1.67599	0.0411555	4.11555	AFUA_7G03720
Afu7g03750	1.78941	1.75613	1.83818	1.86573	0.0489996	1.81236	0.0270363	2.70363	AFUA_7G03750
Afu7g03760	1.35904	1.35768	1.38085	1.37729	0.0120594	1.36871	0.00881074	0.881074	AFUA_7G03760
Afu7g03880	1.71926	1.62263	1.69556	1.62826	0.0483555	1.66643	0.0290175	2.90175	AFUA_7G03880
Afu7g03890	1.58032	1.49861	1.55864	1.53562	0.0349375	1.5433	0.0226382	2.26382	AFUA_7G03890
Afu7g04190	2.14834	2.17648	2.20407	2.2151	0.0299008	2.186	0.0136783	1.36783	AFUA_7G04190
Afu7g04290	2.68666	2.79782	2.91444	2.92803	0.113008	2.83174	0.0399075	3.99075	AFUA_7G04290
Afu7g04320	1.91265	1.92983	2.01876	2.01124	0.0546746	1.96812	0.0277802	2.77802	AFUA_7G04320
Afu7g04550	1.63477	1.78849	1.78607	1.74997	0.07222	1.73983	0.0415099	4.15099	AFUA_7G04550
Afu7g04560	1.48813	1.4964	1.39565	1.50369	0.0506161	1.47097	0.0344101	3.44101	AFUA_7G04560
Afu7g04580	2.26898	2.22034	2.10067	2.12914	0.0783667	2.17978	0.0359516	3.59516	AFUA_7G04580
Afu7g04740	1.04085	1.07054	1.09942	1.09924	0.0279543	1.07751	0.0259434	2.59434	AFUA_7G04740
Afu7g04750	1.42936	1.42504	1.47	1.4909	0.0319545	1.45383	0.0219796	2.19796	AFUA_7G04750
Afu7g04795	1.47401	1.50252	1.54072	1.59181	0.0509762	1.52726	0.0333774	3.33774	AFUA_7G04790
Afu7g04870	2.46329	2.38995	2.26165	2.27833	0.0955011	2.34831	0.0406681	4.06681	AFUA_7G04870
Afu7g05260	2.61426	2.41953	2.43171	2.44842	0.0912947	2.47848	0.036835	3.6835	AFUA_7G05260
Afu7g05290	2.81332	2.90447	3.04497	3.01505	0.106276	2.94445	0.0360935	3.60935	AFUA_7G05290
Afu7g05320	1.03044	1.08199	1.05952	0.985047	0.0418463	1.03925	0.0402659	4.02659	AFUA_7G05320
Afu7g05340	2.37627	2.32561	2.18141	2.15778	0.107156	2.26027	0.0474085	4.74085	AFUA_7G05340
Afu7g05350	1.22489	1.28287	1.16286	1.21154	0.0493656	1.22054	0.0404457	4.04457	AFUA_7G05350
Afu7g05370	2.4165	2.41056	2.2629	2.24592	0.0921618	2.33397	0.0394872	3.94872	AFUA_7G05370
Afu7g05450	2.54658	2.60078	2.37635	2.35384	0.122786	2.46939	0.0497233	4.97233	AFUA_7G05450
Afu7g05470	2.45153	2.31575	2.39636	2.45971	0.0663241	2.40584	0.027568	2.7568	AFUA_7G05470
Afu7g05510	2.05782	2.00311	1.97194	1.96453	0.0424101	1.99935	0.021212	2.1212	AFUA_7G05510
Afu7g05590	1.91458	1.99218	1.94607	1.94787	0.0319039	1.95018	0.0163595	1.63595	AFUA_7G05590
Afu7g05650	2.16726	2.06244	2.0549	2.01652	0.0645328	2.07528	0.0310959	3.10959	AFUA_7G05650
Afu7g05710	0.672994	0.69051	0.68367	0.724772	0.0223826	0.692986	0.0322987	3.22987	AFUA_7G05710
Afu7g05735	1.80934	1.87302	1.92345	1.93946	0.05861	1.88632	0.031071	3.1071	AFUA_7G05735
Afu7g05860	1.76293	1.88578	1.74449	1.78649	0.0629651	1.79492	0.0350795	3.50795	AFUA_7G05860
Afu7g05950	2.32243	2.4697	2.33298	2.3061	0.0754157	2.3578	0.0319856	3.19856	AFUA_7G05950
Afu7g05960	1.49517	1.54557	1.53318	1.53828	0.0225001	1.52805	0.0147247	1.47247	AFUA_7G05960
Afu7g05980	2.47324	2.3901	2.42571	2.47559	0.041068	2.44116	0.0168232	1.68232	AFUA_7G05980
Afu7g06060	2.86747	2.64351	2.58405	2.61158	0.129511	2.67665	0.0483854	4.83854	AFUA_7G06060
Afu8g00410	2.0288	2.28448	2.14505	2.15007	0.104531	2.1521	0.0485715	4.85715	AFUA_8G00410
Afu8g00962	2.29061	2.27074	2.14946	2.16093	0.0730476	2.21793	0.032935	3.2935	AFUA_8G00960
Afu8g01840	1.22207	1.23755	1.2331	1.22238	0.00777892	1.22878	0.00633063	0.633063	AFUA_8G01840
Afu8g02450	3.16531	3.32551	3.5059	3.48161	0.157908	3.36958	0.0468629	4.68629	AFUA_8G02450
Afu8g02470	1.62595	1.64828	1.65536	1.58184	0.0331399	1.62786	0.020358	2.0358	AFUA_8G02470
Afu8g02690	1.62095	1.7774	1.71147	1.72824	0.0653389	1.70951	0.0382207	3.82207	AFUA_8G02690
Afu8g02720	1.88643	1.93808	1.89228	1.90818	0.0231307	1.90624	0.0121342	1.21342	AFUA_8G02720
Afu8g02740	1.59442	1.62928	1.70213	1.75323	0.0714829	1.66976	0.0428102	4.28102	AFUA_8G02740
Afu8g02790	1.82115	1.77736	1.78889	1.77582	0.0210551	1.79081	0.0117573	1.17573	AFUA_8G02790
Afu8g02850	2.15521	2.06997	2.06982	2.04039	0.0495646	2.08385	0.0237852	2.37852	AFUA_8G02850
Afu8g03880	2.40895	2.18638	2.29816	2.28522	0.0910827	2.29468	0.039693	3.9693	AFUA_8G03880
Afu8g03920	2.34407	2.38813	2.21288	2.19226	0.0964775	2.28434	0.0422344	4.22344	AFUA_8G03920
Afu8g03950	2.08283	2.17378	2.08663	2.06216	0.0494676	2.10135	0.0235409	2.35409	AFUA_8G03950
Afu8g03990	1.78242	1.59418	1.75771	1.72678	0.0838733	1.71527	0.048898	4.8898	AFUA_8G03990
Afu8g04000	2.55658	2.58251	2.47002	2.48615	0.0542555	2.52381	0.0214974	2.14974	AFUA_8G04000
Afu8g04040	1.62167	1.4705	1.56108	1.58299	0.0641321	1.55906	0.0411351	4.11351	AFUA_8G04040
Afu8g04060	1.80088	1.83331	1.83492	1.84613	0.019477	1.82881	0.0106501	1.06501	AFUA_8G04060
Afu8g04150	2.21231	2.03682	2.1475	2.1485	0.0729131	2.13628	0.0341308	3.41308	AFUA_8G04150
Afu8g04180	1.91589	1.85366	1.75093	1.77456	0.0755141	1.82376	0.0414058	4.14058	AFUA_8G04180
Afu8g04250	1.48777	1.45337	1.40371	1.41557	0.0381835	1.4401	0.0265144	2.65144	AFUA_8G04250
Afu8g04260	1.83108	1.96974	1.99764	1.97779	0.0762301	1.94406	0.0392118	3.92118	AFUA_8G04260
Afu8g04280	1.62354	1.70999	1.67741	1.71996	0.0434368	1.68273	0.0258133	2.58133	AFUA_8G04280
Afu8g04360	1.68928	1.67042	1.57197	1.58572	0.0590893	1.62935	0.0362656	3.62656	AFUA_8G04360
Afu8g04420	1.48711	1.46838	1.58384	1.55784	0.0553176	1.52429	0.0362907	3.62907	AFUA_8G04420
Afu8g04460	1.26029	1.18368	1.22261	1.18622	0.036083	1.2132	0.0297421	2.97421	AFUA_8G04460
Afu8g04570	2.04481	2.13517	2.24995	2.24256	0.0975145	2.16812	0.0449765	4.49765	AFUA_8G04570
Afu8g04610	1.53628	1.71862	1.65122	1.68243	0.0788675	1.64714	0.0478815	4.78815	AFUA_8G04610
Afu8g04670	1.60281	1.59458	1.64376	1.65413	0.0295091	1.62382	0.0181726	1.81726	AFUA_8G04670
Afu8g04810	1.96809	2.06222	2.09285	2.10384	0.061671	2.05675	0.0299847	2.99847	AFUA_8G04810
Afu8g04820	1.58664	1.46878	1.5028	1.47148	0.0550212	1.50742	0.0365001	3.65001	AFUA_8G04820
Afu8g04840	1.55686	1.48261	1.51395	1.53068	0.0311086	1.52103	0.0204524	2.04524	AFUA_8G04840
Afu8g04960	2.36519	2.608	2.57056	2.6046	0.11584	2.53709	0.0456587	4.56587	AFUA_8G04960
Afu8g04970	1.20044	1.20013	1.27638	1.29906	0.051326	1.244	0.0412588	4.12588	AFUA_8G04970
Afu8g05160	2.19857	2.19641	2.1611	2.20572	0.0199684	2.19045	0.00911611	0.911611	AFUA_8G05160
Afu8g05260	2.06126	2.06797	1.90231	1.93729	0.0848683	1.99221	0.0426001	4.26001	AFUA_8G05260
Afu8g05290	1.55696	1.5457	1.66188	1.68782	0.0722432	1.61309	0.0447856	4.47856	AFUA_8G05290
Afu8g05300	1.80019	1.82615	1.97652	1.86833	0.0777328	1.8678	0.0416173	4.16173	AFUA_8G05300
Afu8g05320	2.99993	2.97571	2.92553	2.91139	0.0416519	2.95314	0.0141043	1.41043	AFUA_8G05320
Afu8g05440	2.54973	2.69447	2.60248	2.63751	0.060809	2.62105	0.0232003	2.32003	AFUA_8G05440
Afu8g05450	1.82225	1.8973	1.73588	1.78968	0.0675061	1.81128	0.0372699	3.72699	AFUA_8G05450
Afu8g05480	1.67213	1.73993	1.58816	1.61533	0.0671868	1.65389	0.0406236	4.06236	AFUA_8G05480
Afu8g05570	1.70243	1.7863	1.67627	1.67	0.0535756	1.70875	0.0313537	3.13537	AFUA_8G05570
Afu8g05610	2.37375	2.47911	2.29789	2.2832	0.0896716	2.35849	0.0380208	3.80208	AFUA_8G05610
Afu8g05950	1.6434	1.72033	1.70793	1.72665	0.0382501	1.69958	0.0225056	2.25056	AFUA_8G05950

## Sheet: GO Highly stable
#	signf	p-value	T	Q	Q&T	Q&T/Q	Q&T/T	term ID	t type	t group	t name	t depth	Q&T list
#
1	!	0.00112	113	969	30	0.031	0.265	GO:0016071	BP	10	mRNA metabolic process	1	AFUA_6G02630,AFUA_6G05130,AFUA_4G03640,AFUA_6G09010,AFUA_5G02420,AFUA_8G04040,AFUA_8G04960,AFUA_8G04970,AFUA_2G02070,AFUA_2G05110,AFUA_2G02960,AFUA_2G05780,AFUA_2G04820,AFUA_2G03760,AFUA_2G09100,AFUA_2G09800,AFUA_2G15500,AFUA_2G08540,AFUA_2G12020,AFUA_3G06770,AFUA_5G08690,AFUA_5G11150,AFUA_5G11910,AFUA_5G11000,AFUA_1G10710,AFUA_4G10240,AFUA_4G06360,AFUA_4G09800,AFUA_1G05700,AFUA_7G05980
1	!	4.25e-12	204	969	62	0.064	0.304	GO:0015031	BP	14	protein transport	1	AFUA_3G04060,AFUA_6G03820,AFUA_6G03960,AFUA_6G03850,AFUA_6G02750,AFUA_6G04460,AFUA_7G01460,AFUA_7G02540,AFUA_4G04810,AFUA_4G04310,AFUA_6G13300,AFUA_6G13200,AFUA_6G12830,AFUA_6G13120,AFUA_5G01960,AFUA_5G03880,AFUA_8G04260,AFUA_8G05160,AFUA_2G02220,AFUA_2G04770,AFUA_2G02700,AFUA_2G03420,AFUA_2G01210,AFUA_2G02560,AFUA_2G12580,AFUA_2G12190,AFUA_2G10610,AFUA_2G10340,AFUA_2G10150,AFUA_3G06901,AFUA_3G08…
1	!	0.0191	30	969	12	0.012	0.4	GO:0099132	BP	7	ATP hydrolysis coupled cation transmembrane transport	1	AFUA_5G02370,AFUA_8G05320,AFUA_2G01320,AFUA_2G05510,AFUA_2G12400,AFUA_2G13240,AFUA_3G12370,AFUA_5G10550,AFUA_4G11300,AFUA_4G09360,AFUA_1G03100,AFUA_1G03510
1	!	9.71e-39	252	969	109	0.112	0.433	GO:0006412	BP	3	translation	1	AFUA_6G03830,AFUA_6G05200,AFUA_6G05330,AFUA_6G02450,AFUA_7G02140,AFUA_7G01460,AFUA_4G04460,AFUA_6G07640,AFUA_6G12720,AFUA_6G13550,AFUA_6G11260,AFUA_6G13250,AFUA_5G04030,AFUA_5G03020,AFUA_5G03570,AFUA_5G03180,AFUA_5G03560,AFUA_8G03880,AFUA_2G03380,AFUA_2G04630,AFUA_2G03040,AFUA_2G02270,AFUA_2G03590,AFUA_2G02150,AFUA_2G04130,AFUA_2G04820,AFUA_2G10500,AFUA_2G09210,AFUA_2G11190,AFUA_2G13530,AFUA_2G10…
1	!	0.000602	110	969	30	0.031	0.273	GO:0016192	BP	12	vesicle-mediated transport	1	AFUA_6G04060,AFUA_6G03960,AFUA_8G02790,AFUA_4G04810,AFUA_4G04310,AFUA_6G12610,AFUA_6G12570,AFUA_6G12830,AFUA_2G02560,AFUA_2G10610,AFUA_2G10340,AFUA_3G08840,AFUA_3G10360,AFUA_3G10600,AFUA_3G08970,AFUA_5G09660,AFUA_5G05970,AFUA_5G11360,AFUA_1G10330,AFUA_1G14010,AFUA_1G15860,AFUA_4G07700,AFUA_4G10040,AFUA_4G08040,AFUA_4G13190,AFUA_4G13040,AFUA_1G03400,AFUA_1G06030,AFUA_1G06680,AFUA_1G02050
1	!	0.0065	71	969	21	0.022	0.296	GO:0008380	BP	6	RNA splicing	1	AFUA_6G02630,AFUA_6G05130,AFUA_4G03640,AFUA_6G09010,AFUA_5G02420,AFUA_8G04960,AFUA_8G04970,AFUA_2G02890,AFUA_2G05110,AFUA_2G15500,AFUA_2G12020,AFUA_3G06770,AFUA_5G08690,AFUA_5G11910,AFUA_5G11000,AFUA_5G12910,AFUA_1G10710,AFUA_4G10240,AFUA_4G09800,AFUA_1G05700,AFUA_7G05980
1	!	9.02e-58	786	969	243	0.251	0.309	GO:0032991	CC	5	macromolecular complex	1	AFUA_3G02340,AFUA_3G02330,AFUA_6G04500,AFUA_6G03820,AFUA_6G04060,AFUA_6G03830,AFUA_6G04170,AFUA_6G02630,AFUA_6G02440,AFUA_6G05300,AFUA_6G03850,AFUA_6G05200,AFUA_6G02470,AFUA_6G03810,AFUA_6G05330,AFUA_6G02450,AFUA_6G04540,AFUA_6G05130,AFUA_8G02790,AFUA_7G02140,AFUA_7G01920,AFUA_7G01460,AFUA_4G03020,AFUA_4G04460,AFUA_4G03640,AFUA_4G04310,AFUA_4G03880,AFUA_6G06900,AFUA_6G12720,AFUA_6G12700,AFUA_6G12…
1	!	0.00158	37	969	15	0.015	0.405	GO:0000785	CC	15	chromatin	1	AFUA_3G02330,AFUA_7G01920,AFUA_4G03020,AFUA_5G01950,AFUA_5G03390,AFUA_5G01980,AFUA_2G06320,AFUA_2G12960,AFUA_2G13860,AFUA_3G05350,AFUA_5G12190,AFUA_1G13780,AFUA_1G13790,AFUA_4G13460,AFUA_1G06400
1	!	0.00871	24	969	11	0.011	0.458	GO:0046982	MF	11	protein heterodimerization activity	1	AFUA_3G02340,AFUA_6G05300,AFUA_5G01950,AFUA_2G13860,AFUA_2G10150,AFUA_3G05350,AFUA_1G14030,AFUA_1G14600,AFUA_1G13780,AFUA_1G13790,AFUA_1G07270
1	!	3.33e-48	143	969	89	0.092	0.622	GO:0005198	MF	1	structural molecule activity	1	AFUA_6G03830,AFUA_6G05200,AFUA_6G05330,AFUA_6G02450,AFUA_7G02140,AFUA_7G01460,AFUA_4G04460,AFUA_6G12720,AFUA_6G13550,AFUA_6G11260,AFUA_6G13250,AFUA_5G04030,AFUA_5G03020,AFUA_5G03570,AFUA_2G03380,AFUA_2G03040,AFUA_2G02270,AFUA_2G03590,AFUA_2G02150,AFUA_2G04130,AFUA_2G03310,AFUA_2G02560,AFUA_2G10500,AFUA_2G09210,AFUA_2G10300,AFUA_2G09200,AFUA_2G10510,AFUA_2G16370,AFUA_2G10090,AFUA_2G10370,AFUA_2G08…
1	!	5.28e-05	69	969	24	0.025	0.348	GO:0003924	MF	13	GTPase activity	1	AFUA_6G03850,AFUA_7G02540,AFUA_4G04810,AFUA_6G06900,AFUA_6G13300,AFUA_6G07870,AFUA_5G03880,AFUA_8G03990,AFUA_2G04630,AFUA_2G04820,AFUA_2G13530,AFUA_3G06300,AFUA_5G11230,AFUA_5G12130,AFUA_1G11970,AFUA_1G12180,AFUA_1G10910,AFUA_1G12170,AFUA_4G11820,AFUA_4G08040,AFUA_1G02190,AFUA_1G02550,AFUA_1G06390,AFUA_1G07680
1	!	0.0409	355	969	62	0.064	0.175	GO:0016817	MF	8	hydrolase activity, acting on acid anhydrides	1	AFUA_6G02630,AFUA_6G03850,AFUA_7G02540,AFUA_4G03990,AFUA_4G03840,AFUA_4G03020,AFUA_4G04810,AFUA_6G06900,AFUA_6G13300,AFUA_6G12870,AFUA_6G11360,AFUA_6G07870,AFUA_6G12560,AFUA_4G01260,AFUA_5G02370,AFUA_5G03880,AFUA_5G02410,AFUA_8G03990,AFUA_8G05320,AFUA_2G04630,AFUA_2G01320,AFUA_2G02680,AFUA_2G01210,AFUA_2G05510,AFUA_2G04820,AFUA_2G03090,AFUA_2G03750,AFUA_2G11740,AFUA_2G13530,AFUA_2G17110,AFUA_2G12…
1	!	7.73e-05	20	969	12	0.012	0.6	GO:0008137	MF	9	NADH dehydrogenase (ubiquinone) activity	1	AFUA_7G02360,AFUA_6G12790,AFUA_6G08810,AFUA_2G13710,AFUA_2G09130,AFUA_2G14905,AFUA_2G10600,AFUA_3G08770,AFUA_5G08980,AFUA_4G05910,AFUA_4G05860,AFUA_1G06610
1	!	1.53e-09	306	969	75	0.077	0.245	GO:0003723	MF	2	RNA binding	1	AFUA_6G02630,AFUA_6G05130,AFUA_7G01920,AFUA_7G01460,AFUA_7G02230,AFUA_4G03640,AFUA_6G12300,AFUA_6G12720,AFUA_6G13550,AFUA_6G09010,AFUA_5G02420,AFUA_5G03570,AFUA_5G03180,AFUA_5G03880,AFUA_5G02410,AFUA_8G04040,AFUA_8G03880,AFUA_8G05260,AFUA_2G03260,AFUA_2G02780,AFUA_2G02340,AFUA_2G04630,AFUA_2G04940,AFUA_2G02150,AFUA_2G01210,AFUA_2G04700,AFUA_2G04820,AFUA_2G09100,AFUA_2G11190,AFUA_2G13530,AFUA_2G09…
1	!	0.00608	7	969	6	0.006	0.857	GO:0046933	MF	4	proton-transporting ATP synthase activity, rotational mechanism	1	AFUA_8G05320,AFUA_2G05510,AFUA_2G12400,AFUA_5G10550,AFUA_1G03100,AFUA_1G03510
#INFO:	PARAMETERS: analytical = 1
#INFO:	PARAMETERS: user_thr = 1.00
#INFO:	PARAMETERS: organism = afumigatus
#INFO:	PARAMETERS: sort_by_structure = 1
#INFO:	PARAMETERS: significant = 1
#INFO:	User: http
#INFO:	Host: arak-prod
#INFO:	Time: 2018-5-11 15:52:3
#INFO:	Version: r1741_e90_eg37									GO:0016071	0.00112
#WARNING:	Gene AFUA_1G04050 in query [1/25] is not recognized, skipping!									GO:0015031	4.25e-12
#WARNING:	Gene AFUA_2G07370 in query [1/255] is not recognized, skipping!									GO:0099132	0.0191
#WARNING:	Gene AFUA_2G08220 in query [1/269] is not recognized, skipping!									GO:0006412	9.71e-39
#WARNING:	Gene AFUA_2G16450 in query [1/372] is not recognized, skipping!									GO:0016192	0.000602
#WARNING:	Gene AFUA_2G17120 in query [1/383] is not recognized, skipping!									GO:0008380	0.0065
#WARNING:	Gene AFUA_3G08910 in query [1/456] is not recognized, skipping!									GO:0032991	9.02e-58
#WARNING:	Gene AFUA_4G04490 in query [1/548] is not recognized, skipping!									GO:0000785	0.00158
#WARNING:	Gene AFUA_4G07830 in query [1/579] is not recognized, skipping!									GO:0046982	0.00871
#WARNING:	Gene AFUA_4G11010 in query [1/612] is not recognized, skipping!									GO:0005198	3.33e-48
#WARNING:	Gene AFUA_5G08710 in query [1/743] is not recognized, skipping!									GO:0003924	5.28e-05
#WARNING:	Gene AFUA_5G12280 in query [1/793] is not recognized, skipping!									GO:0016817	0.0409
#WARNING:	Gene AFUA_6G12520 in query [1/916] is not recognized, skipping!									GO:0008137	7.73e-05
#WARNING:	Gene AFUA_7G04790 in query [1/983] is not recognized, skipping!									GO:0003723	1.53e-09
#WARNING:	Gene AFUA_8G00960 in query [1/1004] is not recognized, skipping!									GO:0046933	0.00608
#INFO:	Effective domain size for GO: 9025, threshold 7.9e-05
#INFO:
#INFO:	--- Gene names and descriptions
#INFO:
#INFO:	QUERY:	AFUA_1G01740	AFUA_1G01740	T-complex protein 1, beta subunit, putative [Source:UniProtKB/TrEMBL;Acc:Q4WKP6]
#INFO:	QUERY:	AFUA_1G01760	AFUA_1G01760	Integral membrane protein [Source:UniProtKB/TrEMBL;Acc:Q4WKP4]
#INFO:	QUERY:	AFUA_1G01870	AFUA_1G01870	Presequence translocated-associated motor subunit pam17, mitochondrial [Source:UniProtKB/Swiss-Prot;Acc:Q4WKN3]
#INFO:	QUERY:	AFUA_1G01910	AFUA_1G01910	Integral membrane protein [Source:UniProtKB/TrEMBL;Acc:Q4WKM9]
#INFO:	QUERY:	AFUA_1G02050	AFUA_1G02050	Secretion pathway protein Sls2/Rcy1, putative [Source:UniProtKB/TrEMBL;Acc:Q4WKL5]
#INFO:	QUERY:	AFUA_1G02190	AFUA_1G02190	Ras GTPase Rab11, putative [Source:UniProtKB/TrEMBL;Acc:Q4WKK1]
#INFO:	QUERY:	AFUA_1G02410	AFUA_1G02410	RuvB-like helicase 2 [Source:UniProtKB/Swiss-Prot;Acc:Q4WKH9]
#INFO:	QUERY:	AFUA_1G02510	AFUA_1G02510	RNA-binding protein, putative [Source:UniProtKB/TrEMBL;Acc:Q4WKG9]
#INFO:	QUERY:	AFUA_1G02550	AFUA_1G02550	Tubulin alpha-1 subunit [Source:UniProtKB/TrEMBL;Acc:Q4WKG5]
#INFO:	QUERY:	AFUA_1G02800	AFUA_1G02800	Class V chitinase, putative [Source:UniProtKB/TrEMBL;Acc:Q4WKE1]
#INFO:	QUERY:	AFUA_1G03040	AFUA_1G03040	Putative uncharacterized protein [Source:UniProtKB/TrEMBL;Acc:A4D9S3]
#INFO:	QUERY:	AFUA_1G03070	AFUA_1G03070	Transcription initiation factor TFIID subunit, putative [Source:UniProtKB/TrEMBL;Acc:Q4WKB3]
#INFO:	QUERY:	AFUA_1G03100	AFUA_1G03100	ATP synthase delta chain, mitochondrial, putative [Source:UniProtKB/TrEMBL;Acc:Q4WKB0]
#INFO:	QUERY:	AFUA_1G03110	AFUA_1G03110	60S ribosomal protein L29, putative [Source:UniProtKB/TrEMBL;Acc:Q4WKA9]
#INFO:	QUERY:	AFUA_1G03380	AFUA_1G03380	UDP-N-acetylglucosaminyltransferase [Source:UniProtKB/TrEMBL;Acc:Q4WK82]
#INFO:	QUERY:	AFUA_1G03390	AFUA_1G03390	60S ribosomal protein L12 [Source:UniProtKB/TrEMBL;Acc:Q4WK81]
#INFO:	QUERY:	AFUA_1G03400	AFUA_1G03400	Protein transport protein sec23 [Source:UniProtKB/Swiss-Prot;Acc:Q4WK80]
#INFO:	QUERY:	AFUA_1G03510	AFUA_1G03510	ATP synthase subunit gamma [Source:UniProtKB/TrEMBL;Acc:Q4WK69]
#INFO:	QUERY:	AFUA_1G03590	AFUA_1G03590	Importin 11, putative [Source:UniProtKB/TrEMBL;Acc:Q4WK61]
#INFO:	QUERY:	AFUA_1G03630	AFUA_1G03630	GPI anchored serine-threonine rich protein [Source:UniProtKB/TrEMBL;Acc:Q4WK57]
#INFO:	QUERY:	AFUA_1G03710	AFUA_1G03710	C2H2 finger domain protein, putative [Source:UniProtKB/TrEMBL;Acc:Q4WK49]
#INFO:	QUERY:	AFUA_1G03940	AFUA_1G03940	Signal recognition particle subunit SRP68 [Source:UniProtKB/TrEMBL;Acc:Q4WK26]
#INFO:	QUERY:	AFUA_1G04020	AFUA_1G04020	Yip1 domain family [Source:UniProtKB/TrEMBL;Acc:Q4WK19]
#INFO:	QUERY:	AFUA_1G04040	AFUA_1G04040	Ubiquitin UbiA, putative [Source:UniProtKB/TrEMBL;Acc:A4D9S6]
#INFO:	QUERY:	AFUA_1G04050	N/A	N/A
#INFO:	QUERY:	AFUA_1G04070	AFUA_1G04070	Eukaryotic translation initiation factor eIF-5A [Source:UniProtKB/TrEMBL;Acc:Q4WK14]
#INFO:	QUERY:	AFUA_1G04320	AFUA_1G04320	40S ribosomal protein S8 [Source:UniProtKB/TrEMBL;Acc:Q4WJZ0]
#INFO:	QUERY:	AFUA_1G04410	AFUA_1G04410	Putative uncharacterized protein [Source:UniProtKB/TrEMBL;Acc:Q4WJY1]
#INFO:	QUERY:	AFUA_1G04470	AFUA_1G04470	Mitochondrial import inner membrane translocase subunit tim10 [Source:UniProtKB/Swiss-Prot;Acc:Q4WJX5]
#INFO:	QUERY:	AFUA_1G04530	AFUA_1G04530	60S ribosomal protein L20 [Source:UniProtKB/TrEMBL;Acc:Q4WJW9]
#INFO:	QUERY:	AFUA_1G04550	AFUA_1G04550	HMG box protein, putative [Source:UniProtKB/TrEMBL;Acc:Q4WJW7]
#INFO:	QUERY:	AFUA_1G04660	AFUA_1G04660	Ribosomal protein L15 [Source:UniProtKB/TrEMBL;Acc:Q4WJV5]
#INFO:	QUERY:	AFUA_1G04670	AFUA_1G04670	PSP1 domain protein [Source:UniProtKB/TrEMBL;Acc:Q4WJV4]
#INFO:	QUERY:	AFUA_1G04690	AFUA_1G04690	HIT finger domain protein, putative [Source:UniProtKB/TrEMBL;Acc:Q4WJV2]
#INFO:	QUERY:	AFUA_1G04790	AFUA_1G04790	General stress response phosphoprotein phosphatase Psr1/2, putative [Source:UniProtKB/TrEMBL;Acc:Q4WJU2]
#INFO:	QUERY:	AFUA_1G05060	AFUA_1G05060	Uroporphyrinogen decarboxylase [Source:UniProtKB/TrEMBL;Acc:Q4WJR5]
#INFO:	QUERY:	AFUA_1G05080	AFUA_1G05080	60S ribosomal protein P0 [Source:UniProtKB/TrEMBL;Acc:Q4WJR3]
#INFO:	QUERY:	AFUA_1G05130	AFUA_1G05130	PH domain protein [Source:UniProtKB/TrEMBL;Acc:Q4WJQ8]
#INFO:	QUERY:	AFUA_1G05210	AFUA_1G05210	G-protein complex gamma subunit GpgA [Source:UniProtKB/TrEMBL;Acc:Q4WJQ0]
#INFO:	QUERY:	AFUA_1G05340	AFUA_1G05340	40S ribosomal protein S19 [Source:UniProtKB/TrEMBL;Acc:Q4WJN7]
#INFO:	QUERY:	AFUA_1G05500	AFUA_1G05500	40S ribosomal protein S12 [Source:UniProtKB/TrEMBL;Acc:Q4WJM1]
#INFO:	QUERY:	AFUA_1G05510	AFUA_1G05510	Putative uncharacterized protein [Source:UniProtKB/TrEMBL;Acc:Q4WJM0]
#INFO:	QUERY:	AFUA_1G05520	AFUA_1G05520	Mandelate racemase/muconate lactonizing enzyme family protein [Source:UniProtKB/TrEMBL;Acc:Q4WJL9]
#INFO:	QUERY:	AFUA_1G05630	AFUA_1G05630	40S ribosomal protein S3, putative [Source:UniProtKB/TrEMBL;Acc:Q4WJK8]
#INFO:	QUERY:	AFUA_1G05700	AFUA_1G05700	Splicing factor 3B subunit 10 (SF3b10), putative [Source:UniProtKB/TrEMBL;Acc:Q4WJK1]
#INFO:	QUERY:	AFUA_1G05990	AFUA_1G05990	Ribosomal protein L16a [Source:UniProtKB/TrEMBL;Acc:Q4WJH1]
#INFO:	QUERY:	AFUA_1G06030	AFUA_1G06030	AP-1 adaptor complex subunit gamma, putative [Source:UniProtKB/TrEMBL;Acc:Q4WJG7]
#INFO:	QUERY:	AFUA_1G06060	AFUA_1G06060	Putative uncharacterized protein [Source:UniProtKB/TrEMBL;Acc:Q4WJG4]
#INFO:	QUERY:	AFUA_1G06071	AFUA_1G06071	LMBR1 domain protein [Source:UniProtKB/TrEMBL;Acc:A4D9T4]
#INFO:	QUERY:	AFUA_1G06090	AFUA_1G06090	Putative uncharacterized protein [Source:UniProtKB/TrEMBL;Acc:Q4WJG2]
#INFO:	QUERY:	AFUA_1G06210	AFUA_1G06210	N-acetylglucosamine-phosphate mutase [Source:UniProtKB/TrEMBL;Acc:Q4WJF0]
#INFO:	QUERY:	AFUA_1G06310	AFUA_1G06310	SWI-SNF complex subunit (BAF60b), putative [Source:UniProtKB/TrEMBL;Acc:Q4WJE0]
#INFO:	QUERY:	AFUA_1G06340	AFUA_1G06340	60S ribosomal protein L27 [Source:UniProtKB/TrEMBL;Acc:Q4WJD7]
#INFO:	QUERY:	AFUA_1G06390	AFUA_1G06390	Elongation factor 1-alpha [Source:UniProtKB/TrEMBL;Acc:Q4WJD2]
#INFO:	QUERY:	AFUA_1G06400	AFUA_1G06400	cAMP-dependent protein kinase-like, putative [Source:UniProtKB/TrEMBL;Acc:Q4WJD1]
#INFO:	QUERY:	AFUA_1G06610	AFUA_1G06610	NADH-quinone oxidoreductase, 23 kDa subunit, putative [Source:UniProtKB/TrEMBL;Acc:Q4WJB0]
#INFO:	QUERY:	AFUA_1G06620	AFUA_1G06620	Acyl carrier protein [Source:UniProtKB/TrEMBL;Acc:Q4WJA9]
#INFO:	QUERY:	AFUA_1G06680	AFUA_1G06680	VHS domain protein [Source:UniProtKB/TrEMBL;Acc:Q4WJA3]
#INFO:	QUERY:	AFUA_1G06710	AFUA_1G06710	T-complex protein 1, eta subunit, putative [Source:UniProtKB/TrEMBL;Acc:Q4WJA0]
#INFO:	QUERY:	AFUA_1G06770	AFUA_1G06770	40S ribosomal protein S26 [Source:UniProtKB/TrEMBL;Acc:Q4WJ94]
#INFO:	QUERY:	AFUA_1G06830	AFUA_1G06830	60S acidic ribosomal protein P1 [Source:UniProtKB/Swiss-Prot;Acc:Q9HGV0]
#INFO:	QUERY:	AFUA_1G06890	AFUA_1G06890	Alpha-1,2-mannosyltransferase (Alg11), putative [Source:UniProtKB/TrEMBL;Acc:Q4WJ82]
#INFO:	QUERY:	AFUA_1G06900	AFUA_1G06900	C2H2 transcription factor Crz1, putative [Source:UniProtKB/TrEMBL;Acc:Q4WJ81]
#INFO:	QUERY:	AFUA_1G07270	AFUA_1G07270	Putative uncharacterized protein [Source:UniProtKB/TrEMBL;Acc:Q4WJ45]
#INFO:	QUERY:	AFUA_1G07310	AFUA_1G07310	Putative uncharacterized protein [Source:UniProtKB/TrEMBL;Acc:Q4WJ42]
#INFO:	QUERY:	AFUA_1G07360	AFUA_1G07360	Putative uncharacterized protein [Source:UniProtKB/TrEMBL;Acc:Q4WJ37]
#INFO:	QUERY:	AFUA_1G07470	AFUA_1G07470	Autophagy-related protein 8 [Source:UniProtKB/Swiss-Prot;Acc:Q4WJ27]
#INFO:	QUERY:	AFUA_1G07530	AFUA_1G07530	Adenylate kinase [Source:UniProtKB/Swiss-Prot;Acc:Q4WJ21]
#INFO:	QUERY:	AFUA_1G07570	AFUA_1G07570	Putative uncharacterized protein [Source:UniProtKB/TrEMBL;Acc:Q4WJ17]
#INFO:	QUERY:	AFUA_1G07590	AFUA_1G07590	Cupin domain protein [Source:UniProtKB/TrEMBL;Acc:Q4WJ15]
#INFO:	QUERY:	AFUA_1G07630	AFUA_1G07630	Zinc knuckle domain protein (Byr3), putative [Source:UniProtKB/TrEMBL;Acc:Q4WJ11]
#INFO:	QUERY:	AFUA_1G07680	AFUA_1G07680	Secretion related GTPase SrgD [Source:UniProtKB/TrEMBL;Acc:Q4WJ06]
#INFO:	QUERY:	AFUA_1G07690	AFUA_1G07690	Protein O-mannosyl transferase [Source:UniProtKB/TrEMBL;Acc:Q4WJ05]
#INFO:	QUERY:	AFUA_1G07720	AFUA_1G07720	FACT complex subunit spt16 [Source:UniProtKB/Swiss-Prot;Acc:Q4WJ02]
#INFO:	QUERY:	AFUA_1G08760	AFUA_1G08760	Delta-aminolevulinic acid dehydratase [Source:UniProtKB/TrEMBL;Acc:Q4WTM8]
#INFO:	QUERY:	AFUA_1G08850	AFUA_1G08850	Septin [Source:UniProtKB/TrEMBL;Acc:Q4WTL8]
#INFO:	QUERY:	AFUA_1G08880	AFUA_1G08880	Iron/copper transporter Atx1, putative [Source:UniProtKB/TrEMBL;Acc:Q4WTL5]
#INFO:	QUERY:	AFUA_1G08930	AFUA_1G08930	Probable cytosolic iron-sulfur protein assembly protein 1 [Source:UniProtKB/Swiss-Prot;Acc:Q4WTL0]
#INFO:	QUERY:	AFUA_1G08950	AFUA_1G08950	DUF431 domain protein [Source:UniProtKB/TrEMBL;Acc:Q4WTK8]
#INFO:	QUERY:	AFUA_1G08980	AFUA_1G08980	UPF0160 domain protein MYG1, putative [Source:UniProtKB/TrEMBL;Acc:Q4WTK5]
#INFO:	QUERY:	AFUA_1G09000	AFUA_1G09000	Putative uncharacterized protein [Source:UniProtKB/TrEMBL;Acc:Q4WTK3]
#INFO:	QUERY:	AFUA_1G09100	AFUA_1G09100	60S ribosomal protein L9, putative [Source:UniProtKB/TrEMBL;Acc:Q4WTJ3]
#INFO:	QUERY:	AFUA_1G09150	AFUA_1G09150	Rhomboid family protein, putative [Source:UniProtKB/TrEMBL;Acc:Q4WTI8]
#INFO:	QUERY:	AFUA_1G09180	AFUA_1G09180	Putative uncharacterized protein [Source:UniProtKB/TrEMBL;Acc:Q4WTI5]
#INFO:	QUERY:	AFUA_1G09230	AFUA_1G09230	DUF1000 domain protein [Source:UniProtKB/TrEMBL;Acc:Q4WTI0]
#INFO:	QUERY:	AFUA_1G09290	AFUA_1G09290	Cholinephosphate cytidylyltransferase [Source:UniProtKB/TrEMBL;Acc:Q4WTH4]
#INFO:	QUERY:	AFUA_1G09330	AFUA_1G09330	Eukaryotic translation initiation factor 3 subunit F [Source:UniProtKB/Swiss-Prot;Acc:Q4WTH0]
#INFO:	QUERY:	AFUA_1G09440	AFUA_1G09440	40S ribosomal protein S23 [Source:UniProtKB/Swiss-Prot;Acc:Q873W8]
#INFO:	QUERY:	AFUA_1G09490	AFUA_1G09490	RNP domain protein [Source:UniProtKB/TrEMBL;Acc:Q4WTF4]
#INFO:	QUERY:	AFUA_1G09540	AFUA_1G09540	Vacuolar transporter chaperon Vtc1, putative [Source:UniProtKB/TrEMBL;Acc:Q4WTE9]
#INFO:	QUERY:	AFUA_1G09630	AFUA_1G09630	PAB1 binding protein (Pbp1), putative [Source:UniProtKB/TrEMBL;Acc:Q4WTE0]
#INFO:	QUERY:	AFUA_1G09670	AFUA_1G09670	HLH transcription factor (GlcD gamma), putative [Source:UniProtKB/TrEMBL;Acc:Q4WTD6]
#INFO:	QUERY:	AFUA_1G09810	AFUA_1G09810	PUA RNA binding domain protein, putative [Source:UniProtKB/TrEMBL;Acc:Q4WTC2]
#INFO:	QUERY:	AFUA_1G09970	AFUA_1G09970	Eukaryotic translation initiation factor 3 subunit H [Source:UniProtKB/Swiss-Prot;Acc:Q4WTA6]
#INFO:	QUERY:	AFUA_1G10130	AFUA_1G10130	Adenosylhomocysteinase [Source:UniProtKB/TrEMBL;Acc:Q4WT91]
#INFO:	QUERY:	AFUA_1G10330	AFUA_1G10330	Putative uncharacterized protein [Source:UniProtKB/TrEMBL;Acc:Q4WT71]
#INFO:	QUERY:	AFUA_1G10510	AFUA_1G10510	60S ribosomal protein L35 [Source:UniProtKB/TrEMBL;Acc:Q4WT53]
#INFO:	QUERY:	AFUA_1G10540	AFUA_1G10540	SIR2 family histone deacetylase (Hst4), putative [Source:UniProtKB/TrEMBL;Acc:Q4WT50]
#INFO:	QUERY:	AFUA_1G10580	AFUA_1G10580	Homeobox transcription factor, putative [Source:UniProtKB/TrEMBL;Acc:Q4WT46]
#INFO:	QUERY:	AFUA_1G10600	AFUA_1G10600	Nuclear localization protein, putative [Source:UniProtKB/TrEMBL;Acc:Q4WT44]
#INFO:	QUERY:	AFUA_1G10645	AFUA_1G10645	Putative uncharacterized protein [Source:UniProtKB/TrEMBL;Acc:A4D9J6]
#INFO:	QUERY:	AFUA_1G10690	AFUA_1G10690	M protein repeat protein [Source:UniProtKB/TrEMBL;Acc:Q4WT36]
#INFO:	QUERY:	AFUA_1G10710	AFUA_1G10710	Pre-mRNA-splicing factor prp46 [Source:UniProtKB/Swiss-Prot;Acc:Q4WT34]
#INFO:	QUERY:	AFUA_1G10910	AFUA_1G10910	Tubulin beta, putative [Source:UniProtKB/TrEMBL;Acc:Q4WT14]
#INFO:	QUERY:	AFUA_1G11130	AFUA_1G11130	60S ribosomal protein L6 [Source:UniProtKB/TrEMBL;Acc:Q4WSZ2]
#INFO:	QUERY:	AFUA_1G11150	AFUA_1G11150	3-ketosphinganine reductase (Tsc10), putative [Source:UniProtKB/TrEMBL;Acc:Q4WSZ0]
#INFO:	QUERY:	AFUA_1G11190	AFUA_1G11190	Eukaryotic translation elongation factor 1 subunit Eef1-beta, putative [Source:UniProtKB/TrEMBL;Acc:Q4WSY6]
#INFO:	QUERY:	AFUA_1G11200	AFUA_1G11200	Putative uncharacterized protein [Source:UniProtKB/TrEMBL;Acc:Q4WSY5]
#INFO:	QUERY:	AFUA_1G11440	AFUA_1G11440	RNA export mediator Gle1, putative [Source:UniProtKB/TrEMBL;Acc:E9QYY2]
#INFO:	QUERY:	AFUA_1G11470	AFUA_1G11470	Endosomal cargo receptor (P24), putative [Source:UniProtKB/TrEMBL;Acc:Q4WSV8]
#INFO:	QUERY:	AFUA_1G11690	AFUA_1G11690	Proline-rich, actin-associated protein Vrp1, putative [Source:UniProtKB/TrEMBL;Acc:Q4WST6]
#INFO:	QUERY:	AFUA_1G11700	AFUA_1G11700	Putative uncharacterized protein [Source:UniProtKB/TrEMBL;Acc:E9R8S8]
#INFO:	QUERY:	AFUA_1G11710	AFUA_1G11710	Ribosomal protein [Source:UniProtKB/TrEMBL;Acc:E9QU85]
#INFO:	QUERY:	AFUA_1G11730	AFUA_1G11730	ADP-ribosylation factor, putative [Source:UniProtKB/TrEMBL;Acc:E9QUZ4]
#INFO:	QUERY:	AFUA_1G11820	AFUA_1G11820	MFS transporter, putative [Source:UniProtKB/TrEMBL;Acc:Q4WSS2]
#INFO:	QUERY:	AFUA_1G11870	AFUA_1G11870	Mitochondrial processing peptidase alpha subunit, putative [Source:UniProtKB/TrEMBL;Acc:E9QRW5]
#INFO:	QUERY:	AFUA_1G11970	AFUA_1G11970	Mitochondrial dynamin GTPase (Msp1), putative [Source:UniProtKB/TrEMBL;Acc:Q4WSQ7]
#INFO:	QUERY:	AFUA_1G11980	AFUA_1G11980	Glutamine amidotransferase, putative [Source:UniProtKB/TrEMBL;Acc:Q4WSQ6]
#INFO:	QUERY:	AFUA_1G12010	AFUA_1G12010	Putative uncharacterized protein [Source:UniProtKB/TrEMBL;Acc:Q4WSQ3]
#INFO:	QUERY:	AFUA_1G12110	AFUA_1G12110	NADH-ubiquinone oxidoreductase 14 kDa subunit, putative [Source:UniProtKB/TrEMBL;Acc:Q4WSP1]
#INFO:	QUERY:	AFUA_1G12150	AFUA_1G12150	Probable guanosine-diphosphatase [Source:UniProtKB/Swiss-Prot;Acc:Q8TGG8]
#INFO:	QUERY:	AFUA_1G12170	AFUA_1G12170	Elongation factor Tu [Source:UniProtKB/TrEMBL;Acc:E9RD31]
#INFO:	QUERY:	AFUA_1G12180	AFUA_1G12180	Protein sey1 [Source:UniProtKB/Swiss-Prot;Acc:Q8TGG5]
#INFO:	QUERY:	AFUA_1G12690	AFUA_1G12690	ABC multidrug transporter Mdr4 [Source:UniProtKB/TrEMBL;Acc:Q4WSI1]
#INFO:	QUERY:	AFUA_1G12770	AFUA_1G12770	Putative uncharacterized protein [Source:UniProtKB/TrEMBL;Acc:Q4WSH3]
#INFO:	QUERY:	AFUA_1G12890	AFUA_1G12890	60S ribosomal protein L5, putative [Source:UniProtKB/TrEMBL;Acc:Q4WSG1]
#INFO:	QUERY:	AFUA_1G12980	AFUA_1G12980	Putative uncharacterized protein [Source:UniProtKB/TrEMBL;Acc:Q4WSF2]
#INFO:	QUERY:	AFUA_1G13460	AFUA_1G13460	Putative uncharacterized protein [Source:UniProtKB/TrEMBL;Acc:E9QVT3]
#INFO:	QUERY:	AFUA_1G13470	AFUA_1G13470	Prohibitin complex subunit Phb1, putative [Source:UniProtKB/TrEMBL;Acc:E9R5I4]
#INFO:	QUERY:	AFUA_1G13580	AFUA_1G13580	M protein repeat protein [Source:UniProtKB/TrEMBL;Acc:E9R015]
#INFO:	QUERY:	AFUA_1G13610	AFUA_1G13610	SH3 domain protein [Source:UniProtKB/TrEMBL;Acc:E9RB40]
#INFO:	QUERY:	AFUA_1G13620	AFUA_1G13620	Oligopeptide transporter, OPT family, putative [Source:UniProtKB/TrEMBL;Acc:E9R3D0]
#INFO:	QUERY:	AFUA_1G13780	AFUA_1G13780	Histone H4 [Source:UniProtKB/Swiss-Prot;Acc:Q7LKT3]
#INFO:	QUERY:	AFUA_1G13790	AFUA_1G13790	Histone H3 [Source:UniProtKB/Swiss-Prot;Acc:P61832]
#INFO:	QUERY:	AFUA_1G13920	AFUA_1G13920	RING zinc finger protein, putative [Source:UniProtKB/TrEMBL;Acc:Q4WS58]
#INFO:	QUERY:	AFUA_1G14010	AFUA_1G14010	AP-2 complex subunit sigma [Source:UniProtKB/Swiss-Prot;Acc:Q4WS49]
#INFO:	QUERY:	AFUA_1G14020	AFUA_1G14020	Diphthine synthase [Source:UniProtKB/Swiss-Prot;Acc:Q6MY91]
#INFO:	QUERY:	AFUA_1G14030	AFUA_1G14030	SAGA-like transcriptional regulatory complex subunit Spt3, putative [Source:UniProtKB/TrEMBL;Acc:E9QQQ8]
#INFO:	QUERY:	AFUA_1G14100	AFUA_1G14100	Putative uncharacterized protein [Source:UniProtKB/TrEMBL;Acc:E9R3D7]
#INFO:	QUERY:	AFUA_1G14300	AFUA_1G14300	Fasciclin domain family protein [Source:UniProtKB/TrEMBL;Acc:Q4WS20]
#INFO:	QUERY:	AFUA_1G14410	AFUA_1G14410	60S ribosomal protein L17 [Source:UniProtKB/Swiss-Prot;Acc:Q6MY48]
#INFO:	QUERY:	AFUA_1G14600	AFUA_1G14600	Transcription initiation factor TFIID, 31kD subunit, putative [Source:UniProtKB/TrEMBL;Acc:Q4WRZ1]
#INFO:	QUERY:	AFUA_1G14660	AFUA_1G14660	Regulator of secondary metabolism LaeA [Source:UniProtKB/TrEMBL;Acc:Q4WRY5]
#INFO:	QUERY:	AFUA_1G14740	AFUA_1G14740	Transcription factor TFIIA complex subunit Toa1, putative [Source:UniProtKB/TrEMBL;Acc:Q4WRX7]
#INFO:	QUERY:	AFUA_1G14790	AFUA_1G14790	Mitochondrial distribution and morphology protein 12 [Source:UniProtKB/Swiss-Prot;Acc:Q4WRX2]
#INFO:	QUERY:	AFUA_1G14910	AFUA_1G14910	Protein ssh4 [Source:UniProtKB/Swiss-Prot;Acc:Q4WRW0]
#INFO:	QUERY:	AFUA_1G14920	AFUA_1G14920	Probable Xaa-Pro aminopeptidase AFUA_1G14920 [Source:UniProtKB/Swiss-Prot;Acc:Q4WRV9]
#INFO:	QUERY:	AFUA_1G14950	AFUA_1G14950	Sugar 1,4-lactone oxidase, putative [Source:UniProtKB/TrEMBL;Acc:A4D9K8]
#INFO:	QUERY:	AFUA_1G15020	AFUA_1G15020	40S ribosomal protein S5, putative [Source:UniProtKB/TrEMBL;Acc:Q4WRU9]
#INFO:	QUERY:	AFUA_1G15240	AFUA_1G15240	Prefoldin subunit 4, putative [Source:UniProtKB/TrEMBL;Acc:Q4WRS7]
#INFO:	QUERY:	AFUA_1G15250	AFUA_1G15250	Autophagy protein Atg27, putative [Source:UniProtKB/TrEMBL;Acc:Q4WRS6]
#INFO:	QUERY:	AFUA_1G15370	AFUA_1G15370	C6 transcription factor, putative [Source:UniProtKB/TrEMBL;Acc:Q4WRR5]
#INFO:	QUERY:	AFUA_1G15570	AFUA_1G15570	Ubiquitin-conjugating enzyme, putative [Source:UniProtKB/TrEMBL;Acc:Q4WRP6]
#INFO:	QUERY:	AFUA_1G15730	AFUA_1G15730	40S ribosomal protein S22 [Source:UniProtKB/TrEMBL;Acc:Q4WRN1]
#INFO:	QUERY:	AFUA_1G15780	AFUA_1G15780	3-isopropylmalate dehydrogenase [Source:UniProtKB/TrEMBL;Acc:Q4WRM6]
#INFO:	QUERY:	AFUA_1G15830	AFUA_1G15830	Putative uncharacterized protein [Source:UniProtKB/TrEMBL;Acc:Q4WRM1]
#INFO:	QUERY:	AFUA_1G15860	AFUA_1G15860	Coatomer subunit delta, putative [Source:UniProtKB/TrEMBL;Acc:Q4WRL8]
#INFO:	QUERY:	AFUA_1G15870	AFUA_1G15870	Conserved glutamic acid-rich protein [Source:UniProtKB/TrEMBL;Acc:Q4WRL7]
#INFO:	QUERY:	AFUA_1G15920	AFUA_1G15920	26S proteasome-associated ubiquitin C-terminal hydrolase, putative [Source:UniProtKB/TrEMBL;Acc:Q4WRL2]
#INFO:	QUERY:	AFUA_1G15960	AFUA_1G15960	Glutathione oxidoreductase Glr1, putative [Source:UniProtKB/TrEMBL;Acc:Q4WRK8]
#INFO:	QUERY:	AFUA_1G16230	AFUA_1G16230	MFS quinate transporter, putative [Source:UniProtKB/TrEMBL;Acc:Q4WRI1]
#INFO:	QUERY:	AFUA_1G16370	AFUA_1G16370	Molybdenum cofactor biosynthesis protein (MoaC), putative [Source:UniProtKB/TrEMBL;Acc:Q4WRG7]
#INFO:	QUERY:	AFUA_1G16510	AFUA_1G16510	Heme/steroid binding domain protein, putative [Source:UniProtKB/TrEMBL;Acc:Q4WRF3]
#INFO:	QUERY:	AFUA_1G16523	AFUA_1G16523	40S ribosomal protein S25, putative [Source:UniProtKB/TrEMBL;Acc:Q4WRF2]
#INFO:	QUERY:	AFUA_1G16680	AFUA_1G16680	Putative uncharacterized protein [Source:UniProtKB/TrEMBL;Acc:Q4WRD5]
#INFO:	QUERY:	AFUA_1G16790	AFUA_1G16790	Putative uncharacterized protein [Source:UniProtKB/TrEMBL;Acc:Q4WRC3]
#INFO:	QUERY:	AFUA_1G16820	AFUA_1G16820	Signal recognition particle 19 kDa protein, putative [Source:UniProtKB/TrEMBL;Acc:Q4WRC0]
#INFO:	QUERY:	AFUA_1G16840	AFUA_1G16840	Translationally-controlled tumor protein homolog [Source:UniProtKB/Swiss-Prot;Acc:Q4WRB8]
#INFO:	QUERY:	AFUA_1G16970	AFUA_1G16970	ADP-ribosylation factor family protein [Source:UniProtKB/TrEMBL;Acc:Q4WRA5]
#INFO:	QUERY:	AFUA_1G17280	AFUA_1G17280	Putative uncharacterized protein [Source:UniProtKB/TrEMBL;Acc:Q4WR74]
#INFO:	QUERY:	AFUA_2G00760	AFUA_2G00760	Probable pectate lyase A [Source:UniProtKB/Swiss-Prot;Acc:Q4WIT0]
#INFO:	QUERY:	AFUA_2G00780	AFUA_2G00780	MFS multidrug transporter, putative [Source:UniProtKB/TrEMBL;Acc:Q4WIS8]
#INFO:	QUERY:	AFUA_2G01010	AFUA_2G01010	Myo-inositol-phosphate synthase, putative [Source:UniProtKB/TrEMBL;Acc:Q4WIQ6]
#INFO:	QUERY:	AFUA_2G01170	AFUA_2G01170	1,3-beta-glucanosyltransferase gel1 [Source:UniProtKB/Swiss-Prot;Acc:P0C7S9]
#INFO:	QUERY:	AFUA_2G01210	AFUA_2G01210	ATP-dependent RNA helicase dbp5 [Source:UniProtKB/Swiss-Prot;Acc:Q4WIN6]
#INFO:	QUERY:	AFUA_2G01250	AFUA_2G01250	Serine peptidase, putative [Source:UniProtKB/TrEMBL;Acc:Q4WIN2]
#INFO:	QUERY:	AFUA_2G01320	AFUA_2G01320	Potassium/sodium P-type ATPase, putative [Source:UniProtKB/TrEMBL;Acc:Q4WIM5]
#INFO:	QUERY:	AFUA_2G01330	AFUA_2G01330	Exosome complex subunit Rrp46, putative [Source:UniProtKB/TrEMBL;Acc:Q4WIM4]
#INFO:	QUERY:	AFUA_2G01430	AFUA_2G01430	Putative uncharacterized protein [Source:UniProtKB/TrEMBL;Acc:Q4WIL4]
#INFO:	QUERY:	AFUA_2G01610	AFUA_2G01610	Putative uncharacterized protein [Source:UniProtKB/TrEMBL;Acc:Q4WIJ7]
#INFO:	QUERY:	AFUA_2G01630	AFUA_2G01630	MSF1 domain protein [Source:UniProtKB/TrEMBL;Acc:Q4WIJ5]
#INFO:	QUERY:	AFUA_2G01750	AFUA_2G01750	Methionine aminopeptidase 2-2 [Source:UniProtKB/Swiss-Prot;Acc:Q4WII3]
#INFO:	QUERY:	AFUA_2G02000	AFUA_2G02000	Putative uncharacterized protein [Source:UniProtKB/TrEMBL;Acc:Q4WIF8]
#INFO:	QUERY:	AFUA_2G02070	AFUA_2G02070	CCR4-NOT transcription complex, subunit 3 [Source:UniProtKB/TrEMBL;Acc:Q4WIF1]
#INFO:	QUERY:	AFUA_2G02100	AFUA_2G02100	Dihydrolipoyl dehydrogenase [Source:UniProtKB/TrEMBL;Acc:Q4WIE8]
#INFO:	QUERY:	AFUA_2G02130	AFUA_2G02130	Fatty acid desaturase, putative [Source:UniProtKB/TrEMBL;Acc:Q4WIE5]
#INFO:	QUERY:	AFUA_2G02150	AFUA_2G02150	40S ribosomal protein S10a [Source:UniProtKB/TrEMBL;Acc:Q4WIE3]
#INFO:	QUERY:	AFUA_2G02220	AFUA_2G02220	Sterol 3-beta-glucosyltransferase [Source:UniProtKB/Swiss-Prot;Acc:Q4WID6]
#INFO:	QUERY:	AFUA_2G02270	AFUA_2G02270	40S ribosomal protein S14, putative [Source:UniProtKB/TrEMBL;Acc:Q4WID1]
#INFO:	QUERY:	AFUA_2G02340	AFUA_2G02340	Exosome complex exonuclease Rrp40, putative [Source:UniProtKB/TrEMBL;Acc:Q4WIC4]
#INFO:	QUERY:	AFUA_2G02380	AFUA_2G02380	Putative uncharacterized protein [Source:UniProtKB/TrEMBL;Acc:Q4WIC0]
#INFO:	QUERY:	AFUA_2G02420	AFUA_2G02420	Cytoplasm to vacuole targeting Vps64, putative [Source:UniProtKB/TrEMBL;Acc:Q4WIB6]
#INFO:	QUERY:	AFUA_2G02450	AFUA_2G02450	Leucine Rich Repeat domain protein [Source:UniProtKB/TrEMBL;Acc:Q4WIB3]
#INFO:	QUERY:	AFUA_2G02470	AFUA_2G02470	PA and RING finger domain protein [Source:UniProtKB/TrEMBL;Acc:Q4WIB1]
#INFO:	QUERY:	AFUA_2G02560	AFUA_2G02560	Coatomer subunit gamma [Source:UniProtKB/TrEMBL;Acc:Q4WIA2]
#INFO:	QUERY:	AFUA_2G02670	AFUA_2G02670	DUF1295 domain protein [Source:UniProtKB/TrEMBL;Acc:Q4WI91]
#INFO:	QUERY:	AFUA_2G02680	AFUA_2G02680	Mitochondrial inner membrane AAA protease Yta12, putative [Source:UniProtKB/TrEMBL;Acc:Q4WI90]
#INFO:	QUERY:	AFUA_2G02690	AFUA_2G02690	Fungal specific transcription factor, putative [Source:UniProtKB/TrEMBL;Acc:Q4WI89]
#INFO:	QUERY:	AFUA_2G02700	AFUA_2G02700	Mitochondrial import inner membrane translocase subunit tim14 [Source:UniProtKB/Swiss-Prot;Acc:Q4WI88]
#INFO:	QUERY:	AFUA_2G02730	AFUA_2G02730	C2H2 finger domain protein, putative [Source:UniProtKB/TrEMBL;Acc:Q4WI85]
#INFO:	QUERY:	AFUA_2G02780	AFUA_2G02780	KH domain RNA-binding protein [Source:UniProtKB/TrEMBL;Acc:Q4WI80]
#INFO:	QUERY:	AFUA_2G02860	AFUA_2G02860	F-box domain protein [Source:UniProtKB/TrEMBL;Acc:Q4WI72]
#INFO:	QUERY:	AFUA_2G02890	AFUA_2G02890	tRNA splicing 2' phosphotransferase 1 [Source:UniProtKB/TrEMBL;Acc:Q4WI69]
#INFO:	QUERY:	AFUA_2G02960	AFUA_2G02960	Translation factor pelota, putative [Source:UniProtKB/TrEMBL;Acc:Q4WI62]
#INFO:	QUERY:	AFUA_2G03010	AFUA_2G03010	Cytochrome c subunit Vb, putative [Source:UniProtKB/TrEMBL;Acc:Q4WI57]
#INFO:	QUERY:	AFUA_2G03040	AFUA_2G03040	Ribosomal protein L34 protein, putative [Source:UniProtKB/TrEMBL;Acc:Q4WI54]
#INFO:	QUERY:	AFUA_2G03090	AFUA_2G03090	Vacuolar ABC heavy metal transporter (Hmt1), putative [Source:UniProtKB/TrEMBL;Acc:Q4WI49]
#INFO:	QUERY:	AFUA_2G03220	AFUA_2G03220	Bax Inhibitor family protein [Source:UniProtKB/TrEMBL;Acc:Q4WI36]
#INFO:	QUERY:	AFUA_2G03260	AFUA_2G03260	RNA binding protein (Rbm8A), putative [Source:UniProtKB/TrEMBL;Acc:Q4WI32]
#INFO:	QUERY:	AFUA_2G03280	AFUA_2G03280	BZIP transcription factor, putative [Source:UniProtKB/TrEMBL;Acc:Q4WI30]
#INFO:	QUERY:	AFUA_2G03310	AFUA_2G03310	Nucleoporin Nsp1, putative [Source:UniProtKB/TrEMBL;Acc:Q4WI27]
#INFO:	QUERY:	AFUA_2G03380	AFUA_2G03380	Alkaline serine protease [Source:UniProtKB/TrEMBL;Acc:Q4WI20]
#INFO:	QUERY:	AFUA_2G03390	AFUA_2G03390	Histone deacetylase RpdA/Rpd3 [Source:UniProtKB/TrEMBL;Acc:Q4WI19]
#INFO:	QUERY:	AFUA_2G03420	AFUA_2G03420	Mitochondrial import inner membrane translocase subunit tim50 [Source:UniProtKB/Swiss-Prot;Acc:Q4WI16]
#INFO:	QUERY:	AFUA_2G03590	AFUA_2G03590	40S ribosomal protein S21 [Source:UniProtKB/Swiss-Prot;Acc:Q4WI01]
#INFO:	QUERY:	AFUA_2G03650	AFUA_2G03650	Golgi to endosome transport protein (Ent3), putative [Source:UniProtKB/TrEMBL;Acc:Q4WHZ5]
#INFO:	QUERY:	AFUA_2G03720	AFUA_2G03720	Peptidyl-prolyl cis-trans isomerase [Source:UniProtKB/TrEMBL;Acc:Q4WHY9]
#INFO:	QUERY:	AFUA_2G03750	AFUA_2G03750	DNA excision repair protein (Rad26L), putative [Source:UniProtKB/TrEMBL;Acc:Q4WHY6]
#INFO:	QUERY:	AFUA_2G03760	AFUA_2G03760	RNA polymerase II subunit A C-terminal domain phosphatase ssu72 [Source:UniProtKB/Swiss-Prot;Acc:Q4WHY5]
#INFO:	QUERY:	AFUA_2G03830	AFUA_2G03830	Allergen Asp f 4 [Source:UniProtKB/Swiss-Prot;Acc:O60024]
#INFO:	QUERY:	AFUA_2G03880	AFUA_2G03880	Heme/steroid binding protein, putative [Source:UniProtKB/TrEMBL;Acc:Q4WHX3]
#INFO:	QUERY:	AFUA_2G03950	AFUA_2G03950	Serine/threonine-protein phosphatase [Source:UniProtKB/TrEMBL;Acc:Q4WHW6]
#INFO:	QUERY:	AFUA_2G04080	AFUA_2G04080	GPR/FUN34 family protein [Source:UniProtKB/TrEMBL;Acc:Q4WHV3]
#INFO:	QUERY:	AFUA_2G04090	AFUA_2G04090	Putative uncharacterized protein [Source:UniProtKB/TrEMBL;Acc:Q4WHV2]
#INFO:	QUERY:	AFUA_2G04130	AFUA_2G04130	40S ribosomal protein S11 [Source:UniProtKB/TrEMBL;Acc:Q4WHU8]
#INFO:	QUERY:	AFUA_2G04220	AFUA_2G04220	Homogentisate 1,2-dioxygenase (HmgA), putative [Source:UniProtKB/TrEMBL;Acc:Q4WHT9]
#INFO:	QUERY:	AFUA_2G04360	AFUA_2G04360	WD repeat protein [Source:UniProtKB/TrEMBL;Acc:A4D9U2]
#INFO:	QUERY:	AFUA_2G04430	AFUA_2G04430	DUF21 and CBS domain protein (Mam3), putative [Source:UniProtKB/TrEMBL;Acc:Q4WHR9]
#INFO:	QUERY:	AFUA_2G04560	AFUA_2G04560	Oxidoreductase, short-chain dehydrogenase/reductase family [Source:UniProtKB/TrEMBL;Acc:Q4WHQ5]
#INFO:	QUERY:	AFUA_2G04630	AFUA_2G04630	Translation elongation factor EF-1 subunit, putative [Source:UniProtKB/TrEMBL;Acc:A4D9V2]
#INFO:	QUERY:	AFUA_2G04700	AFUA_2G04700	RNA binding effector protein Scp160, putative [Source:UniProtKB/TrEMBL;Acc:Q4WHP1]
#INFO:	QUERY:	AFUA_2G04770	AFUA_2G04770	Autophagy-related protein 13 [Source:UniProtKB/Swiss-Prot;Acc:Q4WHN5]
#INFO:	QUERY:	AFUA_2G04820	AFUA_2G04820	Translation release factor eRF3, putative [Source:UniProtKB/TrEMBL;Acc:Q4WHN0]
#INFO:	QUERY:	AFUA_2G04940	AFUA_2G04940	KH domain RNA binding protein [Source:UniProtKB/TrEMBL;Acc:Q4WHL8]
#INFO:	QUERY:	AFUA_2G05040	AFUA_2G05040	Glycerol:H+ symporter (Gup1), putative [Source:UniProtKB/TrEMBL;Acc:Q4WHK8]
#INFO:	QUERY:	AFUA_2G05110	AFUA_2G05110	Small nuclear ribonucleoprotein SmD1, putative [Source:UniProtKB/TrEMBL;Acc:Q4WHK1]
#INFO:	QUERY:	AFUA_2G05400	AFUA_2G05400	Sugar hydrolase, putative [Source:UniProtKB/TrEMBL;Acc:Q4WHH3]
#INFO:	QUERY:	AFUA_2G05470	AFUA_2G05470	Sister chromatid cohesion protein Mis4, putative [Source:UniProtKB/TrEMBL;Acc:Q4WHG7]
#INFO:	QUERY:	AFUA_2G05510	AFUA_2G05510	Mitochondrial F1F0 ATP synthase subunit F (Atp17), putative [Source:UniProtKB/TrEMBL;Acc:Q4WHG3]
#INFO:	QUERY:	AFUA_2G05530	AFUA_2G05530	Histone acetyltransferase esa1 [Source:UniProtKB/Swiss-Prot;Acc:Q4WHG1]
#INFO:	QUERY:	AFUA_2G05570	AFUA_2G05570	Putative uncharacterized protein [Source:UniProtKB/TrEMBL;Acc:Q4WHF7]
#INFO:	QUERY:	AFUA_2G05750	AFUA_2G05750	Agmatinase, putative [Source:UniProtKB/TrEMBL;Acc:Q4WHD9]
#INFO:	QUERY:	AFUA_2G05770	AFUA_2G05770	SAGA complex component (Sgf73), putative [Source:UniProtKB/TrEMBL;Acc:Q4WHD7]
#INFO:	QUERY:	AFUA_2G05780	AFUA_2G05780	mRNA-capping enzyme subunit alpha [Source:UniProtKB/TrEMBL;Acc:Q4WHD6]
#INFO:	QUERY:	AFUA_2G05850	AFUA_2G05850	Double-strand-break repair protein rad21 [Source:UniProtKB/TrEMBL;Acc:Q4WHC9]
#INFO:	QUERY:	AFUA_2G05910	AFUA_2G05910	Hexokinase Kxk, putative [Source:UniProtKB/TrEMBL;Acc:Q4WHC3]
#INFO:	QUERY:	AFUA_2G05940	AFUA_2G05940	Putative uncharacterized protein [Source:UniProtKB/TrEMBL;Acc:Q4WHC0]
#INFO:	QUERY:	AFUA_2G05970	AFUA_2G05970	JmjC domain-containing histone demethylation protein 1 [Source:UniProtKB/Swiss-Prot;Acc:Q4WHB7]
#INFO:	QUERY:	AFUA_2G06060	AFUA_2G06060	Transcriptional co-activator (Hfi1/Ada1), putative [Source:UniProtKB/TrEMBL;Acc:Q4WHA8]
#INFO:	QUERY:	AFUA_2G06120	AFUA_2G06120	Putative uncharacterized protein [Source:UniProtKB/TrEMBL;Acc:Q4WHA2]
#INFO:	QUERY:	AFUA_2G06260	AFUA_2G06260	Putative uncharacterized protein [Source:UniProtKB/TrEMBL;Acc:Q4WH88]
#INFO:	QUERY:	AFUA_2G06320	AFUA_2G06320	Replication protein A 70 kDa DNA-binding subunit [Source:UniProtKB/TrEMBL;Acc:Q4WH82]
#INFO:	QUERY:	AFUA_2G07340	AFUA_2G07340	COP9 subunit 3, putative [Source:UniProtKB/TrEMBL;Acc:Q4X283]
#INFO:	QUERY:	AFUA_2G07350	AFUA_2G07350	Gamma-glutamyl phosphate reductase [Source:UniProtKB/TrEMBL;Acc:Q4X282]
#INFO:	QUERY:	AFUA_2G07370	N/A	N/A
#INFO:	QUERY:	AFUA_2G07380	AFUA_2G07380	60S ribosomal protein L18 [Source:UniProtKB/TrEMBL;Acc:Q4X279]
#INFO:	QUERY:	AFUA_2G07410	AFUA_2G07410	Pre-mRNA splicing factor (Srp1), putative [Source:UniProtKB/TrEMBL;Acc:Q4X276]
#INFO:	QUERY:	AFUA_2G07420	AFUA_2G07420	Actin-bundling protein Sac6, putative [Source:UniProtKB/TrEMBL;Acc:Q4X275]
#INFO:	QUERY:	AFUA_2G07440	AFUA_2G07440	Thioesterase family protein [Source:UniProtKB/TrEMBL;Acc:Q4X273]
#INFO:	QUERY:	AFUA_2G07560	AFUA_2G07560	Mitochondrial inner membrane protease atp23 [Source:UniProtKB/Swiss-Prot;Acc:Q4X261]
#INFO:	QUERY:	AFUA_2G07660	AFUA_2G07660	Cyclin-dependent protein kinase complex component, putative [Source:UniProtKB/TrEMBL;Acc:Q4X252]
#INFO:	QUERY:	AFUA_2G07810	AFUA_2G07810	Serine hydroxymethyltransferase [Source:UniProtKB/TrEMBL;Acc:Q4X237]
#INFO:	QUERY:	AFUA_2G07840	AFUA_2G07840	Competence/damage-inducible protein CinA, putative [Source:UniProtKB/TrEMBL;Acc:Q4X234]
#INFO:	QUERY:	AFUA_2G07960	AFUA_2G07960	Translational activator, putative [Source:UniProtKB/TrEMBL;Acc:Q4X222]
#INFO:	QUERY:	AFUA_2G07970	AFUA_2G07970	60S ribosomal protein L19 [Source:UniProtKB/TrEMBL;Acc:Q4X220]
#INFO:	QUERY:	AFUA_2G08060	AFUA_2G08060	Involucrin repeat protein [Source:UniProtKB/TrEMBL;Acc:Q4X212]
#INFO:	QUERY:	AFUA_2G08130	AFUA_2G08130	60S ribosomal protein L44 [Source:UniProtKB/TrEMBL;Acc:Q4X205]
#INFO:	QUERY:	AFUA_2G08170	AFUA_2G08170	RNA polymerase II transcription factor SIII (Elongin) subunit A, putative [Source:UniProtKB/TrEMBL;Acc:Q4X201]
#INFO:	QUERY:	AFUA_2G08220	N/A	N/A
#INFO:	QUERY:	AFUA_2G08300	AFUA_2G08300	DnaJ domain protein, putative [Source:UniProtKB/TrEMBL;Acc:Q4X1Y9]
#INFO:	QUERY:	AFUA_2G08360	AFUA_2G08360	Orotidine 5'-phosphate decarboxylase [Source:UniProtKB/Swiss-Prot;Acc:O13410]
#INFO:	QUERY:	AFUA_2G08540	AFUA_2G08540	DNA-directed RNA polymerase subunit [Source:UniProtKB/TrEMBL;Acc:Q4X1W6]
#INFO:	QUERY:	AFUA_2G08560	AFUA_2G08560	Putative uncharacterized protein [Source:UniProtKB/TrEMBL;Acc:Q4X1W3]
#INFO:	QUERY:	AFUA_2G08600	AFUA_2G08600	1-acylglycerol-3-phosphate acyltransferase (AtaAp), putative [Source:UniProtKB/TrEMBL;Acc:Q4X1V9]
#INFO:	QUERY:	AFUA_2G08620	AFUA_2G08620	20S cyclosome subunit (BimA/Nuc2/Cdc27), putative [Source:UniProtKB/TrEMBL;Acc:Q4X1V7]
#INFO:	QUERY:	AFUA_2G08730	AFUA_2G08730	Putative uncharacterized protein [Source:UniProtKB/TrEMBL;Acc:Q4X1U6]
#INFO:	QUERY:	AFUA_2G08740	AFUA_2G08740	ZIP metal ion transporter, putative [Source:UniProtKB/TrEMBL;Acc:Q4X1U5]
#INFO:	QUERY:	AFUA_2G08990	AFUA_2G08990	Eukaryotic translation initiation factor 5, putative [Source:UniProtKB/TrEMBL;Acc:Q4X1S0]
#INFO:	QUERY:	AFUA_2G09000	AFUA_2G09000	Putative uncharacterized protein [Source:UniProtKB/TrEMBL;Acc:Q4X1R9]
#INFO:	QUERY:	AFUA_2G09040	AFUA_2G09040	Vacuolar transporter chaperone (Vtc4), putative [Source:UniProtKB/TrEMBL;Acc:Q4X1R5]
#INFO:	QUERY:	AFUA_2G09090	AFUA_2G09090	Prohibitin, putative [Source:UniProtKB/TrEMBL;Acc:Q4X1R0]
#INFO:	QUERY:	AFUA_2G09100	AFUA_2G09100	Polyadenylation factor subunit CstF64, putative [Source:UniProtKB/TrEMBL;Acc:Q4X1Q9]
#INFO:	QUERY:	AFUA_2G09130	AFUA_2G09130	NADH-ubiquinone dehydrogenase 24 kDa subunit, putative [Source:UniProtKB/TrEMBL;Acc:Q4X1Q6]
#INFO:	QUERY:	AFUA_2G09200	AFUA_2G09200	60S ribosomal protein L30, putative [Source:UniProtKB/TrEMBL;Acc:Q4X1P9]
#INFO:	QUERY:	AFUA_2G09210	AFUA_2G09210	60S ribosomal protein L10 [Source:UniProtKB/TrEMBL;Acc:Q4X1P8]
#INFO:	QUERY:	AFUA_2G09220	AFUA_2G09220	Putative uncharacterized protein [Source:UniProtKB/TrEMBL;Acc:Q4X1P7]
#INFO:	QUERY:	AFUA_2G09570	AFUA_2G09570	Serine/threonine protein kinase [Source:UniProtKB/TrEMBL;Acc:Q4X1L2]
#INFO:	QUERY:	AFUA_2G09710	AFUA_2G09710	Protein kinase (NpkA), putative [Source:UniProtKB/TrEMBL;Acc:Q4X1J9]
#INFO:	QUERY:	AFUA_2G09730	AFUA_2G09730	Putative uncharacterized protein [Source:UniProtKB/TrEMBL;Acc:Q4X1J7]
#INFO:	QUERY:	AFUA_2G09800	AFUA_2G09800	Putative uncharacterized protein [Source:UniProtKB/TrEMBL;Acc:Q4X1J0]
#INFO:	QUERY:	AFUA_2G09830	AFUA_2G09830	ARF GTPase activator (Glo3), putative [Source:UniProtKB/TrEMBL;Acc:Q4X1I7]
#INFO:	QUERY:	AFUA_2G10090	AFUA_2G10090	40S ribosomal protein S15, putative [Source:UniProtKB/TrEMBL;Acc:Q4X1G1]
#INFO:	QUERY:	AFUA_2G10100	AFUA_2G10100	60S acidic ribosomal protein P2 [Source:UniProtKB/Swiss-Prot;Acc:Q9UUZ6]
#INFO:	QUERY:	AFUA_2G10150	AFUA_2G10150	Peroxisome biosynthesis protein (PAS1/Peroxin-1), putative [Source:UniProtKB/TrEMBL;Acc:Q4X1F5]
#INFO:	QUERY:	AFUA_2G10300	AFUA_2G10300	40S ribosomal protein S17, putative [Source:UniProtKB/TrEMBL;Acc:Q4X1E0]
#INFO:	QUERY:	AFUA_2G10340	AFUA_2G10340	AP-2 adaptor complex subunit beta, putative [Source:UniProtKB/TrEMBL;Acc:Q4X1D6]
#INFO:	QUERY:	AFUA_2G10370	AFUA_2G10370	Iron-sulfur cluster assembly accessory protein Isa2, putative [Source:UniProtKB/TrEMBL;Acc:Q4X1D3]
#INFO:	QUERY:	AFUA_2G10400	AFUA_2G10400	C6 transcription factor, putative [Source:UniProtKB/TrEMBL;Acc:Q4X1D0]
#INFO:	QUERY:	AFUA_2G10440	AFUA_2G10440	40S ribosomal protein S11 [Source:UniProtKB/TrEMBL;Acc:Q4X1C6]
#INFO:	QUERY:	AFUA_2G10500	AFUA_2G10500	40S ribosomal protein Rps16, putative [Source:UniProtKB/TrEMBL;Acc:Q4X1C0]
#INFO:	QUERY:	AFUA_2G10510	AFUA_2G10510	50S ribosomal protein L13 [Source:UniProtKB/TrEMBL;Acc:Q4X1B9]
#INFO:	QUERY:	AFUA_2G10600	AFUA_2G10600	NADH-ubiquinone oxidoreductase 299 kDa subunit, putative [Source:UniProtKB/TrEMBL;Acc:Q4X1B0]
#INFO:	QUERY:	AFUA_2G10610	AFUA_2G10610	COPI vesicle coat beta' subunit, putative [Source:UniProtKB/TrEMBL;Acc:Q4X1A9]
#INFO:	QUERY:	AFUA_2G10850	AFUA_2G10850	C6 finger domain protein, putative [Source:UniProtKB/TrEMBL;Acc:Q4X185]
#INFO:	QUERY:	AFUA_2G11000	AFUA_2G11000	Putative uncharacterized protein [Source:UniProtKB/TrEMBL;Acc:Q4X170]
#INFO:	QUERY:	AFUA_2G11110	AFUA_2G11110	Structural maintenance of chromosomes protein [Source:UniProtKB/TrEMBL;Acc:Q4X159]
#INFO:	QUERY:	AFUA_2G11190	AFUA_2G11190	Pol II transcription elongation factor subunit Cdc73, putative [Source:UniProtKB/TrEMBL;Acc:Q4X151]
#INFO:	QUERY:	AFUA_2G11320	AFUA_2G11320	Putative uncharacterized protein [Source:UniProtKB/TrEMBL;Acc:Q4X138]
#INFO:	QUERY:	AFUA_2G11475	AFUA_2G11475	BAR domain protein [Source:UniProtKB/TrEMBL;Acc:A4D9A0]
#INFO:	QUERY:	AFUA_2G11540	AFUA_2G11540	Very-long-chain 3-oxoacyl-CoA reductase [Source:UniProtKB/Swiss-Prot;Acc:Q4X117]
#INFO:	QUERY:	AFUA_2G11660	AFUA_2G11660	Rad4 family protein [Source:UniProtKB/TrEMBL;Acc:Q4X105]
#INFO:	QUERY:	AFUA_2G11740	AFUA_2G11740	Lon protease homolog, mitochondrial [Source:UniProtKB/Swiss-Prot;Acc:Q4X0Z7]
#INFO:	QUERY:	AFUA_2G11780	AFUA_2G11780	Probable DNA-binding protein creA [Source:UniProtKB/Swiss-Prot;Acc:Q4X0Z3]
#INFO:	QUERY:	AFUA_2G11830	AFUA_2G11830	Putative uncharacterized protein [Source:UniProtKB/TrEMBL;Acc:Q4X0Y8]
#INFO:	QUERY:	AFUA_2G11850	AFUA_2G11850	60S ribosomal protein L3 [Source:UniProtKB/Swiss-Prot;Acc:Q8NKF4]
#INFO:	QUERY:	AFUA_2G11890	AFUA_2G11890	Putative uncharacterized protein [Source:UniProtKB/TrEMBL;Acc:Q4X0Y2]
#INFO:	QUERY:	AFUA_2G11900	AFUA_2G11900	Pyruvate dehydrogenase kinase [Source:UniProtKB/TrEMBL;Acc:Q4X0Y1]
#INFO:	QUERY:	AFUA_2G11910	AFUA_2G11910	Putative uncharacterized protein [Source:UniProtKB/TrEMBL;Acc:Q4X0Y0]
#INFO:	QUERY:	AFUA_2G11970	AFUA_2G11970	Phospholipase A2 (PlaA), putative [Source:UniProtKB/TrEMBL;Acc:Q4X0X4]
#INFO:	QUERY:	AFUA_2G12020	AFUA_2G12020	U6 snRNA-associated Sm-like protein LSM4, putative [Source:UniProtKB/TrEMBL;Acc:Q4X0W9]
#INFO:	QUERY:	AFUA_2G12060	AFUA_2G12060	F-box and WD repeat-containing protein [Source:UniProtKB/TrEMBL;Acc:Q4X0W5]
#INFO:	QUERY:	AFUA_2G12140	AFUA_2G12140	Voltage-gated chloride channel, putative [Source:UniProtKB/TrEMBL;Acc:Q4X0V7]
#INFO:	QUERY:	AFUA_2G12180	AFUA_2G12180	Lectin family integral membrane protein, putative [Source:UniProtKB/TrEMBL;Acc:Q4X0V3]
#INFO:	QUERY:	AFUA_2G12190	AFUA_2G12190	Mitochondrial import inner membrane translocase subunit tim13 [Source:UniProtKB/Swiss-Prot;Acc:Q4X0V2]
#INFO:	QUERY:	AFUA_2G12230	AFUA_2G12230	Mitochondrial large ribosomal subunit protein L16, putative [Source:UniProtKB/TrEMBL;Acc:Q4X0U8]
#INFO:	QUERY:	AFUA_2G12360	AFUA_2G12360	WD repeat protein [Source:UniProtKB/TrEMBL;Acc:Q4X0T5]
#INFO:	QUERY:	AFUA_2G12400	AFUA_2G12400	ATP synthase oligomycin sensitivity conferral protein, putative [Source:UniProtKB/TrEMBL;Acc:Q4X0T1]
#INFO:	QUERY:	AFUA_2G12420	AFUA_2G12420	Putative uncharacterized protein [Source:UniProtKB/TrEMBL;Acc:Q4X0S9]
#INFO:	QUERY:	AFUA_2G12480	AFUA_2G12480	Protein btn1 [Source:UniProtKB/Swiss-Prot;Acc:Q4X0S3]
#INFO:	QUERY:	AFUA_2G12580	AFUA_2G12580	Translocation protein Sec62, putative [Source:UniProtKB/TrEMBL;Acc:Q4X0R3]
#INFO:	QUERY:	AFUA_2G12930	AFUA_2G12930	Putative uncharacterized protein [Source:UniProtKB/TrEMBL;Acc:Q4X0M9]
#INFO:	QUERY:	AFUA_2G12960	AFUA_2G12960	PAPA-1-like conserved region protein [Source:UniProtKB/TrEMBL;Acc:Q4X0M6]
#INFO:	QUERY:	AFUA_2G13000	AFUA_2G13000	Putative uncharacterized protein [Source:UniProtKB/TrEMBL;Acc:Q4X0M2]
#INFO:	QUERY:	AFUA_2G13030	AFUA_2G13030	Phenylalanyl-tRNA synthetase alpha subunit (PodG), putative [Source:UniProtKB/TrEMBL;Acc:Q4X0L8]
#INFO:	QUERY:	AFUA_2G13170	AFUA_2G13170	OB-fold nucleic acid binding domain [Source:UniProtKB/TrEMBL;Acc:Q4X0K4]
#INFO:	QUERY:	AFUA_2G13240	AFUA_2G13240	V-type ATPase, B subunit, putative [Source:UniProtKB/TrEMBL;Acc:Q4X0J7]
#INFO:	QUERY:	AFUA_2G13530	AFUA_2G13530	Translation elongation factor EF-2 subunit, putative [Source:UniProtKB/TrEMBL;Acc:Q4X0G7]
#INFO:	QUERY:	AFUA_2G13630	AFUA_2G13630	Aromatic aminotransferase Aro8, putative [Source:UniProtKB/TrEMBL;Acc:Q4X0F7]
#INFO:	QUERY:	AFUA_2G13710	AFUA_2G13710	NADH-ubiquinone oxidoreductase 49 kDa subunit, putative [Source:UniProtKB/TrEMBL;Acc:Q4X0E9]
#INFO:	QUERY:	AFUA_2G13770	AFUA_2G13770	C2H2 conidiation transcription factor FlbC [Source:UniProtKB/TrEMBL;Acc:Q4X0E3]
#INFO:	QUERY:	AFUA_2G13780	AFUA_2G13780	Splicing factor 3B subunit 1, putative [Source:UniProtKB/TrEMBL;Acc:Q4X0E2]
#INFO:	QUERY:	AFUA_2G13820	AFUA_2G13820	SAP domain protein, putative [Source:UniProtKB/TrEMBL;Acc:Q4X0D8]
#INFO:	QUERY:	AFUA_2G13850	AFUA_2G13850	Protein phosphatase regulatory subunit Gac1, putative [Source:UniProtKB/TrEMBL;Acc:Q4X0D5]
#INFO:	QUERY:	AFUA_2G13860	AFUA_2G13860	Histone H4 [Source:UniProtKB/TrEMBL;Acc:Q4X0D4]
#INFO:	QUERY:	AFUA_2G14060	AFUA_2G14060	NADH-cytochrome b5 reductase 1 [Source:UniProtKB/Swiss-Prot;Acc:Q4X0B5]
#INFO:	QUERY:	AFUA_2G14220	AFUA_2G14220	Vacuolar protein sorting protein Vps66, putative [Source:UniProtKB/TrEMBL;Acc:Q4X098]
#INFO:	QUERY:	AFUA_2G14620	AFUA_2G14620	Putative uncharacterized protein [Source:UniProtKB/TrEMBL;Acc:Q4X059]
#INFO:	QUERY:	AFUA_2G14710	AFUA_2G14710	Arsenite resistance protein Ars2, putative [Source:UniProtKB/TrEMBL;Acc:Q4X050]
#INFO:	QUERY:	AFUA_2G14800	AFUA_2G14800	HLH transcription factor (Hpa3), putative [Source:UniProtKB/TrEMBL;Acc:Q4X041]
#INFO:	QUERY:	AFUA_2G14890	AFUA_2G14890	Bromodomain associated domain protein [Source:UniProtKB/TrEMBL;Acc:Q4X032]
#INFO:	QUERY:	AFUA_2G14905	AFUA_2G14905	NADH-ubiquinone oxidoreductase 12 kDa subunit, putative [Source:UniProtKB/TrEMBL;Acc:Q4X030]
#INFO:	QUERY:	AFUA_2G14920	AFUA_2G14920	Protein kinase, putative [Source:UniProtKB/TrEMBL;Acc:Q4X028]
#INFO:	QUERY:	AFUA_2G14940	AFUA_2G14940	Putative uncharacterized protein [Source:UniProtKB/TrEMBL;Acc:Q4X026]
#INFO:	QUERY:	AFUA_2G15030	AFUA_2G15030	C-3 sterol dehydrogenase/C-4 decarboxylase [Source:UniProtKB/TrEMBL;Acc:Q4X017]
#INFO:	QUERY:	AFUA_2G15050	AFUA_2G15050	Rho GTPase activator (Lrg11), putative [Source:UniProtKB/TrEMBL;Acc:Q4X015]
#INFO:	QUERY:	AFUA_2G15130	AFUA_2G15130	ABC multidrug transporter, putative [Source:UniProtKB/TrEMBL;Acc:Q4X006]
#INFO:	QUERY:	AFUA_2G15165	AFUA_2G15165	Putative uncharacterized protein [Source:UniProtKB/TrEMBL;Acc:Q4X002]
#INFO:	QUERY:	AFUA_2G15500	AFUA_2G15500	Small nuclear ribonucleoprotein SmF, putative [Source:UniProtKB/TrEMBL;Acc:Q4WZW8]
#INFO:	QUERY:	AFUA_2G15580	AFUA_2G15580	Putative uncharacterized protein [Source:UniProtKB/TrEMBL;Acc:Q4WZW0]
#INFO:	QUERY:	AFUA_2G15630	AFUA_2G15630	Pyruvate formate lyase activating enzyme, putative [Source:UniProtKB/TrEMBL;Acc:Q4WZV5]
#INFO:	QUERY:	AFUA_2G15690	AFUA_2G15690	Putative uncharacterized protein [Source:UniProtKB/TrEMBL;Acc:Q4WZU9]
#INFO:	QUERY:	AFUA_2G15760	AFUA_2G15760	Poly(A)+ RNA transport protein (UbaA), putative [Source:UniProtKB/TrEMBL;Acc:Q4WZU2]
#INFO:	QUERY:	AFUA_2G15840	AFUA_2G15840	HET-C domain protein HetC [Source:UniProtKB/TrEMBL;Acc:Q4WZT4]
#INFO:	QUERY:	AFUA_2G15850	AFUA_2G15850	Phytanoyl-CoA dioxygenase family protein [Source:UniProtKB/TrEMBL;Acc:Q4WZT3]
#INFO:	QUERY:	AFUA_2G15880	AFUA_2G15880	Mitotic spindle checkpoint protein (Mad2B), putative [Source:UniProtKB/TrEMBL;Acc:Q4WZT0]
#INFO:	QUERY:	AFUA_2G15910	AFUA_2G15910	Mannan polymerase II complex ANP1 subunit Anp1, putative [Source:UniProtKB/TrEMBL;Acc:A4D9C0]
#INFO:	QUERY:	AFUA_2G16020	AFUA_2G16020	T-complex protein 1 subunit alpha [Source:UniProtKB/TrEMBL;Acc:Q4WZR6]
#INFO:	QUERY:	AFUA_2G16030	AFUA_2G16030	WD repeat protein [Source:UniProtKB/TrEMBL;Acc:Q4WZR5]
#INFO:	QUERY:	AFUA_2G16210	AFUA_2G16210	Chromosome condensation protein (CrcB), putative [Source:UniProtKB/TrEMBL;Acc:Q4WZP6]
#INFO:	QUERY:	AFUA_2G16240	AFUA_2G16240	Cell division control protein Cdc25, putative [Source:UniProtKB/TrEMBL;Acc:Q4WZP3]
#INFO:	QUERY:	AFUA_2G16370	AFUA_2G16370	60S ribosomal protein L32 [Source:UniProtKB/TrEMBL;Acc:Q4WZN0]
#INFO:	QUERY:	AFUA_2G16450	N/A	N/A
#INFO:	QUERY:	AFUA_2G16470	AFUA_2G16470	Ubiquitin conjugating enzyme (UbcF), putative [Source:UniProtKB/TrEMBL;Acc:Q4WZL9]
#INFO:	QUERY:	AFUA_2G16480	AFUA_2G16480	Palmitoyltransferase pfa3 [Source:UniProtKB/Swiss-Prot;Acc:Q4WZL8]
#INFO:	QUERY:	AFUA_2G16660	AFUA_2G16660	tRNA nucleotidyltransferase [Source:UniProtKB/TrEMBL;Acc:Q4WZK0]
#INFO:	QUERY:	AFUA_2G16670	AFUA_2G16670	Putative uncharacterized protein [Source:UniProtKB/TrEMBL;Acc:Q4WZJ9]
#INFO:	QUERY:	AFUA_2G16780	AFUA_2G16780	DDT domain protein [Source:UniProtKB/TrEMBL;Acc:Q4WZI8]
#INFO:	QUERY:	AFUA_2G16840	AFUA_2G16840	SWI-SNF complex subunit (Snf5), putative [Source:UniProtKB/TrEMBL;Acc:Q4WZI2]
#INFO:	QUERY:	AFUA_2G16880	AFUA_2G16880	60S ribosomal protein L37a [Source:UniProtKB/TrEMBL;Acc:Q4WZH8]
#INFO:	QUERY:	AFUA_2G16930	AFUA_2G16930	Succinate:fumarate antiporter (Acr1), putative [Source:UniProtKB/TrEMBL;Acc:Q4WZH3]
#INFO:	QUERY:	AFUA_2G17080	AFUA_2G17080	Integral membrane protein 25D9-6 [Source:UniProtKB/TrEMBL;Acc:Q4WZG1]
#INFO:	QUERY:	AFUA_2G17110	AFUA_2G17110	Cell division control protein Cdc48 [Source:UniProtKB/TrEMBL;Acc:E9QVU7]
#INFO:	QUERY:	AFUA_2G17120	N/A	N/A
#INFO:	QUERY:	AFUA_2G17170	AFUA_2G17170	Na+/H+ antiporter Nha1 [Source:UniProtKB/TrEMBL;Acc:Q4WZF2]
#INFO:	QUERY:	AFUA_2G17290	AFUA_2G17290	Putative uncharacterized protein [Source:UniProtKB/TrEMBL;Acc:Q4WZE0]
#INFO:	QUERY:	AFUA_2G17430	AFUA_2G17430	Oxidoreductase 2-nitropropane dioxygenase family, putative [Source:UniProtKB/TrEMBL;Acc:Q4WZC5]
#INFO:	QUERY:	AFUA_3G00840	AFUA_3G00840	FAD-dependent oxygenase, putative [Source:UniProtKB/TrEMBL;Acc:Q4WFW0]
#INFO:	QUERY:	AFUA_3G00900	AFUA_3G00900	Alpha-amylase, putative [Source:UniProtKB/TrEMBL;Acc:Q4WFV4]
#INFO:	QUERY:	AFUA_3G01130	AFUA_3G01130	Cell wall protein, putative [Source:UniProtKB/TrEMBL;Acc:Q4WFT1]
#INFO:	QUERY:	AFUA_3G01580	AFUA_3G01580	GMC oxidoreductase, putative [Source:UniProtKB/TrEMBL;Acc:Q4WFN7]
#INFO:	QUERY:	AFUA_3G02320	AFUA_3G02320	C2H2 finger domain protein (Kin17), putative [Source:UniProtKB/TrEMBL;Acc:Q4WFG0]
#INFO:	QUERY:	AFUA_3G02330	AFUA_3G02330	Chromatin remodeling complex subunit (Arp9), putative [Source:UniProtKB/TrEMBL;Acc:Q4WFF9]
#INFO:	QUERY:	AFUA_3G02340	AFUA_3G02340	CBF/NF-Y family transcription factor, putative [Source:UniProtKB/TrEMBL;Acc:Q4WFF8]
#INFO:	QUERY:	AFUA_3G03410	AFUA_3G03410	Enoyl-CoA hydratase/isomerase family protein [Source:UniProtKB/TrEMBL;Acc:Q4WF54]
#INFO:	QUERY:	AFUA_3G03640	AFUA_3G03640	MFS siderochrome iron transporter MirB [Source:UniProtKB/TrEMBL;Acc:Q4WF31]
#INFO:	QUERY:	AFUA_3G03660	AFUA_3G03660	Siderophore esterase IroE-like, putative [Source:UniProtKB/TrEMBL;Acc:Q4WF29]
#INFO:	QUERY:	AFUA_3G04060	AFUA_3G04060	SNF7 family protein Fti1/Did2, putative [Source:UniProtKB/TrEMBL;Acc:Q4WEY9]
#INFO:	QUERY:	AFUA_3G04260	AFUA_3G04260	DNA-binding protein HGH1, putative [Source:UniProtKB/TrEMBL;Acc:Q4WEX2]
#INFO:	QUERY:	AFUA_3G05350	AFUA_3G05350	Histone H2B [Source:UniProtKB/Swiss-Prot;Acc:Q4WWC5]
#INFO:	QUERY:	AFUA_3G05360	AFUA_3G05360	N/A
#INFO:	QUERY:	AFUA_3G05370	AFUA_3G05370	Dihydrolipoamide succinyltransferase, putative [Source:UniProtKB/TrEMBL;Acc:Q4WWC7]
#INFO:	QUERY:	AFUA_3G05380	AFUA_3G05380	Putative uncharacterized protein [Source:UniProtKB/TrEMBL;Acc:Q4WWC8]
#INFO:	QUERY:	AFUA_3G05400	AFUA_3G05400	DnaJ and TPR domain protein [Source:UniProtKB/TrEMBL;Acc:Q4WWD0]
#INFO:	QUERY:	AFUA_3G05440	AFUA_3G05440	DNA repair protein Rad18, putative [Source:UniProtKB/TrEMBL;Acc:Q4WWD4]
#INFO:	QUERY:	AFUA_3G05460	AFUA_3G05460	60S ribosomal protein L20, putative [Source:UniProtKB/TrEMBL;Acc:Q4WWD6]
#INFO:	QUERY:	AFUA_3G05480	AFUA_3G05480	Cystathionine gamma-synthase, putative [Source:UniProtKB/TrEMBL;Acc:Q4WWD8]
#INFO:	QUERY:	AFUA_3G05540	AFUA_3G05540	Cell cycle protein kinase, putative [Source:UniProtKB/TrEMBL;Acc:Q4WWE4]
#INFO:	QUERY:	AFUA_3G05590	AFUA_3G05590	ATP-dependent RNA helicase chl1 [Source:UniProtKB/Swiss-Prot;Acc:Q4WWE9]
#INFO:	QUERY:	AFUA_3G05600	AFUA_3G05600	60S ribosomal protein L27a, putative [Source:UniProtKB/TrEMBL;Acc:Q4WWF0]
#INFO:	QUERY:	AFUA_3G05670	AFUA_3G05670	Putative uncharacterized protein [Source:UniProtKB/TrEMBL;Acc:Q4WWF7]
#INFO:	QUERY:	AFUA_3G05760	AFUA_3G05760	C6 transcription factor (Fcr1), putative [Source:UniProtKB/TrEMBL;Acc:Q4WWG3]
#INFO:	QUERY:	AFUA_3G05910	AFUA_3G05910	Putative uncharacterized protein [Source:UniProtKB/TrEMBL;Acc:Q4WWH8]
#INFO:	QUERY:	AFUA_3G06030	AFUA_3G06030	Ubiquitin conjugating enzyme (UbcD), putative [Source:UniProtKB/TrEMBL;Acc:Q4WWI8]
#INFO:	QUERY:	AFUA_3G06110	AFUA_3G06110	Proteasome regulatory particle subunit (RpnC), putative [Source:UniProtKB/TrEMBL;Acc:Q4WWJ6]
#INFO:	QUERY:	AFUA_3G06190	AFUA_3G06190	Cytochrome c oxidase subunit VIa, putative [Source:UniProtKB/TrEMBL;Acc:Q4WWK4]
#INFO:	QUERY:	AFUA_3G06210	AFUA_3G06210	Phosphoribosylaminoimidazole-succinocarboxamide synthase [Source:UniProtKB/TrEMBL;Acc:Q4WWK6]
#INFO:	QUERY:	AFUA_3G06255	AFUA_3G06255	Putative uncharacterized protein [Source:UniProtKB/TrEMBL;Acc:A4D9G4]
#INFO:	QUERY:	AFUA_3G06270	AFUA_3G06270	Putative uncharacterized protein [Source:UniProtKB/TrEMBL;Acc:Q4WWL2]
#INFO:	QUERY:	AFUA_3G06300	AFUA_3G06300	Rho GTPase Rac, putative [Source:UniProtKB/TrEMBL;Acc:Q4WWL5]
#INFO:	QUERY:	AFUA_3G06340	AFUA_3G06340	COX1 assembly protein Shy1, putative [Source:UniProtKB/TrEMBL;Acc:Q4WWL9]
#INFO:	QUERY:	AFUA_3G06450	AFUA_3G06450	Protein mannosyltransferase 1 [Source:UniProtKB/TrEMBL;Acc:Q4WWN0]
#INFO:	QUERY:	AFUA_3G06492	AFUA_3G06492	Iron-sulfur cluster biosynthesis protein Isd11, putative [Source:UniProtKB/TrEMBL;Acc:Q4WWN5]
#INFO:	QUERY:	AFUA_3G06597	AFUA_3G06597	Putative uncharacterized protein [Source:UniProtKB/TrEMBL;Acc:A4D9F9]
#INFO:	QUERY:	AFUA_3G06630	AFUA_3G06630	Putative uncharacterized protein [Source:UniProtKB/TrEMBL;Acc:Q4WWP8]
#INFO:	QUERY:	AFUA_3G06640	AFUA_3G06640	40S ribosomal protein S27 [Source:UniProtKB/TrEMBL;Acc:Q4WWP9]
#INFO:	QUERY:	AFUA_3G06710	AFUA_3G06710	Ubiquitin thiolesterase (OtuB1), putative [Source:UniProtKB/TrEMBL;Acc:Q4WWQ6]
#INFO:	QUERY:	AFUA_3G06760	AFUA_3G06760	60S ribosomal protein L37 [Source:UniProtKB/TrEMBL;Acc:Q4WWR1]
#INFO:	QUERY:	AFUA_3G06770	AFUA_3G06770	Pre-mRNA-splicing factor slu7 [Source:UniProtKB/Swiss-Prot;Acc:Q4WWR2]
#INFO:	QUERY:	AFUA_3G06840	AFUA_3G06840	40S ribosomal protein S4, putative [Source:UniProtKB/TrEMBL;Acc:Q4WWR9]
#INFO:	QUERY:	AFUA_3G06901	AFUA_3G06901	Protein translocation complex subunit Sss1, putative [Source:UniProtKB/TrEMBL;Acc:Q4WWS5]
#INFO:	QUERY:	AFUA_3G06960	AFUA_3G06960	60S ribosomal protein L21, putative [Source:UniProtKB/TrEMBL;Acc:Q4WWT1]
#INFO:	QUERY:	AFUA_3G06970	AFUA_3G06970	40S ribosomal protein S9 [Source:UniProtKB/TrEMBL;Acc:Q4WWT2]
#INFO:	QUERY:	AFUA_3G06990	AFUA_3G06990	Putative uncharacterized protein [Source:UniProtKB/TrEMBL;Acc:Q4WWT4]
#INFO:	QUERY:	AFUA_3G07130	AFUA_3G07130	Sensor histidine kinase/response regulator, putative [Source:UniProtKB/TrEMBL;Acc:Q4WWU8]
#INFO:	QUERY:	AFUA_3G07290	AFUA_3G07290	SD08430p [Source:UniProtKB/TrEMBL;Acc:Q4WWW2]
#INFO:	QUERY:	AFUA_3G07350	AFUA_3G07350	Putative uncharacterized protein [Source:UniProtKB/TrEMBL;Acc:Q4WWW7]
#INFO:	QUERY:	AFUA_3G07360	AFUA_3G07360	Mitochondrial metallochaperone Sco1, putative [Source:UniProtKB/TrEMBL;Acc:Q4WWW8]
#INFO:	QUERY:	AFUA_3G07480	AFUA_3G07480	G-patch domain protein, putative [Source:UniProtKB/TrEMBL;Acc:Q4WWX9]
#INFO:	QUERY:	AFUA_3G07600	AFUA_3G07600	Putative uncharacterized protein [Source:UniProtKB/TrEMBL;Acc:Q4WWZ0]
#INFO:	QUERY:	AFUA_3G07810	AFUA_3G07810	Succinate dehydrogenase subunit Sdh1, putative [Source:UniProtKB/TrEMBL;Acc:Q4WX09]
#INFO:	QUERY:	AFUA_3G07830	AFUA_3G07830	T-complex protein 1 subunit delta [Source:UniProtKB/TrEMBL;Acc:Q4WX11]
#INFO:	QUERY:	AFUA_3G07890	AFUA_3G07890	Endo alpha-1,4 polygalactosaminidase, putative [Source:UniProtKB/TrEMBL;Acc:Q4WX16]
#INFO:	QUERY:	AFUA_3G07945	AFUA_3G07945	Putative uncharacterized protein [Source:UniProtKB/TrEMBL;Acc:A4D9F5]
#INFO:	QUERY:	AFUA_3G08040	AFUA_3G08040	Polymerase (RNA) II (DNA directed) polypeptide D [Source:UniProtKB/TrEMBL;Acc:Q4WX31]
#INFO:	QUERY:	AFUA_3G08110	AFUA_3G08110	Cell wall protein, putative [Source:UniProtKB/TrEMBL;Acc:Q4WX38]
#INFO:	QUERY:	AFUA_3G08240	AFUA_3G08240	Putative uncharacterized protein [Source:UniProtKB/TrEMBL;Acc:Q4WX51]
#INFO:	QUERY:	AFUA_3G08280	AFUA_3G08280	Cell cycle regulatory protein (Srw1), putative [Source:UniProtKB/TrEMBL;Acc:Q4WX55]
#INFO:	QUERY:	AFUA_3G08380	AFUA_3G08380	Inorganic diphosphatase, putative [Source:UniProtKB/TrEMBL;Acc:Q4WX65]
#INFO:	QUERY:	AFUA_3G08460	AFUA_3G08460	60S ribosomal protein L35Ae [Source:UniProtKB/TrEMBL;Acc:Q4WX73]
#INFO:	QUERY:	AFUA_3G08470	AFUA_3G08470	Glucose-6-phosphate 1-dehydrogenase [Source:UniProtKB/TrEMBL;Acc:Q4WX74]
#INFO:	QUERY:	AFUA_3G08620	AFUA_3G08620	SH3 domain protein [Source:UniProtKB/TrEMBL;Acc:Q4WX88]
#INFO:	QUERY:	AFUA_3G08740	AFUA_3G08740	Oxidation resistance protein 1 [Source:UniProtKB/Swiss-Prot;Acc:Q4WX99]
#INFO:	QUERY:	AFUA_3G08770	AFUA_3G08770	NADH-ubiquinone oxidoreductase subunit GRIM-19, putative [Source:UniProtKB/TrEMBL;Acc:Q4WXA2]
#INFO:	QUERY:	AFUA_3G08830	AFUA_3G08830	Putative uncharacterized protein [Source:UniProtKB/TrEMBL;Acc:Q4WXA8]
#INFO:	QUERY:	AFUA_3G08840	AFUA_3G08840	Coatomer subunit alpha, putative [Source:UniProtKB/TrEMBL;Acc:Q4WXA9]
#INFO:	QUERY:	AFUA_3G08910	N/A	N/A
#INFO:	QUERY:	AFUA_3G08970	AFUA_3G08970	AP-1 adaptor complex subunit beta, putative [Source:UniProtKB/TrEMBL;Acc:Q4WXC2]
#INFO:	QUERY:	AFUA_3G09320	AFUA_3G09320	Serine hydroxymethyltransferase [Source:UniProtKB/TrEMBL;Acc:Q4WXF4]
#INFO:	QUERY:	AFUA_3G09370	AFUA_3G09370	Spindle-pole body protein (Pcp1), putative [Source:UniProtKB/TrEMBL;Acc:Q4WXF9]
#INFO:	QUERY:	AFUA_3G09380	AFUA_3G09380	Regulatory factor Sgt1, putative [Source:UniProtKB/TrEMBL;Acc:Q4WXG0]
#INFO:	QUERY:	AFUA_3G09550	AFUA_3G09550	Calcium/calmodulin dependent protein kinase, putative [Source:UniProtKB/TrEMBL;Acc:Q4WXH7]
#INFO:	QUERY:	AFUA_3G09590	AFUA_3G09590	T-complex protein 1, zeta subunit, putative [Source:UniProtKB/TrEMBL;Acc:Q4WXI1]
#INFO:	QUERY:	AFUA_3G09740	AFUA_3G09740	Integral plasma membrane protein, putative [Source:UniProtKB/TrEMBL;Acc:Q4WXJ6]
#INFO:	QUERY:	AFUA_3G09860	AFUA_3G09860	N-acetylglucosaminyl transferase component Gpi1 [Source:UniProtKB/TrEMBL;Acc:Q4WXK8]
#INFO:	QUERY:	AFUA_3G09940	AFUA_3G09940	Acetyltransferase, GNAT family, putative [Source:UniProtKB/TrEMBL;Acc:Q4WXL6]
#INFO:	QUERY:	AFUA_3G09980	AFUA_3G09980	Putative uncharacterized protein [Source:UniProtKB/TrEMBL;Acc:Q4WXM0]
#INFO:	QUERY:	AFUA_3G10060	AFUA_3G10060	Dor1-like family protein [Source:UniProtKB/TrEMBL;Acc:Q4WXM7]
#INFO:	QUERY:	AFUA_3G10120	AFUA_3G10120	RNA polymerase I and III transcription factor complex component Tbp, putative [Source:UniProtKB/TrEMBL;Acc:Q4WXN3]
#INFO:	QUERY:	AFUA_3G10140	AFUA_3G10140	Ubiquinone/menaquinone biosynthesis-related protein [Source:UniProtKB/TrEMBL;Acc:Q4WXN5]
#INFO:	QUERY:	AFUA_3G10180	AFUA_3G10180	Probable kinetochore protein ndc80 [Source:UniProtKB/Swiss-Prot;Acc:Q4WXP0]
#INFO:	QUERY:	AFUA_3G10240	AFUA_3G10240	Ccr4-Not transcription complex subunit (NOT1), putative [Source:UniProtKB/TrEMBL;Acc:Q4WXP6]
#INFO:	QUERY:	AFUA_3G10270	AFUA_3G10270	Putative uncharacterized protein [Source:UniProtKB/TrEMBL;Acc:Q4WXP9]
#INFO:	QUERY:	AFUA_3G10350	AFUA_3G10350	Stress response protein nst1 [Source:UniProtKB/Swiss-Prot;Acc:Q4WXQ7]
#INFO:	QUERY:	AFUA_3G10360	AFUA_3G10360	Vacuolar sorting protein 35 [Source:UniProtKB/TrEMBL;Acc:Q4WXQ8]
#INFO:	QUERY:	AFUA_3G10420	AFUA_3G10420	Putative uncharacterized protein [Source:UniProtKB/TrEMBL;Acc:Q4WXR4]
#INFO:	QUERY:	AFUA_3G10500	AFUA_3G10500	Putative uncharacterized protein [Source:UniProtKB/TrEMBL;Acc:Q4WXS2]
#INFO:	QUERY:	AFUA_3G10600	AFUA_3G10600	Golgi apparatus membrane protein tvp18 [Source:UniProtKB/Swiss-Prot;Acc:Q4WXT2]
#INFO:	QUERY:	AFUA_3G10630	AFUA_3G10630	Mitochondrial F1F0 ATP synthase subunit Atp14, putative [Source:UniProtKB/TrEMBL;Acc:Q4WXT5]
#INFO:	QUERY:	AFUA_3G10640	AFUA_3G10640	Putative uncharacterized protein [Source:UniProtKB/TrEMBL;Acc:Q4WXT6]
#INFO:	QUERY:	AFUA_3G10650	AFUA_3G10650	Glutamate carboxypeptidase Tre2, putative [Source:UniProtKB/TrEMBL;Acc:Q4WXT7]
#INFO:	QUERY:	AFUA_3G10730	AFUA_3G10730	40S ribosomal protein S7e [Source:UniProtKB/TrEMBL;Acc:Q4WXU5]
#INFO:	QUERY:	AFUA_3G10920	AFUA_3G10920	Telomere and ribosome associated protein Stm1, putative [Source:UniProtKB/TrEMBL;Acc:Q4WXW4]
#INFO:	QUERY:	AFUA_3G11040	AFUA_3G11040	SNARE-dependent exocytosis protein (Sro7), putative [Source:UniProtKB/TrEMBL;Acc:Q4WXX6]
#INFO:	QUERY:	AFUA_3G11090	AFUA_3G11090	Golgi complex component Cog3, putative [Source:UniProtKB/TrEMBL;Acc:Q4WXY1]
#INFO:	QUERY:	AFUA_3G11120	AFUA_3G11120	Glutamate decarboxylase, putative [Source:UniProtKB/TrEMBL;Acc:Q4WXY4]
#INFO:	QUERY:	AFUA_3G11150	AFUA_3G11150	Putative uncharacterized protein [Source:UniProtKB/TrEMBL;Acc:Q4WXY7]
#INFO:	QUERY:	AFUA_3G11170	AFUA_3G11170	CP2 transcription factor, putative [Source:UniProtKB/TrEMBL;Acc:Q4WXY9]
#INFO:	QUERY:	AFUA_3G11250	AFUA_3G11250	C2H2 transcription factor (Swi5), putative [Source:UniProtKB/TrEMBL;Acc:Q4WXZ7]
#INFO:	QUERY:	AFUA_3G11260	AFUA_3G11260	Ubiquitin (UbiC), putative [Source:UniProtKB/TrEMBL;Acc:Q4WXZ8]
#INFO:	QUERY:	AFUA_3G11320	AFUA_3G11320	Spindle pole body component (Alp6), putative [Source:UniProtKB/TrEMBL;Acc:Q4WY04]
#INFO:	QUERY:	AFUA_3G11330	AFUA_3G11330	BZIP transcription factor (AtfA), putative [Source:UniProtKB/TrEMBL;Acc:Q4WY05]
#INFO:	QUERY:	AFUA_3G11390	AFUA_3G11390	Proteasome regulatory particle subunit Rpt3, putative [Source:UniProtKB/TrEMBL;Acc:Q4WY11]
#INFO:	QUERY:	AFUA_3G11410	AFUA_3G11410	RNA Polymerase II CTD phosphatase Fcp1, putative [Source:UniProtKB/TrEMBL;Acc:Q4WY13]
#INFO:	QUERY:	AFUA_3G11450	AFUA_3G11450	Putative uncharacterized protein [Source:UniProtKB/TrEMBL;Acc:Q4WY17]
#INFO:	QUERY:	AFUA_3G11590	AFUA_3G11590	Autophagy-related protein 11 [Source:UniProtKB/Swiss-Prot;Acc:Q4WY31]
#INFO:	QUERY:	AFUA_3G11690	AFUA_3G11690	Fructose-bisphosphate aldolase, class II [Source:UniProtKB/TrEMBL;Acc:Q4WY39]
#INFO:	QUERY:	AFUA_3G11730	AFUA_3G11730	Putative uncharacterized protein [Source:UniProtKB/TrEMBL;Acc:Q4WY43]
#INFO:	QUERY:	AFUA_3G11810	AFUA_3G11810	Putative uncharacterized protein [Source:UniProtKB/TrEMBL;Acc:Q4WY51]
#INFO:	QUERY:	AFUA_3G11860	AFUA_3G11860	Microtubule associated protein EB1, putative [Source:UniProtKB/TrEMBL;Acc:Q4WY56]
#INFO:	QUERY:	AFUA_3G11940	AFUA_3G11940	PHD finger domain protein, putative [Source:UniProtKB/TrEMBL;Acc:Q4WY63]
#INFO:	QUERY:	AFUA_3G12080	AFUA_3G12080	ADP-ribosylation factor 6, putative [Source:UniProtKB/TrEMBL;Acc:Q4WY78]
#INFO:	QUERY:	AFUA_3G12150	AFUA_3G12150	Flavin containing amine oxidase, putative [Source:UniProtKB/TrEMBL;Acc:Q4WY85]
#INFO:	QUERY:	AFUA_3G12190	AFUA_3G12190	RING finger domain protein, putative [Source:UniProtKB/TrEMBL;Acc:Q4WY89]
#INFO:	QUERY:	AFUA_3G12270	AFUA_3G12270	Glutathione peroxidase [Source:UniProtKB/TrEMBL;Acc:Q4WY97]
#INFO:	QUERY:	AFUA_3G12300	AFUA_3G12300	60S ribosomal protein L22, putative [Source:UniProtKB/TrEMBL;Acc:Q4WYA0]
#INFO:	QUERY:	AFUA_3G12360	AFUA_3G12360	Putative uncharacterized protein [Source:UniProtKB/TrEMBL;Acc:Q4WYA6]
#INFO:	QUERY:	AFUA_3G12370	AFUA_3G12370	Vacuolar ATP synthase 16 kDa proteolipid subunit, putative [Source:UniProtKB/TrEMBL;Acc:Q4WYA7]
#INFO:	QUERY:	AFUA_3G12640	AFUA_3G12640	Seryl-tRNA synthetase [Source:UniProtKB/TrEMBL;Acc:Q4WYD4]
#INFO:	QUERY:	AFUA_3G12690	AFUA_3G12690	Putative uncharacterized protein [Source:UniProtKB/TrEMBL;Acc:Q4WYD9]
#INFO:	QUERY:	AFUA_3G12800	AFUA_3G12800	Clathrin-coated vesiclec protein (Bud7), putative [Source:UniProtKB/TrEMBL;Acc:Q4WYF0]
#INFO:	QUERY:	AFUA_3G13030	AFUA_3G13030	T-complex protein 1, gamma subunit (Cct3), putative [Source:UniProtKB/TrEMBL;Acc:Q4WYH3]
#INFO:	QUERY:	AFUA_3G13250	AFUA_3G13250	Actin-related protein RO7, putative [Source:UniProtKB/TrEMBL;Acc:Q4WYJ4]
#INFO:	QUERY:	AFUA_3G13300	AFUA_3G13300	Putative uncharacterized protein [Source:UniProtKB/TrEMBL;Acc:Q4WYJ9]
#INFO:	QUERY:	AFUA_3G13320	AFUA_3G13320	40S ribosomal protein S0 [Source:UniProtKB/Swiss-Prot;Acc:Q4WYK1]
#INFO:	QUERY:	AFUA_3G13420	AFUA_3G13420	Putative uncharacterized protein [Source:UniProtKB/TrEMBL;Acc:Q4WYL1]
#INFO:	QUERY:	AFUA_3G13440	AFUA_3G13440	Stomatin family protein [Source:UniProtKB/TrEMBL;Acc:Q4WYL3]
#INFO:	QUERY:	AFUA_3G13480	AFUA_3G13480	Translation initiation factor 2 alpha subunit, putative [Source:UniProtKB/TrEMBL;Acc:Q4WYL7]
#INFO:	QUERY:	AFUA_3G13820	AFUA_3G13820	Glycolipid transfer protein HET-C2, putative [Source:UniProtKB/TrEMBL;Acc:Q4WYP9]
#INFO:	QUERY:	AFUA_3G13950	AFUA_3G13950	Mis12-Mtw1 family protein [Source:UniProtKB/TrEMBL;Acc:A4D9E3]
#INFO:	QUERY:	AFUA_3G13990	AFUA_3G13990	Serine/threonine-protein kinase ssn3 [Source:UniProtKB/Swiss-Prot;Acc:Q4WYR6]
#INFO:	QUERY:	AFUA_3G14050	AFUA_3G14050	Putative uncharacterized protein [Source:UniProtKB/TrEMBL;Acc:Q4WYS2]
#INFO:	QUERY:	AFUA_3G14110	AFUA_3G14110	Putative nicotinamide N-methyltransferase [Source:UniProtKB/Swiss-Prot;Acc:Q4WYS7]
#INFO:	QUERY:	AFUA_3G14240	AFUA_3G14240	tRNA splicing protein (Spl1), putative [Source:UniProtKB/TrEMBL;Acc:Q4WYT9]
#INFO:	QUERY:	AFUA_3G14410	AFUA_3G14410	Putative uncharacterized protein [Source:UniProtKB/TrEMBL;Acc:Q4WYV6]
#INFO:	QUERY:	AFUA_3G14445	AFUA_3G14445	Bromodomain associated domain protein [Source:UniProtKB/TrEMBL;Acc:A4D9D9]
#INFO:	QUERY:	AFUA_4G00360	AFUA_4G00360	Putative uncharacterized protein [Source:UniProtKB/TrEMBL;Acc:Q4W959]
#INFO:	QUERY:	AFUA_4G01220	AFUA_4G01220	Putative uncharacterized protein [Source:UniProtKB/TrEMBL;Acc:Q4W9E3]
#INFO:	QUERY:	AFUA_4G01260	AFUA_4G01260	Mitochondrial chaperone ATPase (Bcs1), putative [Source:UniProtKB/TrEMBL;Acc:Q4W9E7]
#INFO:	QUERY:	AFUA_4G03020	AFUA_4G03020	Chromatin remodeling complex subunit (Arp5), putative [Source:UniProtKB/TrEMBL;Acc:Q4WA13]
#INFO:	QUERY:	AFUA_4G03050	AFUA_4G03050	Profilin [Source:UniProtKB/TrEMBL;Acc:Q4WA10]
#INFO:	QUERY:	AFUA_4G03240	AFUA_4G03240	Cell wall serine-threonine-rich galactomannoprotein Mp1 [Source:UniProtKB/TrEMBL;Acc:E9R5X9]
#INFO:	QUERY:	AFUA_4G03360	AFUA_4G03360	GPI anchored protein, putative [Source:UniProtKB/TrEMBL;Acc:Q4W9X8]
#INFO:	QUERY:	AFUA_4G03640	AFUA_4G03640	Pre-mRNA-splicing factor slt11 [Source:UniProtKB/Swiss-Prot;Acc:Q4W9V0]
#INFO:	QUERY:	AFUA_4G03800	AFUA_4G03800	Cytochrome P450 alkane hydroxylase, putative [Source:UniProtKB/TrEMBL;Acc:Q4W9T4]
#INFO:	QUERY:	AFUA_4G03830	AFUA_4G03830	Putative uncharacterized protein [Source:UniProtKB/TrEMBL;Acc:Q4W9T1]
#INFO:	QUERY:	AFUA_4G03840	AFUA_4G03840	DNA repair protein Rhp26/Rad26, putative [Source:UniProtKB/TrEMBL;Acc:Q4W9T0]
#INFO:	QUERY:	AFUA_4G03880	AFUA_4G03880	60S ribosomal protein L7 [Source:UniProtKB/TrEMBL;Acc:Q4W9S6]
#INFO:	QUERY:	AFUA_4G03950	AFUA_4G03950	Cystathionine beta-lyase MetG [Source:UniProtKB/TrEMBL;Acc:A4DA77]
#INFO:	QUERY:	AFUA_4G03990	AFUA_4G03990	Membrane-spanning ATPase, putative [Source:UniProtKB/TrEMBL;Acc:Q4W9R5]
#INFO:	QUERY:	AFUA_4G04060	AFUA_4G04060	Putative uncharacterized protein [Source:UniProtKB/TrEMBL;Acc:Q4W9Q9]
#INFO:	QUERY:	AFUA_4G04070	AFUA_4G04070	Mucin family signaling protein Msb2, putative [Source:UniProtKB/TrEMBL;Acc:Q4W9Q8]
#INFO:	QUERY:	AFUA_4G04120	AFUA_4G04120	Protein kinase activator Bem1, putative [Source:UniProtKB/TrEMBL;Acc:Q4W9Q3]
#INFO:	QUERY:	AFUA_4G04140	AFUA_4G04140	Putative uncharacterized protein [Source:UniProtKB/TrEMBL;Acc:Q4W9Q1]
#INFO:	QUERY:	AFUA_4G04310	AFUA_4G04310	AP-2 adaptor complex subunit alpha, putative [Source:UniProtKB/TrEMBL;Acc:Q4W9N5]
#INFO:	QUERY:	AFUA_4G04420	AFUA_4G04420	Actin-like protein arp6 [Source:UniProtKB/Swiss-Prot;Acc:Q4W9M3]
#INFO:	QUERY:	AFUA_4G04450	AFUA_4G04450	Putative uncharacterized protein [Source:UniProtKB/TrEMBL;Acc:Q4W9M0]
#INFO:	QUERY:	AFUA_4G04460	AFUA_4G04460	60S ribosomal protein L13 [Source:UniProtKB/TrEMBL;Acc:Q4W9L9]
#INFO:	QUERY:	AFUA_4G04490	N/A	N/A
#INFO:	QUERY:	AFUA_4G04612	AFUA_4G04612	Ubiquitin-conjugating enzyme Ubc6, putative [Source:UniProtKB/TrEMBL;Acc:A4DA83]
#INFO:	QUERY:	AFUA_4G04630	AFUA_4G04630	Golgi membrane protein, putative [Source:UniProtKB/TrEMBL;Acc:Q4W9K2]
#INFO:	QUERY:	AFUA_4G04690	AFUA_4G04690	Putative uncharacterized protein [Source:UniProtKB/TrEMBL;Acc:Q4W9J6]
#INFO:	QUERY:	AFUA_4G04745	AFUA_4G04745	Chromosome segregation in meiosis protein 3 [Source:UniProtKB/Swiss-Prot;Acc:A4DA84]
#INFO:	QUERY:	AFUA_4G04750	AFUA_4G04750	NADH-ubiquinone oxidoreductase 21 kDa subunit, putative [Source:UniProtKB/TrEMBL;Acc:Q4W9J0]
#INFO:	QUERY:	AFUA_4G04760	AFUA_4G04760	Inositol kinase kinase (UvsB), putative [Source:UniProtKB/TrEMBL;Acc:Q4W9I9]
#INFO:	QUERY:	AFUA_4G04810	AFUA_4G04810	Rab GTPase SrgA, putative [Source:UniProtKB/TrEMBL;Acc:Q4W9I4]
#INFO:	QUERY:	AFUA_4G05850	AFUA_4G05850	Malonyl CoA-acyl carrier protein transacylase, putative [Source:UniProtKB/TrEMBL;Acc:Q4WNI3]
#INFO:	QUERY:	AFUA_4G05860	AFUA_4G05860	NADH-ubiquinone oxidoreductase subunit B, putative [Source:UniProtKB/TrEMBL;Acc:Q4WNI4]
#INFO:	QUERY:	AFUA_4G05910	AFUA_4G05910	NADH-ubiquinone oxidoreductase 21 kDa subunit, putative [Source:UniProtKB/TrEMBL;Acc:A4D9N7]
#INFO:	QUERY:	AFUA_4G05950	AFUA_4G05950	Glutaredoxin Grx5, putative [Source:UniProtKB/TrEMBL;Acc:Q4WNJ3]
#INFO:	QUERY:	AFUA_4G05990	AFUA_4G05990	Putative uncharacterized protein [Source:UniProtKB/TrEMBL;Acc:Q4WNJ7]
#INFO:	QUERY:	AFUA_4G06070	AFUA_4G06070	Translation initiation regulator (Gcn20), putative [Source:UniProtKB/TrEMBL;Acc:Q4WNK5]
#INFO:	QUERY:	AFUA_4G06360	AFUA_4G06360	Putative uncharacterized protein [Source:UniProtKB/TrEMBL;Acc:Q4WNN4]
#INFO:	QUERY:	AFUA_4G06400	AFUA_4G06400	pH signal transduction protein PalA, putative [Source:UniProtKB/TrEMBL;Acc:Q4WNN8]
#INFO:	QUERY:	AFUA_4G06490	AFUA_4G06490	DNA mismatch repair protein (Mlh3), putative [Source:UniProtKB/TrEMBL;Acc:Q4WNP5]
#INFO:	QUERY:	AFUA_4G06670	AFUA_4G06670	Allergen Asp f 7 [Source:UniProtKB/Swiss-Prot;Acc:O42799]
#INFO:	QUERY:	AFUA_4G06950	AFUA_4G06950	Integral ER membrane protein Scs2, putative [Source:UniProtKB/TrEMBL;Acc:Q4WNU1]
#INFO:	QUERY:	AFUA_4G07050	AFUA_4G07050	L-lactate dehydrogenase [Source:UniProtKB/TrEMBL;Acc:Q4WNV1]
#INFO:	QUERY:	AFUA_4G07130	AFUA_4G07130	Diphosphomevalonate decarboxylase [Source:UniProtKB/TrEMBL;Acc:Q4WNV9]
#INFO:	QUERY:	AFUA_4G07170	AFUA_4G07170	Tethering factor for nuclear proteasome sts1 [Source:UniProtKB/Swiss-Prot;Acc:Q4WNW3]
#INFO:	QUERY:	AFUA_4G07390	AFUA_4G07390	Endosomal cargo receptor (Erp5), putative [Source:UniProtKB/TrEMBL;Acc:Q4WNY5]
#INFO:	QUERY:	AFUA_4G07435	AFUA_4G07435	60S ribosomal protein L36 [Source:UniProtKB/TrEMBL;Acc:Q4WNZ0]
#INFO:	QUERY:	AFUA_4G07460	AFUA_4G07460	Cytoskeleton organisation protein (Dec1), putative [Source:UniProtKB/TrEMBL;Acc:Q4WNZ3]
#INFO:	QUERY:	AFUA_4G07640	AFUA_4G07640	40S ribosomal protein S13 [Source:UniProtKB/TrEMBL;Acc:Q4WP11]
#INFO:	QUERY:	AFUA_4G07680	AFUA_4G07680	Putative uncharacterized protein [Source:UniProtKB/TrEMBL;Acc:Q4WP15]
#INFO:	QUERY:	AFUA_4G07700	AFUA_4G07700	Clathrin heavy chain [Source:UniProtKB/TrEMBL;Acc:Q4WP17]
#INFO:	QUERY:	AFUA_4G07730	AFUA_4G07730	60S ribosomal protein L11 [Source:UniProtKB/TrEMBL;Acc:Q4WP20]
#INFO:	QUERY:	AFUA_4G07750	AFUA_4G07750	UPF0041 domain protein [Source:UniProtKB/TrEMBL;Acc:Q4WP22]
#INFO:	QUERY:	AFUA_4G07800	AFUA_4G07800	CaaX farnesyltransferase alpha subunit Ram2 [Source:UniProtKB/TrEMBL;Acc:Q4WP27]
#INFO:	QUERY:	AFUA_4G07830	N/A	N/A
#INFO:	QUERY:	AFUA_4G08040	AFUA_4G08040	RAB GTPase Ypt5, putative [Source:UniProtKB/TrEMBL;Acc:Q4WP50]
#INFO:	QUERY:	AFUA_4G08050	AFUA_4G08050	Phosphoinositide phosphatase (Sac1), putative [Source:UniProtKB/TrEMBL;Acc:Q4WP51]
#INFO:	QUERY:	AFUA_4G08090	AFUA_4G08090	Putative uncharacterized protein [Source:UniProtKB/TrEMBL;Acc:Q4WP55]
#INFO:	QUERY:	AFUA_4G08130	AFUA_4G08130	Respiratory supercomplex factor 1, mitochondrial [Source:UniProtKB/Swiss-Prot;Acc:Q4WP59]
#INFO:	QUERY:	AFUA_4G08320	AFUA_4G08320	Tyrosyl-tRNA synthetase, mitochondrial (Tyrosine--tRNA ligase) (Tyrrs) [Source:UniProtKB/TrEMBL;Acc:Q4WP79]
#INFO:	QUERY:	AFUA_4G08440	AFUA_4G08440	Patatin family phospholipase, putative [Source:UniProtKB/TrEMBL;Acc:Q4WP90]
#INFO:	QUERY:	AFUA_4G08510	AFUA_4G08510	mRNA capping nucleoside-triphosphatase, putative [Source:UniProtKB/TrEMBL;Acc:Q4WP97]
#INFO:	QUERY:	AFUA_4G08720	AFUA_4G08720	Lysophospholipase 1 [Source:UniProtKB/Swiss-Prot;Acc:P0C957]
#INFO:	QUERY:	AFUA_4G08760	AFUA_4G08760	Phospho-2-dehydro-3-deoxyheptonate aldolase, class II [Source:UniProtKB/TrEMBL;Acc:Q4WPC4]
#INFO:	QUERY:	AFUA_4G08810	AFUA_4G08810	DUF757 domain protein [Source:UniProtKB/TrEMBL;Acc:Q4WPC9]
#INFO:	QUERY:	AFUA_4G08900	AFUA_4G08900	CDK-activating kinase assembly factor MAT1 [Source:UniProtKB/TrEMBL;Acc:Q4WPD8]
#INFO:	QUERY:	AFUA_4G09010	AFUA_4G09010	mRNA splicing protein (Prp39), putative [Source:UniProtKB/TrEMBL;Acc:Q4WPE8]
#INFO:	QUERY:	AFUA_4G09030	AFUA_4G09030	Aminopeptidase [Source:UniProtKB/TrEMBL;Acc:Q4WPF0]
#INFO:	QUERY:	AFUA_4G09360	AFUA_4G09360	ATP synthase subunit ATP9, putative [Source:UniProtKB/TrEMBL;Acc:Q4WPI2]
#INFO:	QUERY:	AFUA_4G09560	AFUA_4G09560	ZIP Zinc transporter, putative [Source:UniProtKB/TrEMBL;Acc:Q4WPK3]
#INFO:	QUERY:	AFUA_4G09630	AFUA_4G09630	Putative uncharacterized protein [Source:UniProtKB/TrEMBL;Acc:Q4WPK9]
#INFO:	QUERY:	AFUA_4G09660	AFUA_4G09660	Secretory component protein shr3, putative [Source:UniProtKB/TrEMBL;Acc:Q4WPL2]
#INFO:	QUERY:	AFUA_4G09740	AFUA_4G09740	T-complex protein 1, theta subunit, putative [Source:UniProtKB/TrEMBL;Acc:Q4WPM0]
#INFO:	QUERY:	AFUA_4G09800	AFUA_4G09800	Pre-mRNA-splicing factor syf2 [Source:UniProtKB/Swiss-Prot;Acc:Q4WPM6]
#INFO:	QUERY:	AFUA_4G09870	AFUA_4G09870	Putative uncharacterized protein [Source:UniProtKB/TrEMBL;Acc:Q4WPN3]
#INFO:	QUERY:	AFUA_4G09950	AFUA_4G09950	Putative uncharacterized protein [Source:UniProtKB/TrEMBL;Acc:Q4WPP1]
#INFO:	QUERY:	AFUA_4G10040	AFUA_4G10040	SNARE complex subunit (Tlg2), putative [Source:UniProtKB/TrEMBL;Acc:Q4WPQ0]
#INFO:	QUERY:	AFUA_4G10050	AFUA_4G10050	Calmodulin [Source:UniProtKB/TrEMBL;Acc:Q4WPQ1]
#INFO:	QUERY:	AFUA_4G10240	AFUA_4G10240	Small nuclear ribonucleoprotein SmD3, putative [Source:UniProtKB/TrEMBL;Acc:Q4WPS0]
#INFO:	QUERY:	AFUA_4G10430	AFUA_4G10430	Mitochondrial peptidyl-tRNA hydrolase Pth2, putative [Source:UniProtKB/TrEMBL;Acc:Q4WPT9]
#INFO:	QUERY:	AFUA_4G10440	AFUA_4G10440	Putative uncharacterized protein [Source:UniProtKB/TrEMBL;Acc:Q4WPU0]
#INFO:	QUERY:	AFUA_4G10530	AFUA_4G10530	Uncharacterized protein AFUA_4G10530 [Source:UniProtKB/Swiss-Prot;Acc:Q4WPU9]
#INFO:	QUERY:	AFUA_4G10730	AFUA_4G10730	RuvB-like helicase 1 [Source:UniProtKB/Swiss-Prot;Acc:Q4WPW8]
#INFO:	QUERY:	AFUA_4G10770	AFUA_4G10770	Psi-producing oxygenase A Linoleate 8R-lipoxygenase 9,12-octadecadienoate 8-hydroperoxide 8R-isomerase [Source:UniProtKB/Swiss-Prot;Acc:Q4WPX2]
#INFO:	QUERY:	AFUA_4G10800	AFUA_4G10800	40S ribosomal protein S6 [Source:UniProtKB/TrEMBL;Acc:Q4WPX5]
#INFO:	QUERY:	AFUA_4G10830	AFUA_4G10830	SNF2 family helicase, putative [Source:UniProtKB/TrEMBL;Acc:Q4WPX8]
#INFO:	QUERY:	AFUA_4G10910	AFUA_4G10910	Histone acetyltransferase, putative [Source:UniProtKB/TrEMBL;Acc:Q4WPY5]
#INFO:	QUERY:	AFUA_4G11010	N/A	N/A
#INFO:	QUERY:	AFUA_4G11080	AFUA_4G11080	Acetyl-coenzyme A synthetase FacA [Source:UniProtKB/TrEMBL;Acc:Q4WQ02]
#INFO:	QUERY:	AFUA_4G11300	AFUA_4G11300	Vacuolar ATPase 98 kDa subunit, putative [Source:UniProtKB/TrEMBL;Acc:Q4WQ23]
#INFO:	QUERY:	AFUA_4G11310	AFUA_4G11310	Fructose-1,6-bisphosphatase Fbp1, putative [Source:UniProtKB/TrEMBL;Acc:Q4WQ24]
#INFO:	QUERY:	AFUA_4G11340	AFUA_4G11340	Saccharopine dehydrogenase Lys9, putative [Source:UniProtKB/TrEMBL;Acc:Q4WQ27]
#INFO:	QUERY:	AFUA_4G11440	AFUA_4G11440	F-box and WD domain protein [Source:UniProtKB/TrEMBL;Acc:Q4WQ36]
#INFO:	QUERY:	AFUA_4G11550	AFUA_4G11550	Putative uncharacterized protein [Source:UniProtKB/TrEMBL;Acc:Q4WQ47]
#INFO:	QUERY:	AFUA_4G11630	AFUA_4G11630	Putative uncharacterized protein [Source:UniProtKB/TrEMBL;Acc:Q4WQ55]
#INFO:	QUERY:	AFUA_4G11660	AFUA_4G11660	PHD finger domain protein (Ing1), putative [Source:UniProtKB/TrEMBL;Acc:Q4WQ59]
#INFO:	QUERY:	AFUA_4G11700	AFUA_4G11700	Leucine Rich Repeat domain protein [Source:UniProtKB/TrEMBL;Acc:Q4WQ62]
#INFO:	QUERY:	AFUA_4G11820	AFUA_4G11820	ATP binding protein, putative [Source:UniProtKB/TrEMBL;Acc:Q4WQ74]
#INFO:	QUERY:	AFUA_4G11830	AFUA_4G11830	Cell cycle control protein (Cwf19), putative [Source:UniProtKB/TrEMBL;Acc:Q4WQ75]
#INFO:	QUERY:	AFUA_4G11880	AFUA_4G11880	Splicing factor 3a subunit 2, putative [Source:UniProtKB/TrEMBL;Acc:Q4WQ80]
#INFO:	QUERY:	AFUA_4G11970	AFUA_4G11970	Metallothionein-I gene transcription activator [Source:UniProtKB/TrEMBL;Acc:Q4WQ88]
#INFO:	QUERY:	AFUA_4G11980	AFUA_4G11980	Anthranilate phosphoribosyltransferase, putative [Source:UniProtKB/TrEMBL;Acc:Q4WQ89]
#INFO:	QUERY:	AFUA_4G12100	AFUA_4G12100	RWD domain protein (Gir2), putative [Source:UniProtKB/TrEMBL;Acc:Q4WQA1]
#INFO:	QUERY:	AFUA_4G12120	AFUA_4G12120	Histone deacetylase SIR2, putative [Source:UniProtKB/TrEMBL;Acc:Q4WQA4]
#INFO:	QUERY:	AFUA_4G12170	AFUA_4G12170	50S ribosomal protein L2 [Source:UniProtKB/TrEMBL;Acc:Q4WQA8]
#INFO:	QUERY:	AFUA_4G12180	AFUA_4G12180	C6 transcription factor Prf, putative [Source:UniProtKB/TrEMBL;Acc:Q4WQA9]
#INFO:	QUERY:	AFUA_4G12280	AFUA_4G12280	tRNA (guanine-N(7)-)-methyltransferase [Source:UniProtKB/Swiss-Prot;Acc:Q4WQB9]
#INFO:	QUERY:	AFUA_4G12440	AFUA_4G12440	Sulfate transporter family protein [Source:UniProtKB/TrEMBL;Acc:Q4WQD5]
#INFO:	QUERY:	AFUA_4G12550	AFUA_4G12550	Putative uncharacterized protein [Source:UniProtKB/TrEMBL;Acc:Q4WQE6]
#INFO:	QUERY:	AFUA_4G12640	AFUA_4G12640	RGS domain protein (Rax1), putative [Source:UniProtKB/TrEMBL;Acc:Q4WQF5]
#INFO:	QUERY:	AFUA_4G12700	AFUA_4G12700	Putative uncharacterized protein [Source:UniProtKB/TrEMBL;Acc:Q4WQG0]
#INFO:	QUERY:	AFUA_4G12720	AFUA_4G12720	Phosphoesterase, putative [Source:UniProtKB/TrEMBL;Acc:Q4WQG2]
#INFO:	QUERY:	AFUA_4G12750	AFUA_4G12750	Glucose-repressible alcohol dehydrogenase transcriptional effector [Source:UniProtKB/Swiss-Prot;Acc:Q4WQG5]
#INFO:	QUERY:	AFUA_4G12760	AFUA_4G12760	SAM binding motif containing protein [Source:UniProtKB/TrEMBL;Acc:Q4WQG6]
#INFO:	QUERY:	AFUA_4G12800	AFUA_4G12800	Puatative oxidoreductase [Source:UniProtKB/TrEMBL;Acc:Q4WQH0]
#INFO:	QUERY:	AFUA_4G12870	AFUA_4G12870	Methylmalonate-semialdehyde dehydrogenase, putative [Source:UniProtKB/TrEMBL;Acc:Q4WQH7]
#INFO:	QUERY:	AFUA_4G13000	AFUA_4G13000	Lysine-specific histone demethylase Aof2, putative [Source:UniProtKB/TrEMBL;Acc:Q4WQJ1]
#INFO:	QUERY:	AFUA_4G13040	AFUA_4G13040	Golgi apparatus membrane protein tvp23 [Source:UniProtKB/Swiss-Prot;Acc:Q4WQJ5]
#INFO:	QUERY:	AFUA_4G13140	AFUA_4G13140	Putative uncharacterized protein [Source:UniProtKB/TrEMBL;Acc:Q4WQK5]
#INFO:	QUERY:	AFUA_4G13160	AFUA_4G13160	TPR domain protein [Source:UniProtKB/TrEMBL;Acc:Q4WQK7]
#INFO:	QUERY:	AFUA_4G13170	AFUA_4G13170	G-protein comlpex beta subunit CpcB [Source:UniProtKB/TrEMBL;Acc:Q4WQK8]
#INFO:	QUERY:	AFUA_4G13190	AFUA_4G13190	Endoplasmic reticulum vesicle protein 25 [Source:UniProtKB/Swiss-Prot;Acc:Q4WQL0]
#INFO:	QUERY:	AFUA_4G13320	AFUA_4G13320	Putative uncharacterized protein [Source:UniProtKB/TrEMBL;Acc:Q4WQM3]
#INFO:	QUERY:	AFUA_4G13380	AFUA_4G13380	Putative uncharacterized protein [Source:UniProtKB/TrEMBL;Acc:Q4WQM9]
#INFO:	QUERY:	AFUA_4G13460	AFUA_4G13460	SNF2 family helicase/ATPase, putative [Source:UniProtKB/TrEMBL;Acc:Q4WQN7]
#INFO:	QUERY:	AFUA_4G13500	AFUA_4G13500	Aldehyde dehydrogenase [Source:UniProtKB/TrEMBL;Acc:Q4WQP1]
#INFO:	QUERY:	AFUA_4G13510	AFUA_4G13510	Isocitrate lyase [Source:UniProtKB/Swiss-Prot;Acc:Q6T267]
#INFO:	QUERY:	AFUA_4G13530	AFUA_4G13530	Alpha,alpha-trehalase TreB/Nth1 [Source:UniProtKB/TrEMBL;Acc:Q4WQP4]
#INFO:	QUERY:	AFUA_4G13560	AFUA_4G13560	OTU-like cysteine protease, putative [Source:UniProtKB/TrEMBL;Acc:Q4WQP7]
#INFO:	QUERY:	AFUA_4G13670	AFUA_4G13670	WSC domain protein, putative [Source:UniProtKB/TrEMBL;Acc:Q4WQQ8]
#INFO:	QUERY:	AFUA_4G13680	AFUA_4G13680	Phosphatidylserine synthase [Source:UniProtKB/TrEMBL;Acc:Q4WQQ9]
#INFO:	QUERY:	AFUA_4G13690	AFUA_4G13690	snoRNP protein (Gar1), putative [Source:UniProtKB/TrEMBL;Acc:Q4WQR0]
#INFO:	QUERY:	AFUA_4G13700	AFUA_4G13700	Threonyl-tRNA synthetase, putative [Source:UniProtKB/TrEMBL;Acc:Q4WQR1]
#INFO:	QUERY:	AFUA_4G14400	AFUA_4G14400	C2H2 finger domain protein, putative [Source:UniProtKB/TrEMBL;Acc:Q4WQY0]
#INFO:	QUERY:	AFUA_4G14610	AFUA_4G14610	MFS sugar transporter, putative [Source:UniProtKB/TrEMBL;Acc:Q4WR00]
#INFO:	QUERY:	AFUA_5G00650	AFUA_5G00650	Putative uncharacterized protein [Source:UniProtKB/TrEMBL;Acc:Q4WDU1]
#INFO:	QUERY:	AFUA_5G01780	AFUA_5G01780	Cell differentiation and development protein Fsr1 [Source:UniProtKB/TrEMBL;Acc:Q4WE51]
#INFO:	QUERY:	AFUA_5G01840	AFUA_5G01840	DUF455 domain protein [Source:UniProtKB/TrEMBL;Acc:Q4WE57]
#INFO:	QUERY:	AFUA_5G01950	AFUA_5G01950	Histone H2A.Z [Source:UniProtKB/Swiss-Prot;Acc:Q4WE68]
#INFO:	QUERY:	AFUA_5G01960	AFUA_5G01960	Phosphate transporter (Pho88), putative [Source:UniProtKB/TrEMBL;Acc:Q4WE69]
#INFO:	QUERY:	AFUA_5G01970	AFUA_5G01970	Glyceraldehyde-3-phosphate dehydrogenase [Source:UniProtKB/TrEMBL;Acc:Q4WE70]
#INFO:	QUERY:	AFUA_5G01980	AFUA_5G01980	Histone deacetylase HdaA [Source:UniProtKB/TrEMBL;Acc:Q4WE71]
#INFO:	QUERY:	AFUA_5G01990	AFUA_5G01990	BYS1 domain protein, putative [Source:UniProtKB/TrEMBL;Acc:Q4WE72]
#INFO:	QUERY:	AFUA_5G02170	AFUA_5G02170	Nuclear condensin complex subunit 3, putative [Source:UniProtKB/TrEMBL;Acc:Q4WE90]
#INFO:	QUERY:	AFUA_5G02370	AFUA_5G02370	Vacuolar ATP synthase catalytic subunit A, putative [Source:UniProtKB/TrEMBL;Acc:Q4WEB0]
#INFO:	QUERY:	AFUA_5G02410	AFUA_5G02410	ATP-dependent RNA helicase fal1 [Source:UniProtKB/Swiss-Prot;Acc:Q4WEB4]
#INFO:	QUERY:	AFUA_5G02420	AFUA_5G02420	Splicing factor 3a subunit 3, putative [Source:UniProtKB/TrEMBL;Acc:Q4WEB5]
#INFO:	QUERY:	AFUA_5G02470	AFUA_5G02470	Thiamine biosynthesis protein (Nmt1), putative [Source:UniProtKB/TrEMBL;Acc:E9R9J7]
#INFO:	QUERY:	AFUA_5G02560	AFUA_5G02560	Protein phosphatase regulatory subunit (Ssc1), putative [Source:UniProtKB/TrEMBL;Acc:Q4WEC9]
#INFO:	QUERY:	AFUA_5G02590	AFUA_5G02590	20S cyclosome subunit (Cut9/Cdc16), putative [Source:UniProtKB/TrEMBL;Acc:Q4WED2]
#INFO:	QUERY:	AFUA_5G02600	AFUA_5G02600	Putative uncharacterized protein [Source:UniProtKB/TrEMBL;Acc:Q4WED3]
#INFO:	QUERY:	AFUA_5G03000	AFUA_5G03000	Impact family protein [Source:UniProtKB/TrEMBL;Acc:Q4WEH2]
#INFO:	QUERY:	AFUA_5G03020	AFUA_5G03020	60S ribosomal protein L4, putative [Source:UniProtKB/TrEMBL;Acc:Q4WEH4]
#INFO:	QUERY:	AFUA_5G03080	AFUA_5G03080	Septin [Source:UniProtKB/TrEMBL;Acc:Q4WEI0]
#INFO:	QUERY:	AFUA_5G03180	AFUA_5G03180	Translation initiation factor eIF4E3, putative [Source:UniProtKB/TrEMBL;Acc:Q4WEJ0]
#INFO:	QUERY:	AFUA_5G03250	AFUA_5G03250	Ubiquitin carboxyl-terminal hydrolase [Source:UniProtKB/TrEMBL;Acc:Q4WEJ7]
#INFO:	QUERY:	AFUA_5G03330	AFUA_5G03330	HypA-like protein, putative [Source:UniProtKB/TrEMBL;Acc:Q4WEK5]
#INFO:	QUERY:	AFUA_5G03390	AFUA_5G03390	Putative uncharacterized protein [Source:UniProtKB/TrEMBL;Acc:Q4WEL1]
#INFO:	QUERY:	AFUA_5G03480	AFUA_5G03480	Methylenetetrahydrofolate reductase [Source:UniProtKB/TrEMBL;Acc:Q4WEL9]
#INFO:	QUERY:	AFUA_5G03560	AFUA_5G03560	Glutamyl-tRNA synthetase [Source:UniProtKB/TrEMBL;Acc:Q4WEM7]
#INFO:	QUERY:	AFUA_5G03570	AFUA_5G03570	Mitochondrial large ribosomal subunit protein L1, putative [Source:UniProtKB/TrEMBL;Acc:Q4WEM8]
#INFO:	QUERY:	AFUA_5G03710	AFUA_5G03710	Putative uncharacterized protein [Source:UniProtKB/TrEMBL;Acc:Q4WEP2]
#INFO:	QUERY:	AFUA_5G03720	AFUA_5G03720	Chromatin assembly factor 1 subunit A, putative [Source:UniProtKB/TrEMBL;Acc:Q4WEP3]
#INFO:	QUERY:	AFUA_5G03780	AFUA_5G03780	L-PSP endoribonuclease family protein Brt1, putative [Source:UniProtKB/TrEMBL;Acc:Q4WEP9]
#INFO:	QUERY:	AFUA_5G03880	AFUA_5G03880	Signal recognition particle protein SRP54 [Source:UniProtKB/TrEMBL;Acc:Q4WEQ8]
#INFO:	QUERY:	AFUA_5G03910	AFUA_5G03910	Mitochondrial fusion protein (Ugo1), putative [Source:UniProtKB/TrEMBL;Acc:Q4WER2]
#INFO:	QUERY:	AFUA_5G04030	AFUA_5G04030	50S ribosomal protein L27, putative [Source:UniProtKB/TrEMBL;Acc:Q4WES4]
#INFO:	QUERY:	AFUA_5G04130	AFUA_5G04130	Cyclin-dependent protein kinase PhoA [Source:UniProtKB/TrEMBL;Acc:Q4WET4]
#INFO:	QUERY:	AFUA_5G04200	AFUA_5G04200	DNA-directed RNA polymerase III subunit rpc3 [Source:UniProtKB/Swiss-Prot;Acc:Q4WEU2]
#INFO:	QUERY:	AFUA_5G04280	AFUA_5G04280	Putative uncharacterized protein [Source:UniProtKB/TrEMBL;Acc:Q4WEV0]
#INFO:	QUERY:	AFUA_5G04290	AFUA_5G04290	WW domain protein, putative [Source:UniProtKB/TrEMBL;Acc:Q4WEV1]
#INFO:	QUERY:	AFUA_5G04380	AFUA_5G04380	Putative uncharacterized protein [Source:UniProtKB/TrEMBL;Acc:Q4WEW0]
#INFO:	QUERY:	AFUA_5G04410	AFUA_5G04410	Putative uncharacterized protein [Source:UniProtKB/TrEMBL;Acc:Q4WEW3]
#INFO:	QUERY:	AFUA_5G05450	AFUA_5G05450	40S ribosomal protein S1 [Source:UniProtKB/Swiss-Prot;Acc:Q4WTM9]
#INFO:	QUERY:	AFUA_5G05460	AFUA_5G05460	Cytosine deaminase-uracil phosphoribosyltransferase fusion protein [Source:UniProtKB/TrEMBL;Acc:Q4WTN0]
#INFO:	QUERY:	AFUA_5G05490	AFUA_5G05490	Seryl-tRNA synthetase [Source:UniProtKB/TrEMBL;Acc:Q4WTN3]
#INFO:	QUERY:	AFUA_5G05570	AFUA_5G05570	Hemoglobin and proliferation regulated protein [Source:UniProtKB/TrEMBL;Acc:Q4WTP0]
#INFO:	QUERY:	AFUA_5G05630	AFUA_5G05630	60S ribosomal protein L23 [Source:UniProtKB/TrEMBL;Acc:Q4WTP5]
#INFO:	QUERY:	AFUA_5G05690	AFUA_5G05690	Chorismate mutase/prephenate dehydratase [Source:UniProtKB/TrEMBL;Acc:Q4WTQ1]
#INFO:	QUERY:	AFUA_5G05760	AFUA_5G05760	NTP binding protein, putative [Source:UniProtKB/TrEMBL;Acc:Q4WTQ8]
#INFO:	QUERY:	AFUA_5G05780	AFUA_5G05780	Putative uncharacterized protein [Source:UniProtKB/TrEMBL;Acc:Q4WTR0]
#INFO:	QUERY:	AFUA_5G05840	AFUA_5G05840	Calcium channel subunit Mid1 [Source:UniProtKB/TrEMBL;Acc:Q4WTR6]
#INFO:	QUERY:	AFUA_5G05850	AFUA_5G05850	Putative uncharacterized protein [Source:UniProtKB/TrEMBL;Acc:Q4WTR7]
#INFO:	QUERY:	AFUA_5G05890	AFUA_5G05890	Mitochondrial NADH kinase POS5, putative [Source:UniProtKB/TrEMBL;Acc:Q4WTS1]
#INFO:	QUERY:	AFUA_5G05900	AFUA_5G05900	Protein kinase (Chm1), putative [Source:UniProtKB/TrEMBL;Acc:Q4WTS2]
#INFO:	QUERY:	AFUA_5G05920	AFUA_5G05920	Glycyl-tRNA synthetase [Source:UniProtKB/TrEMBL;Acc:Q4WTS4]
#INFO:	QUERY:	AFUA_5G05950	AFUA_5G05950	BAR adaptor protein RVS161, putative [Source:UniProtKB/TrEMBL;Acc:Q4WTS7]
#INFO:	QUERY:	AFUA_5G05970	AFUA_5G05970	TRAPP complex subunit (Bet5), putative [Source:UniProtKB/TrEMBL;Acc:Q4WTS9]
#INFO:	QUERY:	AFUA_5G06040	AFUA_5G06040	UV excision repair protein (RadW), putative [Source:UniProtKB/TrEMBL;Acc:Q4WTT6]
#INFO:	QUERY:	AFUA_5G06090	AFUA_5G06090	Integral membrane protein (Ytp1), putative [Source:UniProtKB/TrEMBL;Acc:Q4WTU1]
#INFO:	QUERY:	AFUA_5G06100	AFUA_5G06100	SUMO activating enzyme (AosA), putative [Source:UniProtKB/TrEMBL;Acc:Q4WTU2]
#INFO:	QUERY:	AFUA_5G06130	AFUA_5G06130	Succinyl-CoA synthetase alpha subunit, putative [Source:UniProtKB/TrEMBL;Acc:Q4WTU5]
#INFO:	QUERY:	AFUA_5G06190	AFUA_5G06190	Sexual development transcription factor SteA [Source:UniProtKB/TrEMBL;Acc:Q4WTV1]
#INFO:	QUERY:	AFUA_5G06360	AFUA_5G06360	60S ribosomal protein L8, putative [Source:UniProtKB/TrEMBL;Acc:Q4WTW7]
#INFO:	QUERY:	AFUA_5G06390	AFUA_5G06390	Adenosine kinase, putative [Source:UniProtKB/TrEMBL;Acc:Q4WTX0]
#INFO:	QUERY:	AFUA_5G06420	AFUA_5G06420	MAP kinase kinase kinase SteC [Source:UniProtKB/TrEMBL;Acc:Q4WTX3]
#INFO:	QUERY:	AFUA_5G06440	AFUA_5G06440	Ubiquitin C-terminal hydrolase family protein [Source:UniProtKB/TrEMBL;Acc:Q4WTX5]
#INFO:	QUERY:	AFUA_5G06530	AFUA_5G06530	CDP-diacylglycerol-glycerol-3-phosphate 3-phosphatidyltransferase [Source:UniProtKB/TrEMBL;Acc:Q4WTY4]
#INFO:	QUERY:	AFUA_5G06700	AFUA_5G06700	Serine/threonine-protein phosphatase [Source:UniProtKB/TrEMBL;Acc:Q4WU01]
#INFO:	QUERY:	AFUA_5G06740	AFUA_5G06740	Putative uncharacterized protein [Source:UniProtKB/TrEMBL;Acc:Q4WU05]
#INFO:	QUERY:	AFUA_5G07030	AFUA_5G07030	Cyclin Ccl1, putative [Source:UniProtKB/TrEMBL;Acc:Q4WU33]
#INFO:	QUERY:	AFUA_5G07130	AFUA_5G07130	Zinc finger protein gcs1 [Source:UniProtKB/TrEMBL;Acc:Q4WU43]
#INFO:	QUERY:	AFUA_5G07180	AFUA_5G07180	THO complex component (Rlr1), putative [Source:UniProtKB/TrEMBL;Acc:A4D9I8]
#INFO:	QUERY:	AFUA_5G07240	AFUA_5G07240	SAP domain protein [Source:UniProtKB/TrEMBL;Acc:Q4WU54]
#INFO:	QUERY:	AFUA_5G07300	AFUA_5G07300	Electron transfer flavoprotein, beta subunit, putative [Source:UniProtKB/TrEMBL;Acc:Q4WU60]
#INFO:	QUERY:	AFUA_5G07310	AFUA_5G07310	DUF500 domain protein [Source:UniProtKB/TrEMBL;Acc:Q4WU61]
#INFO:	QUERY:	AFUA_5G07430	AFUA_5G07430	Rho guanyl nucleotide exchange factor, putative [Source:UniProtKB/TrEMBL;Acc:Q4WU73]
#INFO:	QUERY:	AFUA_5G07450	AFUA_5G07450	Putative uncharacterized protein [Source:UniProtKB/TrEMBL;Acc:Q4WU75]
#INFO:	QUERY:	AFUA_5G07710	AFUA_5G07710	Nuclear migration protein (ApsA), putative [Source:UniProtKB/TrEMBL;Acc:Q4WU99]
#INFO:	QUERY:	AFUA_5G07750	AFUA_5G07750	Ferrochelatase [Source:UniProtKB/TrEMBL;Acc:Q4WUA3]
#INFO:	QUERY:	AFUA_5G07890	AFUA_5G07890	Single-stranded DNA-binding protein [Source:UniProtKB/TrEMBL;Acc:Q4WUB7]
#INFO:	QUERY:	AFUA_5G07940	AFUA_5G07940	Putative uncharacterized protein [Source:UniProtKB/TrEMBL;Acc:Q4WUC2]
#INFO:	QUERY:	AFUA_5G08060	AFUA_5G08060	Importin 13, putative [Source:UniProtKB/TrEMBL;Acc:Q4WUD4]
#INFO:	QUERY:	AFUA_5G08210	AFUA_5G08210	Dolichyl-phosphate beta-glucosyltransferase, putative [Source:UniProtKB/TrEMBL;Acc:Q4WUE9]
#INFO:	QUERY:	AFUA_5G08300	AFUA_5G08300	Alpha-actinin, sarcomeric (F-actin cross linking protein) [Source:UniProtKB/TrEMBL;Acc:Q4WUF8]
#INFO:	QUERY:	AFUA_5G08310	AFUA_5G08310	RNA binding protein, putative [Source:UniProtKB/TrEMBL;Acc:Q4WUF9]
#INFO:	QUERY:	AFUA_5G08540	AFUA_5G08540	Septin AspA, putative [Source:UniProtKB/TrEMBL;Acc:Q4WUI1]
#INFO:	QUERY:	AFUA_5G08690	AFUA_5G08690	Pre-mRNA-splicing factor isy1 [Source:UniProtKB/Swiss-Prot;Acc:Q4WUJ6]
#INFO:	QUERY:	AFUA_5G08710	N/A	N/A
#INFO:	QUERY:	AFUA_5G08770	AFUA_5G08770	Putative uncharacterized protein [Source:UniProtKB/TrEMBL;Acc:Q4WUK4]
#INFO:	QUERY:	AFUA_5G08780	AFUA_5G08780	Probable glucan endo-1,3-beta-glucosidase btgC [Source:UniProtKB/Swiss-Prot;Acc:Q4WUK5]
#INFO:	QUERY:	AFUA_5G08820	AFUA_5G08820	Putative uncharacterized protein [Source:UniProtKB/TrEMBL;Acc:Q4WUK9]
#INFO:	QUERY:	AFUA_5G08830	AFUA_5G08830	Woronin body protein HexA, putative [Source:UniProtKB/TrEMBL;Acc:Q4WUL0]
#INFO:	QUERY:	AFUA_5G08920	AFUA_5G08920	Putative uncharacterized protein [Source:UniProtKB/TrEMBL;Acc:Q4WUL9]
#INFO:	QUERY:	AFUA_5G08980	AFUA_5G08980	NADH-ubiquinone oxidoreductase 9.5 kDa subunit, putative [Source:UniProtKB/TrEMBL;Acc:Q4WUM5]
#INFO:	QUERY:	AFUA_5G09010	AFUA_5G09010	Conserved glutamic acid rich protein [Source:UniProtKB/TrEMBL;Acc:Q4WUM8]
#INFO:	QUERY:	AFUA_5G09230	AFUA_5G09230	Transaldolase [Source:UniProtKB/TrEMBL;Acc:Q4WUP8]
#INFO:	QUERY:	AFUA_5G09320	AFUA_5G09320	Signal transduction protein Syg1, putative [Source:UniProtKB/TrEMBL;Acc:Q4WUQ7]
#INFO:	QUERY:	AFUA_5G09350	AFUA_5G09350	Putative uncharacterized protein [Source:UniProtKB/TrEMBL;Acc:Q4WUR0]
#INFO:	QUERY:	AFUA_5G09360	AFUA_5G09360	Serine/threonine-protein phosphatase 2B catalytic subunit [Source:UniProtKB/Swiss-Prot;Acc:Q4WUR1]
#INFO:	QUERY:	AFUA_5G09520	AFUA_5G09520	Putative uncharacterized protein [Source:UniProtKB/TrEMBL;Acc:Q4WUS7]
#INFO:	QUERY:	AFUA_5G09550	AFUA_5G09550	Ceramide glucosyltransferase, putative [Source:UniProtKB/TrEMBL;Acc:Q4WUT0]
#INFO:	QUERY:	AFUA_5G09570	AFUA_5G09570	WW domain protein [Source:UniProtKB/TrEMBL;Acc:Q4WUT2]
#INFO:	QUERY:	AFUA_5G09660	AFUA_5G09660	AP-1 adaptor complex subunit mu, putative [Source:UniProtKB/TrEMBL;Acc:Q4WUU1]
#INFO:	QUERY:	AFUA_5G09680	AFUA_5G09680	Succinate dehydrogenase cytochrome b560 subunit [Source:UniProtKB/TrEMBL;Acc:Q4WUU3]
#INFO:	QUERY:	AFUA_5G09950	AFUA_5G09950	Putative uncharacterized protein [Source:UniProtKB/TrEMBL;Acc:Q4WUW9]
#INFO:	QUERY:	AFUA_5G10550	AFUA_5G10550	ATP synthase subunit beta [Source:UniProtKB/TrEMBL;Acc:Q4WV25]
#INFO:	QUERY:	AFUA_5G10560	AFUA_5G10560	Cytochrome c oxidase subunit V [Source:UniProtKB/TrEMBL;Acc:Q4WV26]
#INFO:	QUERY:	AFUA_5G10570	AFUA_5G10570	Cofilin [Source:UniProtKB/TrEMBL;Acc:Q4WV27]
#INFO:	QUERY:	AFUA_5G10580	AFUA_5G10580	SH3 domain protein [Source:UniProtKB/TrEMBL;Acc:Q4WV28]
#INFO:	QUERY:	AFUA_5G10760	AFUA_5G10760	Alpha-1,2-mannosyltransferase (Kre2), putative [Source:UniProtKB/TrEMBL;Acc:Q4WV44]
#INFO:	QUERY:	AFUA_5G10770	AFUA_5G10770	Topisomerase II associated protein (Pat1), putative [Source:UniProtKB/TrEMBL;Acc:Q4WV45]
#INFO:	QUERY:	AFUA_5G10780	AFUA_5G10780	UDP-glucose 4-epimerase [Source:UniProtKB/TrEMBL;Acc:Q4WV46]
#INFO:	QUERY:	AFUA_5G10790	AFUA_5G10790	Oxidoreductase, short chain dehydrogenase/reductase family [Source:UniProtKB/TrEMBL;Acc:Q4WV47]
#INFO:	QUERY:	AFUA_5G10850	AFUA_5G10850	Putative uncharacterized protein [Source:UniProtKB/TrEMBL;Acc:Q4WV54]
#INFO:	QUERY:	AFUA_5G11000	AFUA_5G11000	U2 small nuclear ribonucleoprotein A' [Source:UniProtKB/Swiss-Prot;Acc:Q4WV66]
#INFO:	QUERY:	AFUA_5G11120	AFUA_5G11120	DNA-directed RNA polymerases i, ii, and iii 145 kDa polypeptide [Source:UniProtKB/TrEMBL;Acc:Q4WV78]
#INFO:	QUERY:	AFUA_5G11130	AFUA_5G11130	PAXNEB protein superfamily [Source:UniProtKB/TrEMBL;Acc:Q4WV79]
#INFO:	QUERY:	AFUA_5G11150	AFUA_5G11150	Ribonuclease P complex subunit Pop4, putative [Source:UniProtKB/TrEMBL;Acc:Q4WV81]
#INFO:	QUERY:	AFUA_5G11230	AFUA_5G11230	RAS small monomeric GTPase RasA [Source:UniProtKB/TrEMBL;Acc:E9QX28]
#INFO:	QUERY:	AFUA_5G11360	AFUA_5G11360	AP-3 adaptor complex subunit beta, putative [Source:UniProtKB/TrEMBL;Acc:Q4WVA1]
#INFO:	QUERY:	AFUA_5G11380	AFUA_5G11380	Rho-gdp dissociation inhibitor [Source:UniProtKB/TrEMBL;Acc:Q4WVA3]
#INFO:	QUERY:	AFUA_5G11460	AFUA_5G11460	TFIID and and SAGA complex TAF10 subunit, putative [Source:UniProtKB/TrEMBL;Acc:Q4WVB1]
#INFO:	QUERY:	AFUA_5G11630	AFUA_5G11630	Putative uncharacterized protein [Source:UniProtKB/TrEMBL;Acc:Q4WVC7]
#INFO:	QUERY:	AFUA_5G11640	AFUA_5G11640	Secretory pathway protein Ssp120, putative [Source:UniProtKB/TrEMBL;Acc:Q4WVC8]
#INFO:	QUERY:	AFUA_5G11740	AFUA_5G11740	Mitochondrial ribosomal protein L23, putative [Source:UniProtKB/TrEMBL;Acc:Q4WVD8]
#INFO:	QUERY:	AFUA_5G11760	AFUA_5G11760	Hydroxymethylbilane synthase, putative [Source:UniProtKB/TrEMBL;Acc:Q4WVE1]
#INFO:	QUERY:	AFUA_5G11820	AFUA_5G11820	Survival factor 1 [Source:UniProtKB/Swiss-Prot;Acc:Q4WVE5]
#INFO:	QUERY:	AFUA_5G11840	AFUA_5G11840	Protein kinase, putative [Source:UniProtKB/TrEMBL;Acc:Q4WVE7]
#INFO:	QUERY:	AFUA_5G11910	AFUA_5G11910	Pre-mRNA-splicing factor syf1 [Source:UniProtKB/Swiss-Prot;Acc:Q4WVF4]
#INFO:	QUERY:	AFUA_5G12000	AFUA_5G12000	Putative uncharacterized protein [Source:UniProtKB/TrEMBL;Acc:Q4WVG3]
#INFO:	QUERY:	AFUA_5G12010	AFUA_5G12010	Serine/threonine-protein phosphatase [Source:UniProtKB/TrEMBL;Acc:Q4WVG4]
#INFO:	QUERY:	AFUA_5G12020	AFUA_5G12020	C6 transcription factor (NirA), putative [Source:UniProtKB/TrEMBL;Acc:Q4WVG5]
#INFO:	QUERY:	AFUA_5G12080	AFUA_5G12080	Putative uncharacterized protein [Source:UniProtKB/TrEMBL;Acc:Q4WVH1]
#INFO:	QUERY:	AFUA_5G12090	AFUA_5G12090	Putative uncharacterized protein [Source:UniProtKB/TrEMBL;Acc:Q4WVH2]
#INFO:	QUERY:	AFUA_5G12130	AFUA_5G12130	Rab small monomeric GTPase Rab7, putative [Source:UniProtKB/TrEMBL;Acc:Q4WVH6]
#INFO:	QUERY:	AFUA_5G12180	AFUA_5G12180	Ran-specific GTPase-activating protein 1, putative [Source:UniProtKB/TrEMBL;Acc:Q4WVI1]
#INFO:	QUERY:	AFUA_5G12190	AFUA_5G12190	Transcription initiation factor subunit (TAF30), putative [Source:UniProtKB/TrEMBL;Acc:Q4WVI2]
#INFO:	QUERY:	AFUA_5G12280	N/A	N/A
#INFO:	QUERY:	AFUA_5G12380	AFUA_5G12380	Putative uncharacterized protein [Source:UniProtKB/TrEMBL;Acc:Q4WVK0]
#INFO:	QUERY:	AFUA_5G12410	AFUA_5G12410	Putative uncharacterized protein [Source:UniProtKB/TrEMBL;Acc:Q4WVK3]
#INFO:	QUERY:	AFUA_5G12500	AFUA_5G12500	Putative uncharacterized protein [Source:UniProtKB/TrEMBL;Acc:Q4WVL2]
#INFO:	QUERY:	AFUA_5G12620	AFUA_5G12620	CorA family metal ion transporter, putative [Source:UniProtKB/TrEMBL;Acc:Q4WVM3]
#INFO:	QUERY:	AFUA_5G12630	AFUA_5G12630	Putative uncharacterized protein [Source:UniProtKB/TrEMBL;Acc:Q4WVM4]
#INFO:	QUERY:	AFUA_5G12740	AFUA_5G12740	MFS multidrug transporter, putative [Source:UniProtKB/TrEMBL;Acc:Q4WVN5]
#INFO:	QUERY:	AFUA_5G12780	AFUA_5G12780	Kelch repeat protein [Source:UniProtKB/TrEMBL;Acc:Q4WVN9]
#INFO:	QUERY:	AFUA_5G12910	AFUA_5G12910	Small nuclear ribonucleoprotein SmD2, putative [Source:UniProtKB/TrEMBL;Acc:Q4WVQ2]
#INFO:	QUERY:	AFUA_5G13130	AFUA_5G13130	Chorismate mutase [Source:UniProtKB/TrEMBL;Acc:Q4WVS3]
#INFO:	QUERY:	AFUA_5G13140	AFUA_5G13140	N/A
#INFO:	QUERY:	AFUA_5G13240	AFUA_5G13240	Inositol hexaphosphate kinase KCS1, putative [Source:UniProtKB/TrEMBL;Acc:Q4WVT4]
#INFO:	QUERY:	AFUA_5G13340	AFUA_5G13340	Protein phosphatase 2C, putative [Source:UniProtKB/TrEMBL;Acc:Q4WVU4]
#INFO:	QUERY:	AFUA_5G13480	AFUA_5G13480	U1 small nuclear ribonucleoprotein 70 kDa [Source:UniProtKB/TrEMBL;Acc:Q4WVV8]
#INFO:	QUERY:	AFUA_5G13490	AFUA_5G13490	Mitochondrial ribosomal protein L43, putative [Source:UniProtKB/TrEMBL;Acc:Q4WVV9]
#INFO:	QUERY:	AFUA_5G13510	AFUA_5G13510	Cell cycle control protein (Cwf8), putative [Source:UniProtKB/TrEMBL;Acc:Q4WVW1]
#INFO:	QUERY:	AFUA_5G13560	AFUA_5G13560	FHA domain protein [Source:UniProtKB/TrEMBL;Acc:Q4WVW6]
#INFO:	QUERY:	AFUA_5G14000	AFUA_5G14000	Oxidoreductase, short chain dehydrogenase/reductase family [Source:UniProtKB/TrEMBL;Acc:Q4WW07]
#INFO:	QUERY:	AFUA_5G14390	AFUA_5G14390	C6 transcription factor, putative [Source:UniProtKB/TrEMBL;Acc:Q4WW46]
#INFO:	QUERY:	AFUA_5G14410	AFUA_5G14410	Cysteine dioxygenase, putative [Source:UniProtKB/TrEMBL;Acc:Q4WW48]
#INFO:	QUERY:	AFUA_5G14760	AFUA_5G14760	Putative uncharacterized protein [Source:UniProtKB/TrEMBL;Acc:Q4WW83]
#INFO:	QUERY:	AFUA_6G00670	AFUA_6G00670	Extracellular serine-rich protein [Source:UniProtKB/TrEMBL;Acc:Q4W920]
#INFO:	QUERY:	AFUA_6G02100	AFUA_6G02100	DUF803 domain protein [Source:UniProtKB/TrEMBL;Acc:Q4WCQ9]
#INFO:	QUERY:	AFUA_6G02110	AFUA_6G02110	MADS box transcription factor Mcm1 [Source:UniProtKB/TrEMBL;Acc:Q4WCR0]
#INFO:	QUERY:	AFUA_6G02190	AFUA_6G02190	Transcriptional activator (PtaC), putative [Source:UniProtKB/TrEMBL;Acc:Q4WCR8]
#INFO:	QUERY:	AFUA_6G02220	AFUA_6G02220	MFS toxin efflux pump, putative [Source:UniProtKB/TrEMBL;Acc:Q4WCS1]
#INFO:	QUERY:	AFUA_6G02420	AFUA_6G02420	Ubiquitin conjugating enzyme (UbcM), putative [Source:UniProtKB/TrEMBL;Acc:Q4WCU1]
#INFO:	QUERY:	AFUA_6G02440	AFUA_6G02440	60S ribosomal protein L24a [Source:UniProtKB/TrEMBL;Acc:Q4WCU3]
#INFO:	QUERY:	AFUA_6G02450	AFUA_6G02450	Ribosomal S30/ubiquitin fusion [Source:UniProtKB/TrEMBL;Acc:Q4WCU4]
#INFO:	QUERY:	AFUA_6G02470	AFUA_6G02470	Fumarate hydratase, putative [Source:UniProtKB/TrEMBL;Acc:Q4WCU6]
#INFO:	QUERY:	AFUA_6G02630	AFUA_6G02630	ATP-dependent RNA helicase sub2 [Source:UniProtKB/Swiss-Prot;Acc:Q4WCW2]
#INFO:	QUERY:	AFUA_6G02750	AFUA_6G02750	Nascent polypeptide-associated complex subunit beta [Source:UniProtKB/Swiss-Prot;Acc:Q4WCX4]
#INFO:	QUERY:	AFUA_6G02780	AFUA_6G02780	Acyl-protein thioesterase 1 [Source:UniProtKB/Swiss-Prot;Acc:Q4WCX7]
#INFO:	QUERY:	AFUA_6G02800	AFUA_6G02800	Uncharacterized protein AFUA_6G02800 [Source:UniProtKB/Swiss-Prot;Acc:Q4WCX9]
#INFO:	QUERY:	AFUA_6G02820	AFUA_6G02820	Metalloreductase, putative [Source:UniProtKB/TrEMBL;Acc:Q4WCY1]
#INFO:	QUERY:	AFUA_6G02960	AFUA_6G02960	NADH-ubiquinone oxidoreductase 105 kDa subunit [Source:UniProtKB/TrEMBL;Acc:Q4WCZ6]
#INFO:	QUERY:	AFUA_6G02970	AFUA_6G02970	UPF0041 domain protein [Source:UniProtKB/TrEMBL;Acc:Q4WCZ7]
#INFO:	QUERY:	AFUA_6G03660	AFUA_6G03660	Onanonoxo-7-onima-8-eninoihtemlysoneda [Source:UniProtKB/TrEMBL;Acc:Q4WD65]
#INFO:	QUERY:	AFUA_6G03760	AFUA_6G03760	HhH-GPD family base excision DNA repair protein [Source:UniProtKB/TrEMBL;Acc:Q4WD75]
#INFO:	QUERY:	AFUA_6G03810	AFUA_6G03810	ATP synthase D chain, mitochondrial, putative [Source:UniProtKB/TrEMBL;Acc:Q4WD80]
#INFO:	QUERY:	AFUA_6G03820	AFUA_6G03820	Nascent polypeptide-associated complex subunit alpha [Source:UniProtKB/Swiss-Prot;Acc:Q4WD81]
#INFO:	QUERY:	AFUA_6G03830	AFUA_6G03830	Ribosomal protein L14 [Source:UniProtKB/TrEMBL;Acc:Q4WD82]
#INFO:	QUERY:	AFUA_6G03850	AFUA_6G03850	Signal sequence receptor alpha subunit, putative [Source:UniProtKB/TrEMBL;Acc:Q4WD84]
#INFO:	QUERY:	AFUA_6G03860	AFUA_6G03860	MFS transporter, putative [Source:UniProtKB/TrEMBL;Acc:Q4WD85]
#INFO:	QUERY:	AFUA_6G03910	AFUA_6G03910	Integral membrane protein, Mpv17/PMP22 family, putative [Source:UniProtKB/TrEMBL;Acc:Q4WD90]
#INFO:	QUERY:	AFUA_6G03940	AFUA_6G03940	GTPase activating protein (Gyp7), putative [Source:UniProtKB/TrEMBL;Acc:Q4WD93]
#INFO:	QUERY:	AFUA_6G03960	AFUA_6G03960	COPII coat assembly protein sec16 [Source:UniProtKB/Swiss-Prot;Acc:Q4WD95]
#INFO:	QUERY:	AFUA_6G04060	AFUA_6G04060	Putative uncharacterized protein [Source:UniProtKB/TrEMBL;Acc:Q4WDA5]
#INFO:	QUERY:	AFUA_6G04080	AFUA_6G04080	Putative uncharacterized protein [Source:UniProtKB/TrEMBL;Acc:Q4WDA7]
#INFO:	QUERY:	AFUA_6G04170	AFUA_6G04170	Killer toxin sensitivity protein (Iki1), putative [Source:UniProtKB/TrEMBL;Acc:Q4WDB5]
#INFO:	QUERY:	AFUA_6G04210	AFUA_6G04210	Mannosyl-oligosaccharide glucosidase, putative [Source:UniProtKB/TrEMBL;Acc:Q4WDB9]
#INFO:	QUERY:	AFUA_6G04240	AFUA_6G04240	PAP2 domain protein [Source:UniProtKB/TrEMBL;Acc:Q4WDC2]
#INFO:	QUERY:	AFUA_6G04380	AFUA_6G04380	Molecular chaperone (ABC1), putative [Source:UniProtKB/TrEMBL;Acc:Q4WDD6]
#INFO:	QUERY:	AFUA_6G04460	AFUA_6G04460	Phosphatidyl synthase [Source:UniProtKB/TrEMBL;Acc:Q4WDE4]
#INFO:	QUERY:	AFUA_6G04500	AFUA_6G04500	Snf1 kinase complex beta-subunit Gal83, putative [Source:UniProtKB/TrEMBL;Acc:Q4WDE8]
#INFO:	QUERY:	AFUA_6G04540	AFUA_6G04540	Calcineurin Ca2+-binding regulatory subunit CnaB [Source:UniProtKB/TrEMBL;Acc:Q4WDF2]
#INFO:	QUERY:	AFUA_6G04740	AFUA_6G04740	Actin Act1 [Source:UniProtKB/TrEMBL;Acc:Q4WDH2]
#INFO:	QUERY:	AFUA_6G04860	AFUA_6G04860	MBOAT family protein, putative [Source:UniProtKB/TrEMBL;Acc:Q4WDI5]
#INFO:	QUERY:	AFUA_6G04890	AFUA_6G04890	CaaX prenyl proteinase Rce1 [Source:UniProtKB/TrEMBL;Acc:Q4WDI7]
#INFO:	QUERY:	AFUA_6G04990	AFUA_6G04990	Amino acid transporter, putative [Source:UniProtKB/TrEMBL;Acc:Q4WDJ7]
#INFO:	QUERY:	AFUA_6G05120	AFUA_6G05120	Glycogen synthase kinase (Skp1), putative [Source:UniProtKB/TrEMBL;Acc:Q4WDL1]
#INFO:	QUERY:	AFUA_6G05130	AFUA_6G05130	snRNA cap binding complex subunit (Gcr3), putative [Source:UniProtKB/TrEMBL;Acc:Q4WDL2]
#INFO:	QUERY:	AFUA_6G05150	AFUA_6G05150	Transcriptional repressor TupA/RocA, putative [Source:UniProtKB/TrEMBL;Acc:Q4WDL4]
#INFO:	QUERY:	AFUA_6G05200	AFUA_6G05200	60S ribosomal protein L28 [Source:UniProtKB/TrEMBL;Acc:Q4WDL9]
#INFO:	QUERY:	AFUA_6G05210	AFUA_6G05210	Malate dehydrogenase, NAD-dependent [Source:UniProtKB/TrEMBL;Acc:Q4WDM0]
#INFO:	QUERY:	AFUA_6G05240	AFUA_6G05240	SUMO ligase SizA, putative [Source:UniProtKB/TrEMBL;Acc:Q4WDM3]
#INFO:	QUERY:	AFUA_6G05300	AFUA_6G05300	CCAAT-binding factor complex subunit HapE [Source:UniProtKB/TrEMBL;Acc:Q4WDM9]
#INFO:	QUERY:	AFUA_6G05330	AFUA_6G05330	37 ribosomal protein Rsm10, putative [Source:UniProtKB/TrEMBL;Acc:Q4WDN2]
#INFO:	QUERY:	AFUA_6G05350	AFUA_6G05350	Probable aspartic-type endopeptidase opsB [Source:UniProtKB/Swiss-Prot;Acc:Q4WDN4]
#INFO:	QUERY:	AFUA_6G06330	AFUA_6G06330	AdoMet-dependent tRNA methyltransferase (MTase) complex subunit Trm112, putative [Source:UniProtKB/TrEMBL;Acc:Q4WNH9]
#INFO:	QUERY:	AFUA_6G06370	AFUA_6G06370	NAD(+)-isocitrate dehydrogenase subunit I [Source:UniProtKB/TrEMBL;Acc:Q4WNH3]
#INFO:	QUERY:	AFUA_6G06400	AFUA_6G06400	Rho GTPase activator (Bem3), putative [Source:UniProtKB/TrEMBL;Acc:Q4WNH0]
#INFO:	QUERY:	AFUA_6G06570	AFUA_6G06570	Putative uncharacterized protein [Source:UniProtKB/TrEMBL;Acc:Q4WNF3]
#INFO:	QUERY:	AFUA_6G06580	AFUA_6G06580	Phosphomannomutase (Sec53), putative [Source:UniProtKB/TrEMBL;Acc:Q4WNF2]
#INFO:	QUERY:	AFUA_6G06750	AFUA_6G06750	14-3-3 family protein [Source:UniProtKB/TrEMBL;Acc:Q4WND4]
#INFO:	QUERY:	AFUA_6G06900	AFUA_6G06900	Rho GTPase Rho1 [Source:UniProtKB/TrEMBL;Acc:E9QXU1]
#INFO:	QUERY:	AFUA_6G06910	AFUA_6G06910	Putative uncharacterized protein [Source:UniProtKB/TrEMBL;Acc:Q4WNB8]
#INFO:	QUERY:	AFUA_6G07210	AFUA_6G07210	Fe superoxide dismutase, putative [Source:UniProtKB/TrEMBL;Acc:Q4WN88]
#INFO:	QUERY:	AFUA_6G07290	AFUA_6G07290	Endosomal cargo receptor (Erv14), putative [Source:UniProtKB/TrEMBL;Acc:Q4WN80]
#INFO:	QUERY:	AFUA_6G07340	AFUA_6G07340	Kynurenine 3-monooxygenase [Source:UniProtKB/Swiss-Prot;Acc:Q4WN75]
#INFO:	QUERY:	AFUA_6G07430	AFUA_6G07430	Pyruvate kinase [Source:UniProtKB/TrEMBL;Acc:Q4WN66]
#INFO:	QUERY:	AFUA_6G07540	AFUA_6G07540	T-complex protein 1, epsilon subunit, putative [Source:UniProtKB/TrEMBL;Acc:Q4WN57]
#INFO:	QUERY:	AFUA_6G07620	AFUA_6G07620	GDP-mannose pyrophosphorylase A [Source:UniProtKB/TrEMBL;Acc:Q4WN49]
#INFO:	QUERY:	AFUA_6G07640	AFUA_6G07640	Lysine--tRNA ligase [Source:UniProtKB/TrEMBL;Acc:Q4WN47]
#INFO:	QUERY:	AFUA_6G07670	AFUA_6G07670	Cytochrome c oxidase assembly protein cox15 [Source:UniProtKB/TrEMBL;Acc:Q4WN44]
#INFO:	QUERY:	AFUA_6G07680	AFUA_6G07680	Putative uncharacterized protein [Source:UniProtKB/TrEMBL;Acc:Q4WN43]
#INFO:	QUERY:	AFUA_6G07740	AFUA_6G07740	Peroxisomal biogenesis factor (PEX11), putative [Source:UniProtKB/TrEMBL;Acc:Q4WN37]
#INFO:	QUERY:	AFUA_6G07780	AFUA_6G07780	Copper fist DNA binding domain protein [Source:UniProtKB/TrEMBL;Acc:Q4WN33]
#INFO:	QUERY:	AFUA_6G07840	AFUA_6G07840	Methionine-R-sulfoxide reductase SelR, putative [Source:UniProtKB/TrEMBL;Acc:Q4WN27]
#INFO:	QUERY:	AFUA_6G07870	AFUA_6G07870	Mitochondrial Rho GTPase 1 [Source:UniProtKB/Swiss-Prot;Acc:Q4WN24]
#INFO:	QUERY:	AFUA_6G07880	AFUA_6G07880	DUF500 and SH3 domain protein [Source:UniProtKB/TrEMBL;Acc:Q4WN23]
#INFO:	QUERY:	AFUA_6G07890	AFUA_6G07890	Telomere silencing protein Zds1, putative [Source:UniProtKB/TrEMBL;Acc:Q4WN22]
#INFO:	QUERY:	AFUA_6G07980	AFUA_6G07980	Cell division control protein 2 kinase, putative [Source:UniProtKB/TrEMBL;Acc:Q4WN13]
#INFO:	QUERY:	AFUA_6G08010	AFUA_6G08010	Putative uncharacterized protein [Source:UniProtKB/TrEMBL;Acc:Q4WN10]
#INFO:	QUERY:	AFUA_6G08050	AFUA_6G08050	6-phosphogluconate dehydrogenase, decarboxylating [Source:UniProtKB/TrEMBL;Acc:Q4WN06]
#INFO:	QUERY:	AFUA_6G08070	AFUA_6G08070	Putative uncharacterized protein [Source:UniProtKB/TrEMBL;Acc:Q4WN04]
#INFO:	QUERY:	AFUA_6G08270	AFUA_6G08270	Putative uncharacterized protein [Source:UniProtKB/TrEMBL;Acc:Q4WMY6]
#INFO:	QUERY:	AFUA_6G08600	AFUA_6G08600	Transcription factor TFIID complex 145 kDa subunit, putative [Source:UniProtKB/TrEMBL;Acc:Q4WMV3]
#INFO:	QUERY:	AFUA_6G08660	AFUA_6G08660	M protein repeat protein [Source:UniProtKB/TrEMBL;Acc:Q4WMU7]
#INFO:	QUERY:	AFUA_6G08690	AFUA_6G08690	DUF455 domain protein [Source:UniProtKB/TrEMBL;Acc:Q4WMU4]
#INFO:	QUERY:	AFUA_6G08810	AFUA_6G08810	NADH-ubiquinone oxidoreductase 304 kDa subunit [Source:UniProtKB/TrEMBL;Acc:Q4WMT2]
#INFO:	QUERY:	AFUA_6G08840	AFUA_6G08840	Probable beta-mannosidase A [Source:UniProtKB/Swiss-Prot;Acc:Q4WMS9]
#INFO:	QUERY:	AFUA_6G08880	AFUA_6G08880	Ubiquitin-protein ligase Ufd4, putative [Source:UniProtKB/TrEMBL;Acc:Q4WMS5]
#INFO:	QUERY:	AFUA_6G08990	AFUA_6G08990	Putative uncharacterized protein [Source:UniProtKB/TrEMBL;Acc:Q4WMR5]
#INFO:	QUERY:	AFUA_6G09010	AFUA_6G09010	U1 snRNP splicing complex subunit (Luc7), putative [Source:UniProtKB/TrEMBL;Acc:Q4WMR3]
#INFO:	QUERY:	AFUA_6G09180	AFUA_6G09180	G1/S regulator NimO, putative [Source:UniProtKB/TrEMBL;Acc:Q4WMP6]
#INFO:	QUERY:	AFUA_6G09190	AFUA_6G09190	Metallopeptidase family M24, putative [Source:UniProtKB/TrEMBL;Acc:Q4WMP5]
#INFO:	QUERY:	AFUA_6G09920	AFUA_6G09920	Putative uncharacterized protein [Source:UniProtKB/TrEMBL;Acc:Q4WMH1]
#INFO:	QUERY:	AFUA_6G10130	AFUA_6G10130	N,O-diacetyl muramidase, putative [Source:UniProtKB/TrEMBL;Acc:Q4WMF0]
#INFO:	QUERY:	AFUA_6G10590	AFUA_6G10590	Ubiquitin-protein ligase (Asi3), putative [Source:UniProtKB/TrEMBL;Acc:Q4WMA5]
#INFO:	QUERY:	AFUA_6G10680	AFUA_6G10680	XAP5 domain protein [Source:UniProtKB/TrEMBL;Acc:Q4WM96]
#INFO:	QUERY:	AFUA_6G10730	AFUA_6G10730	Nucleoporin NUP49/NSP49, putative [Source:UniProtKB/TrEMBL;Acc:Q4WM91]
#INFO:	QUERY:	AFUA_6G10830	AFUA_6G10830	Serine/threonine-protein phosphatase [Source:UniProtKB/TrEMBL;Acc:Q4WM81]
#INFO:	QUERY:	AFUA_6G11010	AFUA_6G11010	Cell morphogenesis protein (PAG1), putative [Source:UniProtKB/TrEMBL;Acc:Q4WM65]
#INFO:	QUERY:	AFUA_6G11160	AFUA_6G11160	Isopentenyl-diphosphate delta-isomerase [Source:UniProtKB/TrEMBL;Acc:Q4WM52]
#INFO:	QUERY:	AFUA_6G11260	AFUA_6G11260	Ribosomal protein L26 [Source:UniProtKB/TrEMBL;Acc:Q4WM42]
#INFO:	QUERY:	AFUA_6G11360	AFUA_6G11360	ABC transporter, putative [Source:UniProtKB/TrEMBL;Acc:Q4WM33]
#INFO:	QUERY:	AFUA_6G11390	AFUA_6G11390	1,3-beta-glucanosyltransferase gel2 [Source:UniProtKB/Swiss-Prot;Acc:P0C954]
#INFO:	QUERY:	AFUA_6G11400	AFUA_6G11400	F-box and WD domain protein [Source:UniProtKB/TrEMBL;Acc:Q4WM29]
#INFO:	QUERY:	AFUA_6G11440	AFUA_6G11440	Pyridoxamine phosphate oxidase family protein [Source:UniProtKB/TrEMBL;Acc:Q4WM25]
#INFO:	QUERY:	AFUA_6G12300	AFUA_6G12300	RNP domain protein [Source:UniProtKB/TrEMBL;Acc:Q4WLU4]
#INFO:	QUERY:	AFUA_6G12310	AFUA_6G12310	Putative uncharacterized protein [Source:UniProtKB/TrEMBL;Acc:Q4WLU3]
#INFO:	QUERY:	AFUA_6G12440	AFUA_6G12440	Putative uncharacterized protein [Source:UniProtKB/TrEMBL;Acc:Q4WLT0]
#INFO:	QUERY:	AFUA_6G12520	N/A	N/A
#INFO:	QUERY:	AFUA_6G12560	AFUA_6G12560	AAA family ATPase, putative [Source:UniProtKB/TrEMBL;Acc:Q4WLR8]
#INFO:	QUERY:	AFUA_6G12570	AFUA_6G12570	EH domain binding protein epsin 2 [Source:UniProtKB/TrEMBL;Acc:Q4WLR7]
#INFO:	QUERY:	AFUA_6G12590	AFUA_6G12590	Putative uncharacterized protein [Source:UniProtKB/TrEMBL;Acc:Q4WLR5]
#INFO:	QUERY:	AFUA_6G12610	AFUA_6G12610	Rhomboid family protein, putative [Source:UniProtKB/TrEMBL;Acc:Q4WLR3]
#INFO:	QUERY:	AFUA_6G12620	AFUA_6G12620	50S ribosomal protein Mrp49 [Source:UniProtKB/TrEMBL;Acc:Q4WLR2]
#INFO:	QUERY:	AFUA_6G12660	AFUA_6G12660	40S ribosomal protein S10b [Source:UniProtKB/TrEMBL;Acc:Q4WLQ8]
#INFO:	QUERY:	AFUA_6G12700	AFUA_6G12700	DASH complex component Dam1, putative [Source:UniProtKB/TrEMBL;Acc:Q4WLQ4]
#INFO:	QUERY:	AFUA_6G12710	AFUA_6G12710	Ubiquitin C-terminal hydrolase Ubp8, putative [Source:UniProtKB/TrEMBL;Acc:Q4WLQ3]
#INFO:	QUERY:	AFUA_6G12720	AFUA_6G12720	40S ribosomal protein S29, putative [Source:UniProtKB/TrEMBL;Acc:Q4WLQ2]
#INFO:	QUERY:	AFUA_6G12750	AFUA_6G12750	Rhomboid protein 2 [Source:UniProtKB/Swiss-Prot;Acc:Q4WLP9]
#INFO:	QUERY:	AFUA_6G12790	AFUA_6G12790	NADH-ubiquinone oxidoreductase 39 kDa subunit, putative [Source:UniProtKB/TrEMBL;Acc:Q4WLP5]
#INFO:	QUERY:	AFUA_6G12830	AFUA_6G12830	Protein transport protein sec24 [Source:UniProtKB/Swiss-Prot;Acc:Q4WLP1]
#INFO:	QUERY:	AFUA_6G12860	AFUA_6G12860	Mitochondrial protein Fmp26, putative [Source:UniProtKB/TrEMBL;Acc:Q4WLN9]
#INFO:	QUERY:	AFUA_6G12870	AFUA_6G12870	Iron-sulfur clusters transporter atm1, mitochondrial [Source:UniProtKB/Swiss-Prot;Acc:Q4WLN7]
#INFO:	QUERY:	AFUA_6G12990	AFUA_6G12990	Cytosolic large ribosomal subunit protein L7A [Source:UniProtKB/TrEMBL;Acc:Q4WLM5]
#INFO:	QUERY:	AFUA_6G13030	AFUA_6G13030	Cell division control protein Cdc4, putative [Source:UniProtKB/TrEMBL;Acc:Q4WLM1]
#INFO:	QUERY:	AFUA_6G13120	AFUA_6G13120	Filament-forming protein (Tpr/p270), putative [Source:UniProtKB/TrEMBL;Acc:Q4WLL3]
#INFO:	QUERY:	AFUA_6G13180	AFUA_6G13180	CECR1 family adenosine deaminase, putative [Source:UniProtKB/TrEMBL;Acc:Q4WLK7]
#INFO:	QUERY:	AFUA_6G13190	AFUA_6G13190	H+/nucleoside cotransporter [Source:UniProtKB/TrEMBL;Acc:Q4WLK6]
#INFO:	QUERY:	AFUA_6G13200	AFUA_6G13200	Autophagy-related protein 2 [Source:UniProtKB/Swiss-Prot;Acc:Q4WLK5]
#INFO:	QUERY:	AFUA_6G13250	AFUA_6G13250	60S ribosomal protein L31e [Source:UniProtKB/TrEMBL;Acc:Q4WLK1]
#INFO:	QUERY:	AFUA_6G13300	AFUA_6G13300	GTP-binding nuclear protein Ran, putative [Source:UniProtKB/TrEMBL;Acc:Q4WLJ6]
#INFO:	QUERY:	AFUA_6G13430	AFUA_6G13430	Multispanning membrane protein, putative [Source:UniProtKB/TrEMBL;Acc:Q4WLI3]
#INFO:	QUERY:	AFUA_6G13440	AFUA_6G13440	Choline sulfatase, putative [Source:UniProtKB/TrEMBL;Acc:Q4WLI2]
#INFO:	QUERY:	AFUA_6G13490	AFUA_6G13490	Glutamate decarboxylase [Source:UniProtKB/TrEMBL;Acc:Q4WLH7]
#INFO:	QUERY:	AFUA_6G13540	AFUA_6G13540	Carboxypeptidase Y homolog A [Source:UniProtKB/Swiss-Prot;Acc:Q5VJG9]
#INFO:	QUERY:	AFUA_6G13550	AFUA_6G13550	Ribosomal protein S13p/S18e [Source:UniProtKB/TrEMBL;Acc:Q4WLH1]
#INFO:	QUERY:	AFUA_6G13670	AFUA_6G13670	Reticulon-like protein [Source:UniProtKB/TrEMBL;Acc:Q4WLF9]
#INFO:	QUERY:	AFUA_6G14130	AFUA_6G14130	Ubiquitin conjugating enzyme, putative [Source:UniProtKB/TrEMBL;Acc:Q4WLB5]
#INFO:	QUERY:	AFUA_6G14170	AFUA_6G14170	CDF zinc transporter (Msc2), putaitve [Source:UniProtKB/TrEMBL;Acc:Q4WLB1]
#INFO:	QUERY:	AFUA_6G14230	AFUA_6G14230	Putative uncharacterized protein [Source:UniProtKB/TrEMBL;Acc:Q4WLA5]
#INFO:	QUERY:	AFUA_6G14240	AFUA_6G14240	Calcium sensor (NCS-1), putative [Source:UniProtKB/TrEMBL;Acc:Q4WLA4]
#INFO:	QUERY:	AFUA_7G00770	AFUA_7G00770	C6 transcription factor, putative [Source:UniProtKB/TrEMBL;Acc:Q4WAC1]
#INFO:	QUERY:	AFUA_7G00790	AFUA_7G00790	Putative uncharacterized protein [Source:UniProtKB/TrEMBL;Acc:Q4WAC3]
#INFO:	QUERY:	AFUA_7G01350	AFUA_7G01350	Putative uncharacterized protein [Source:UniProtKB/TrEMBL;Acc:Q4WAH7]
#INFO:	QUERY:	AFUA_7G01460	AFUA_7G01460	Ribosomal protein S5 [Source:UniProtKB/TrEMBL;Acc:Q4WAI8]
#INFO:	QUERY:	AFUA_7G01600	AFUA_7G01600	Putative uncharacterized protein [Source:UniProtKB/TrEMBL;Acc:Q4WAK2]
#INFO:	QUERY:	AFUA_7G01640	AFUA_7G01640	C6 transcription factor (War1), putative [Source:UniProtKB/TrEMBL;Acc:Q4WAK6]
#INFO:	QUERY:	AFUA_7G01920	AFUA_7G01920	DNA-directed RNA polymerase [Source:UniProtKB/TrEMBL;Acc:Q4WAN4]
#INFO:	QUERY:	AFUA_7G01940	AFUA_7G01940	Nuclear pore complex subunit Nup85, putative [Source:UniProtKB/TrEMBL;Acc:Q4WAN6]
#INFO:	QUERY:	AFUA_7G02030	AFUA_7G02030	Cytochrome c oxidase assembly protein (Pet117), putative [Source:UniProtKB/TrEMBL;Acc:Q4WAP4]
#INFO:	QUERY:	AFUA_7G02140	AFUA_7G02140	40S ribosomal protein S24 [Source:UniProtKB/TrEMBL;Acc:Q4WAQ6]
#INFO:	QUERY:	AFUA_7G02180	AFUA_7G02180	UDP-N-acetylglucosamine pyrophosphorylase [Source:UniProtKB/TrEMBL;Acc:Q4WAR0]
#INFO:	QUERY:	AFUA_7G02230	AFUA_7G02230	mRNA binding post-transcriptional regulator (Csx1), putative [Source:UniProtKB/TrEMBL;Acc:Q4WAR5]
#INFO:	QUERY:	AFUA_7G02340	AFUA_7G02340	L-PSP endoribonuclease family protein (Hmf1), putative [Source:UniProtKB/TrEMBL;Acc:Q4WAS6]
#INFO:	QUERY:	AFUA_7G02360	AFUA_7G02360	Putative uncharacterized protein [Source:UniProtKB/TrEMBL;Acc:Q4WAS8]
#INFO:	QUERY:	AFUA_7G02470	AFUA_7G02470	mRNA processing protein (Mss51), putative [Source:UniProtKB/TrEMBL;Acc:Q4WAT9]
#INFO:	QUERY:	AFUA_7G02540	AFUA_7G02540	Ras family GTPase (Rab4b), putative [Source:UniProtKB/TrEMBL;Acc:Q4WAU6]
#INFO:	QUERY:	AFUA_7G02560	AFUA_7G02560	D-lactate dehydrogenase (Cytochrome) [Source:UniProtKB/TrEMBL;Acc:Q4WAU8]
#INFO:	QUERY:	AFUA_7G02590	AFUA_7G02590	Putative uncharacterized protein [Source:UniProtKB/TrEMBL;Acc:Q4WAV1]
#INFO:	QUERY:	AFUA_7G02600	AFUA_7G02600	Putative uncharacterized protein [Source:UniProtKB/TrEMBL;Acc:Q4WAV2]
#INFO:	QUERY:	AFUA_7G02630	AFUA_7G02630	Putative uncharacterized protein [Source:UniProtKB/TrEMBL;Acc:Q4WAV5]
#INFO:	QUERY:	AFUA_7G03650	AFUA_7G03650	Putative uncharacterized protein [Source:UniProtKB/TrEMBL;Acc:Q4WG36]
#INFO:	QUERY:	AFUA_7G03720	AFUA_7G03720	Serine/threonine protein kinase (Kin28), putative [Source:UniProtKB/TrEMBL;Acc:Q4WG43]
#INFO:	QUERY:	AFUA_7G03750	AFUA_7G03750	Cell-cycle checkpoint protein kinase, putative [Source:UniProtKB/TrEMBL;Acc:Q4WG46]
#INFO:	QUERY:	AFUA_7G03760	AFUA_7G03760	Phosphatidylinositol 4-kinase (STT4), putative [Source:UniProtKB/TrEMBL;Acc:Q4WG47]
#INFO:	QUERY:	AFUA_7G03880	AFUA_7G03880	Sodium/calcium exchanger protein [Source:UniProtKB/TrEMBL;Acc:Q4WG59]
#INFO:	QUERY:	AFUA_7G03890	AFUA_7G03890	Condensin complex subunit 2 [Source:UniProtKB/TrEMBL;Acc:Q4WG60]
#INFO:	QUERY:	AFUA_7G04190	AFUA_7G04190	Cyclopropane-fatty-acyl-phospholipid synthase, putative [Source:UniProtKB/TrEMBL;Acc:Q4WG90]
#INFO:	QUERY:	AFUA_7G04290	AFUA_7G04290	Amino acid permease (Gap1), putative [Source:UniProtKB/TrEMBL;Acc:Q4WG99]
#INFO:	QUERY:	AFUA_7G04320	AFUA_7G04320	UBX domain protein (Ubx5), putative [Source:UniProtKB/TrEMBL;Acc:Q4WGA2]
#INFO:	QUERY:	AFUA_7G04550	AFUA_7G04550	Serine/threonine protein kinase, putative [Source:UniProtKB/TrEMBL;Acc:Q4WGC4]
#INFO:	QUERY:	AFUA_7G04560	AFUA_7G04560	Putative uncharacterized protein [Source:UniProtKB/TrEMBL;Acc:Q4WGC5]
#INFO:	QUERY:	AFUA_7G04580	AFUA_7G04580	TBC domain protein, putative [Source:UniProtKB/TrEMBL;Acc:Q4WGC7]
#INFO:	QUERY:	AFUA_7G04740	AFUA_7G04740	Putative uncharacterized protein [Source:UniProtKB/TrEMBL;Acc:Q4WGE3]
#INFO:	QUERY:	AFUA_7G04750	AFUA_7G04750	Putative uncharacterized protein [Source:UniProtKB/TrEMBL;Acc:Q4WGE4]
#INFO:	QUERY:	AFUA_7G04790	N/A	N/A
#INFO:	QUERY:	AFUA_7G04870	AFUA_7G04870	Glutamine-serine-proline rich protein, putative [Source:UniProtKB/TrEMBL;Acc:Q4WGF6]
#INFO:	QUERY:	AFUA_7G05260	AFUA_7G05260	Transformer-SR ribonucleoprotein, putative [Source:UniProtKB/TrEMBL;Acc:Q4WGJ6]
#INFO:	QUERY:	AFUA_7G05290	AFUA_7G05290	40S ribosomal protein S13 [Source:UniProtKB/TrEMBL;Acc:Q4WGJ9]
#INFO:	QUERY:	AFUA_7G05320	AFUA_7G05320	DNA N-glycosylase, putative [Source:UniProtKB/TrEMBL;Acc:Q4WGK2]
#INFO:	QUERY:	AFUA_7G05340	AFUA_7G05340	Cellular morphogenesis protein (Rax2), putative [Source:UniProtKB/TrEMBL;Acc:Q4WGK4]
#INFO:	QUERY:	AFUA_7G05350	AFUA_7G05350	N/A
#INFO:	QUERY:	AFUA_7G05370	AFUA_7G05370	Septin AspB [Source:UniProtKB/TrEMBL;Acc:Q4WGK7]
#INFO:	QUERY:	AFUA_7G05450	AFUA_7G05450	SUN domain protein (Uth1), putative [Source:UniProtKB/TrEMBL;Acc:Q4WGL5]
#INFO:	QUERY:	AFUA_7G05470	AFUA_7G05470	Electron transfer flavoprotein alpha subunit, putative [Source:UniProtKB/TrEMBL;Acc:Q4WGL7]
#INFO:	QUERY:	AFUA_7G05510	AFUA_7G05510	RSC complex subunit (RSC8), putative [Source:UniProtKB/TrEMBL;Acc:Q4WGM1]
#INFO:	QUERY:	AFUA_7G05590	AFUA_7G05590	DUF890 domain protein [Source:UniProtKB/TrEMBL;Acc:Q4WGM9]
#INFO:	QUERY:	AFUA_7G05650	AFUA_7G05650	Glutamine-serine rich protein MS8, putative [Source:UniProtKB/TrEMBL;Acc:Q4WGN5]
#INFO:	QUERY:	AFUA_7G05710	AFUA_7G05710	Putative uncharacterized protein [Source:UniProtKB/TrEMBL;Acc:Q4WGP0]
#INFO:	QUERY:	AFUA_7G05735	AFUA_7G05735	Protein transport protein BOS1 [Source:UniProtKB/TrEMBL;Acc:A4D9X1]
#INFO:	QUERY:	AFUA_7G05860	AFUA_7G05860	RING finger domain protein [Source:UniProtKB/TrEMBL;Acc:Q4WGQ5]
#INFO:	QUERY:	AFUA_7G05950	AFUA_7G05950	Cytokinesis EF-hand protein Cdc4, putative [Source:UniProtKB/TrEMBL;Acc:Q4WGR4]
#INFO:	QUERY:	AFUA_7G05960	AFUA_7G05960	C2H2 finger domain protein, putative [Source:UniProtKB/TrEMBL;Acc:Q4WGR5]
#INFO:	QUERY:	AFUA_7G05980	AFUA_7G05980	Small nuclear ribonucleoprotein SmE, putative [Source:UniProtKB/TrEMBL;Acc:Q4WGR7]
#INFO:	QUERY:	AFUA_7G06060	AFUA_7G06060	Siderochrome-iron transporter Sit1, putative [Source:UniProtKB/TrEMBL;Acc:Q4WGS5]
#INFO:	QUERY:	AFUA_8G00410	AFUA_8G00410	Methionine aminopeptidase 2-1 [Source:UniProtKB/Swiss-Prot;Acc:Q4WAY7]
#INFO:	QUERY:	AFUA_8G00960	N/A	N/A
#INFO:	QUERY:	AFUA_8G01840	AFUA_8G01840	Putative uncharacterized protein [Source:UniProtKB/TrEMBL;Acc:Q4WBC8]
#INFO:	QUERY:	AFUA_8G02450	AFUA_8G02450	Putative uncharacterized protein [Source:UniProtKB/TrEMBL;Acc:Q4WBI9]
#INFO:	QUERY:	AFUA_8G02470	AFUA_8G02470	Trihydroxytoluene oxygenase [Source:UniProtKB/TrEMBL;Acc:Q4WBJ1]
#INFO:	QUERY:	AFUA_8G02690	AFUA_8G02690	Glucose N-acetyltransferase 1 [Source:UniProtKB/Swiss-Prot;Acc:Q4WBL2]
#INFO:	QUERY:	AFUA_8G02720	AFUA_8G02720	Protein phosphatase type 1 complex subunit Hex2/Reg1, putative [Source:UniProtKB/TrEMBL;Acc:Q4WBL5]
#INFO:	QUERY:	AFUA_8G02740	AFUA_8G02740	Putative uncharacterized protein [Source:UniProtKB/TrEMBL;Acc:Q4WBL7]
#INFO:	QUERY:	AFUA_8G02790	AFUA_8G02790	Exocyst complex component Sec10, putative [Source:UniProtKB/TrEMBL;Acc:Q4WBM2]
#INFO:	QUERY:	AFUA_8G02850	AFUA_8G02850	Actin binding protein, putative [Source:UniProtKB/TrEMBL;Acc:Q4WBM8]
#INFO:	QUERY:	AFUA_8G03880	AFUA_8G03880	Alanyl-tRNA synthetase, putative [Source:UniProtKB/TrEMBL;Acc:Q4WCM7]
#INFO:	QUERY:	AFUA_8G03920	AFUA_8G03920	Cell cycle regulatory protein Cks/Suc1, putative [Source:UniProtKB/TrEMBL;Acc:Q4WCM3]
#INFO:	QUERY:	AFUA_8G03950	AFUA_8G03950	Putative uncharacterized protein [Source:UniProtKB/TrEMBL;Acc:Q4WCM0]
#INFO:	QUERY:	AFUA_8G03990	AFUA_8G03990	U5 snRNP component Snu114, putative [Source:UniProtKB/TrEMBL;Acc:Q4WCL6]
#INFO:	QUERY:	AFUA_8G04000	AFUA_8G04000	Acetyl-CoA acetyltransferase, putative [Source:UniProtKB/TrEMBL;Acc:Q4WCL5]
#INFO:	QUERY:	AFUA_8G04040	AFUA_8G04040	Protein cft1 [Source:UniProtKB/Swiss-Prot;Acc:Q4WCL1]
#INFO:	QUERY:	AFUA_8G04060	AFUA_8G04060	Beta-N-acetylglucosaminidase, putative [Source:UniProtKB/TrEMBL;Acc:Q4WCK9]
#INFO:	QUERY:	AFUA_8G04150	AFUA_8G04150	MFS transporter, putative [Source:UniProtKB/TrEMBL;Acc:Q4WCK0]
#INFO:	QUERY:	AFUA_8G04180	AFUA_8G04180	Protein sip5 [Source:UniProtKB/Swiss-Prot;Acc:Q4WCJ7]
#INFO:	QUERY:	AFUA_8G04250	AFUA_8G04250	Pentatricopeptide repeat protein [Source:UniProtKB/TrEMBL;Acc:Q4WCJ0]
#INFO:	QUERY:	AFUA_8G04260	AFUA_8G04260	Translocation protein (Sec66), putative [Source:UniProtKB/TrEMBL;Acc:Q4WCI9]
#INFO:	QUERY:	AFUA_8G04280	AFUA_8G04280	Putative uncharacterized protein [Source:UniProtKB/TrEMBL;Acc:Q4WCI7]
#INFO:	QUERY:	AFUA_8G04360	AFUA_8G04360	CCCH zinc finger protein [Source:UniProtKB/TrEMBL;Acc:Q4WCH9]
#INFO:	QUERY:	AFUA_8G04420	AFUA_8G04420	mRNA cleavage and polyadenylation specificity factor complex subunit (Pta1), putative [Source:UniProtKB/TrEMBL;Acc:Q4WCH3]
#INFO:	QUERY:	AFUA_8G04460	AFUA_8G04460	Dynein intermediate chain, putative [Source:UniProtKB/TrEMBL;Acc:Q4WCG9]
#INFO:	QUERY:	AFUA_8G04570	AFUA_8G04570	PWWP domain protein [Source:UniProtKB/TrEMBL;Acc:Q4WCF8]
#INFO:	QUERY:	AFUA_8G04610	AFUA_8G04610	DnaJ domain protein [Source:UniProtKB/TrEMBL;Acc:Q4WCF5]
#INFO:	QUERY:	AFUA_8G04670	AFUA_8G04670	Serine/threonine protein kinase, putative [Source:UniProtKB/TrEMBL;Acc:Q4WCE9]
#INFO:	QUERY:	AFUA_8G04810	AFUA_8G04810	Casein kinase, putative [Source:UniProtKB/TrEMBL;Acc:Q4WCD5]
#INFO:	QUERY:	AFUA_8G04820	AFUA_8G04820	Ribonuclease P complex subunit Pop2, putative [Source:UniProtKB/TrEMBL;Acc:Q4WCD4]
#INFO:	QUERY:	AFUA_8G04840	AFUA_8G04840	RING finger protein [Source:UniProtKB/TrEMBL;Acc:Q4WCD2]
#INFO:	QUERY:	AFUA_8G04960	AFUA_8G04960	Small nuclear ribonucleoprotein SmG, putative [Source:UniProtKB/TrEMBL;Acc:Q4WCC1]
#INFO:	QUERY:	AFUA_8G04970	AFUA_8G04970	Putative uncharacterized protein [Source:UniProtKB/TrEMBL;Acc:Q4WCC0]
#INFO:	QUERY:	AFUA_8G05160	AFUA_8G05160	Peroxisomal membrane protein (Pex13), putative [Source:UniProtKB/TrEMBL;Acc:Q4WCA2]
#INFO:	QUERY:	AFUA_8G05260	AFUA_8G05260	Nucleic acid-binding protein [Source:UniProtKB/TrEMBL;Acc:Q4WC94]
#INFO:	QUERY:	AFUA_8G05290	AFUA_8G05290	Putative uncharacterized protein [Source:UniProtKB/TrEMBL;Acc:Q4WC91]
#INFO:	QUERY:	AFUA_8G05300	AFUA_8G05300	RNA polymerase II subunit 7 [Source:UniProtKB/TrEMBL;Acc:Q4WC90]
#INFO:	QUERY:	AFUA_8G05320	AFUA_8G05320	ATP synthase subunit alpha [Source:UniProtKB/TrEMBL;Acc:Q4WC88]
#INFO:	QUERY:	AFUA_8G05440	AFUA_8G05440	Mitochondrial ATPase subunit ATP4, putative [Source:UniProtKB/TrEMBL;Acc:Q4WC76]
#INFO:	QUERY:	AFUA_8G05450	AFUA_8G05450	Putative uncharacterized protein [Source:UniProtKB/TrEMBL;Acc:Q4WC75]
#INFO:	QUERY:	AFUA_8G05480	AFUA_8G05480	CCCH zinc finger protein [Source:UniProtKB/TrEMBL;Acc:Q4WC72]
#INFO:	QUERY:	AFUA_8G05570	AFUA_8G05570	Transcription factor (Sin3), putative [Source:UniProtKB/TrEMBL;Acc:Q4WC64]
#INFO:	QUERY:	AFUA_8G05610	AFUA_8G05610	Probable beta-glucosidase btgE [Source:UniProtKB/Swiss-Prot;Acc:Q4WC60]
#INFO:	QUERY:	AFUA_8G05950	AFUA_8G05950	Putative uncharacterized protein [Source:UniProtKB/TrEMBL;Acc:Q4WC25]

## Sheet: GO REVIGO Highly stable
term_ID	description	frequency	plot_X	plot_Y	plot_size	log10 p-value	uniqueness	dispensability	representative	eliminated
GO:0015031	protein transport	22.51	5035	0.016	5461	-113716	0.449	0.000	15031	0
GO:0016071	mRNA metabolic process	0.798%	-4632	2901	5010	-29508	0.497	0.000	16071	0
GO:0008380	RNA splicing	0.413%	-5110	0.014	4725	-21871	0.460	0.299	8380	0
GO:0006412	translation	56.86	-4693	-2740	5863	-380128	0.507	0.313	6412	0
GO:0099132	ATP hydrolysis coupled cation transmembrane transport	0.729%	4664	-2030	4971	-17190	0.456	0.328	99132	0
GO:0016192	vesicle-mediated transport	10.85	4703	1935	5144	-32204	0.453	0.344	16192	0

## Sheet: FunCat Highly stable
FunCat ID	FunCat description	FunCat main category	Exact p-value	Adjusted p-value	# genes / category	# genes / input
16.01	protein binding	Protein with binding function or cofactor requirement (structural or analytic)	8.0224e-39	3.6181e-36	357 / 1499	357 / 1046
12.01.01	ribosomal proteins	Protein synthesis	3.2838e-37	7.4051e-35	90 / 165	90 / 1046
12.04	translation	Protein synthesis	5.318e-34	7.9947e-32	90 / 177	90 / 1046
12.01	ribosome biogenesis	Protein synthesis	6.2885e-22	7.0903e-20	76 / 182	76 / 1046
02.13.03	aerobic respiration	Energy	5.3098e-10	4.7894e-08	35 / 88	35 / 1046
14.1	assembly of protein complexes	Protein fate (folding, modification, destination)	1.2722e-08	9.563e-07	65 / 243	65 / 1046
20.01.10	protein transport	Cellular transport, transport facilitation and transport routes	3.4785e-08	2.2411e-06	62 / 233	62 / 1046
20.09.07.25	vesicle formation	Cellular transport, transport facilitation and transport routes	2.2361e-07	1.2606e-05	16 / 30	16 / 1046
14.04	protein targeting, sorting and translocation	Protein fate (folding, modification, destination)	2.5679e-07	1.2868e-05	72 / 300	72 / 1046
16.19.05	GTP binding	Protein with binding function or cofactor requirement (structural or analytic)	7.0059e-07	3.1597e-05	36 / 117	36 / 1046
42.09	intracellular transport vesicles	Biogenesis of cellular components	8.9587e-07	3.6731e-05	17 / 36	17 / 1046
42.04	cytoskeleton/structural proteins	Biogenesis of cellular components	1.4156e-06	5.3201e-05	37 / 125	37 / 1046
20.09.07	vesicular transport (Golgi network, etc.)	Cellular transport, transport facilitation and transport routes	1.9283e-06	6.6896e-05	49 / 188	49 / 1046
12.07	translational control	Protein synthesis	8.2536e-06	0.00026588	26 / 80	26 / 1046
16.03.03	RNA binding	Protein with binding function or cofactor requirement (structural or analytic)	1.2909e-05	0.00038814	68 / 308	68 / 1046
10.03.01	mitotic cell cycle and cell cycle control	Cell cycle and DNA processing	2.1152e-05	0.00056631	72 / 336	72 / 1046
10.03.01.01.03	G1/S transition of mitotic cell cycle	Cell cycle and DNA processing	2.1347e-05	0.00056631	19 / 52	19 / 1046
20.09.07.03	ER to Golgi transport	Cellular transport, transport facilitation and transport routes	2.8968e-05	0.0007258	23 / 71	23 / 1046
11.02.03.04	transcriptional control	Transcription	3.5154e-05	0.00083444	114 / 601	114 / 1046
12.04.02	translation elongation	Protein synthesis	7.938e-05	0.00179	12 / 27	12 / 1046
42.10.03	organization of chromosome structure	Biogenesis of cellular components	0.00010171	0.0021843	57 / 262	57 / 1046
14.07.05	modification by ubiquitination, deubiquitination	Protein fate (folding, modification, destination)	0.00011471	0.0023515	36 / 144	36 / 1046
42.16	mitochondrion	Biogenesis of cellular components	0.00012489	0.0024489	37 / 150	37 / 1046
20.09.18.09.01	endocytosis	Cellular transport, transport facilitation and transport routes	0.00016543	0.0031087	29 / 109	29 / 1046
43.01.03.05	budding, cell polarity and filament formation	Cell type differentiation	0.00019214	0.0034662	56 / 262	56 / 1046
11.02.03.01.01	transcription initiation	Transcription	0.00028473	0.0049389	15 / 43	15 / 1046
2.11	electron transport and membrane-associated energy conservation	Energy	0.00030136	0.0050338	27 / 102	27 / 1046
30.01.05.05.01	small GTPase mediated signal transduction	Cellular communication / signal transduction mechanism	0.00037308	0.0060092	26 / 98	26 / 1046
2.13	respiration	Energy	0.0004084	0.0063513	23 / 83	23 / 1046
14.07.04	modification by acetylation, deacetylation	Protein fate (folding, modification, destination)	0.00050879	0.0076488	20 / 69	20 / 1046
10.03.01.03	cell cycle checkpoints (checkpoints of morphogenesis, DNA-damage,-replication, mitotic phase and spindle)	Cell cycle and DNA processing	0.0006081	0.0088469	22 / 80	22 / 1046
40.2	cell aging	Cell fate	0.00066523	0.0093755	13 / 37	13 / 1046
01.05.25	regulation of C-compound and carbohydrate metabolism	Metabolism	0.00080464	0.010997	41 / 187	41 / 1046
11.02.03	mRNA synthesis	Transcription	0.00087106	0.011271	28 / 114	28 / 1046
10.03.04.03	chromosome condensation	Cell cycle and DNA processing	0.00087472	0.011271	10 / 25	10 / 1046
32.01.07	unfolded protein response (e.g. ER quality control)	Cell rescue, defense and virulence	0.001085	0.013592	21 / 78	21 / 1046
34.07	cell adhesion	Interaction with the environment	0.0012865	0.015589	8 / 18	8 / 1046
02.45.15	energy generation (e.g. ATP synthase)	Energy	0.0013135	0.015589	9 / 22	9 / 1046
02.11.05	accessory proteins of electron transport and membrane-associated energy conservation	Energy	0.0013586	0.015711	15 / 49	15 / 1046
14.13.01	cytoplasmic and nuclear protein degradation	Protein fate (folding, modification, destination)	0.0015626	0.017618	31 / 135	31 / 1046
10.01.09.05	DNA conformation modification (e.g. chromatin)	Cell cycle and DNA processing	0.0017114	0.018618	55 / 279	55 / 1046
34.01.01.03	homeostasis of protons	Interaction with the environment	0.0017338	0.018618	16 / 55	16 / 1046
40.01	cell growth / morphogenesis	Cell fate	0.0018859	0.01978	46 / 225	46 / 1046
11.04.03.01	splicing	Transcription	0.0020965	0.021039	41 / 196	41 / 1046
16.21.08	Fe/S binding	Protein with binding function or cofactor requirement (structural or analytic)	0.0020993	0.021039	11 / 32	11 / 1046
16.03.01	DNA binding	Protein with binding function or cofactor requirement (structural or analytic)	0.004173	0.040914	78 / 438	78 / 1046
42.04.03	actin cytoskeleton	Biogenesis of cellular components	0.0043561	0.0418	25 / 109	25 / 1046
10.03.01.01.01	G1 phase of mitotic cell cycle	Cell cycle and DNA processing	0.004832	0.0454	12 / 40	12 / 1046

## Sheet: Miskei 2009
Gene	Stress_group_Miskel	D1	D3	D2,1	D2,2	SD	Mean	CV
Afu1g01600	DNA repair	1.27672	1.58	2.34969	2.34861	0.545846	1.88875	0.288998
Afu1g01720	Temperature and UPR	1.62881	1.82307	1.45599	1.43188	0.181371	1.58494	0.114434
Afu1g02150	Osmotic	2.0774	1.88968	1.87721	1.84931	0.104043	1.9234	0.0540935
Afu1g02410	DNA repair	2.05451	2.05119	1.93049	1.96191	0.0629094	1.99953	0.0314621
Afu1g02780	Starvation	0.52314	0.536603	0.641538	0.286477	0.149959	0.496939	0.301765
Afu1g03050	DNA repair	1.59228	1.73091	1.31928	1.31708	0.206192	1.48988	0.138395
Afu1g03060	Osmotic	1.75055	1.96038	2.02501	2.03317	0.131903	1.94228	0.0679114
Afu1g03410	DNA repair	1.20087	1.02886	1.75314	1.75199	0.374815	1.43371	0.26143
Afu1g04540	Oxidative	2.09605	2.35804	2.14192	2.10809	0.122885	2.17602	0.0564721
Afu1g04790	Another	1.55024	1.50758	1.49739	1.54553	0.0266103	1.52518	0.0174473
Afu1g04820	Another	1.73966	1.62228	1.43616	1.48351	0.137731	1.5704	0.0877045
Afu1g04900	DNA repair	1.80574	1.86611	2.28955	2.30107	0.26641	2.06562	0.128974
Afu1g04950	Temperature and UPR	2.38063	2.30445	2.14601	2.15688	0.114715	2.24699	0.0510525
Afu1g04950	DNA repair	2.38063	2.30445	2.14601	2.15688	0.114715	2.24699	0.0510525
Afu1g05320	Temperature and UPR	1.50935	1.50339	0.89544	1.02697	0.319308	1.23379	0.258803
Afu1g05630	DNA repair	2.94434	2.88548	2.90054	2.91397	0.0250391	2.91108	0.00860129
Afu1g05970	DNA repair	2.21436	1.88149	1.6498	1.69937	0.255614	1.86126	0.137334
Afu1g06400	Oxidative	2.09011	2.08399	1.921	1.95227	0.0878075	2.01184	0.0436453
Afu1g06410	DNA repair	1.73962	1.79207	1.5213	1.53027	0.14029	1.64582	0.0852404
Afu1g06660	Osmotic	1.18941	1.42484	1.83051	1.84098	0.320006	1.57143	0.203639
Afu1g06700	Temperature and UPR	2.11089	2.45318	1.99083	1.98404	0.220145	2.13473	0.103125
Afu1g06720	DNA repair	1.44141	1.67228	1.18511	1.36665	0.201715	1.41636	0.142418
Afu1g07000	DNA repair	1.41747	1.44857	1.62106	1.57637	0.0982087	1.51587	0.0647871
Afu1g07140	Osmotic	1.59348	1.63401	1.23004	1.22334	0.224096	1.42022	0.15779
Afu1g07170	Osmotic	1.43794	1.2263	1.51062	1.52683	0.138261	1.42542	0.0969964
Afu1g07320	DNA repair	1.19943	0.980669	1.50083	1.42108	0.234293	1.2755	0.183687
Afu1g07440	Another	3.18533	3.48696	2.52537	2.52427	0.484335	2.93048	0.165275
Afu1g07440	Temperature and UPR	3.18533	3.48696	2.52537	2.52427	0.484335	2.93048	0.165275
Afu1g07570	Another	1.81945	1.85667	1.9604	1.94028	0.0670898	1.8942	0.0354185
Afu1g07720	DNA repair	2.1394	2.01971	2.06489	2.07172	0.0493718	2.07393	0.0238059
Afu1g08790	Oxidative	1.85353	1.74436	1.96899	1.96623	0.107101	1.88328	0.0568694
Afu1g09280	Temperature and UPR	2.29079	2.03689	2.30758	2.30142	0.131705	2.23417	0.0589503
Afu1g09280	Osmotic	2.29079	2.03689	2.30758	2.30142	0.131705	2.23417	0.0589503
Afu1g09280	DNA repair	2.29079	2.03689	2.30758	2.30142	0.131705	2.23417	0.0589503
Afu1g09640	Osmotic	1.38659	1.47158	1.05267	1.13082	0.200385	1.26041	0.158984
Afu1g09690	Temperature and UPR	1.80269	1.0269	1.55294	1.51301	0.324395	1.47388	0.220095
Afu1g09750	Osmotic	1.79997	1.86668	3.20403	3.20607	0.792433	2.51919	0.314559
Afu1g09750	Temperature and UPR	1.79997	1.86668	3.20403	3.20607	0.792433	2.51919	0.314559
Afu1g09790	Starvation	1.41439	1.18069	1.28261	1.22412	0.101605	1.27545	0.0796619
Afu1g09830	Temperature and UPR	1.89278	2.14954	2.13945	2.12539	0.123074	2.07679	0.0592617
Afu1g09930	Osmotic	1.7848	1.89842	2.37641	2.36661	0.30946	2.10656	0.146903
Afu1g09930	Temperature and UPR	1.7848	1.89842	2.37641	2.36661	0.30946	2.10656	0.146903
Afu1g09950	DNA repair	1.80225	1.99576	2.11993	2.13212	0.153117	2.01252	0.0760821
Afu1g10380	Oxidative	1.6672	1.86752	1.92213	1.91248	0.119156	1.84233	0.0646765
Afu1g10410	DNA repair	1.31101	1.25056	1.498	1.54978	0.144068	1.40234	0.102734
Afu1g10570	Osmotic	1.32777	1.44857	1.31939	1.09527	0.147325	1.29775	0.113524
Afu1g10880	Osmotic	2.28555	1.99399	1.77162	1.74104	0.251659	1.94805	0.129185
Afu1g10940	Osmotic	1.13281	1.12023	1.38158	1.33869	0.136108	1.24333	0.109471
Afu1g11180	Another	1.495	1.70103	1.47603	1.46623	0.111615	1.53457	0.0727334
Afu1g11180	Temperature and UPR	1.495	1.70103	1.47603	1.46623	0.111615	1.53457	0.0727334
Afu1g12610	Another	2.54245	2.63661	2.19174	2.19685	0.231415	2.39191	0.0967491
Afu1g12940	Another	1.98838	2.54663	2.84846	2.8082	0.396298	2.54791	0.155538
Afu1g12940	Oxidative	1.98838	2.54663	2.84846	2.8082	0.396298	2.54791	0.155538
Afu1g12940	Starvation	1.98838	2.54663	2.84846	2.8082	0.396298	2.54791	0.155538
Afu1g12940	Temperature and UPR	1.98838	2.54663	2.84846	2.8082	0.396298	2.54791	0.155538
Afu1g12940	Osmotic	1.98838	2.54663	2.84846	2.8082	0.396298	2.54791	0.155538
Afu1g13140	Another	2.69341	2.4001	2.15434	2.15687	0.255617	2.35118	0.108719
Afu1g13420	Osmotic	1.53429	1.70604	1.96477	1.97105	0.212675	1.79404	0.118546
Afu1g13790	DNA repair	3.4231	3.53088	3.57016	3.56241	0.0678512	3.52164	0.0192669
Afu1g13910	DNA repair	1.46717	1.42882	1.7287	1.69926	0.154828	1.58099	0.0979311
Afu1g14220	Temperature and UPR	2.73937	2.47262	2.25833	2.24759	0.231136	2.42948	0.095138
Afu1g14330	Oxidative	2.16861	2.14965	1.42728	1.41446	0.426336	1.79	0.238176
Afu1g14550	Oxidative	2.83889	2.33894	2.4037	2.43929	0.226299	2.5052	0.0903317
Afu1g14950	Oxidative	1.55179	1.45747	1.56508	1.56253	0.051487	1.53422	0.0335592
Afu1g15050	Temperature and UPR	1.34408	1.10858	1.47155	1.44859	0.16596	1.3432	0.123555
Afu1g15120	DNA repair	0.750481	0.66621	1.11683	1.09018	0.23098	0.905924	0.254966
Afu1g15270	Another	2.20074	2.63609	2.09817	2.09806	0.256489	2.25827	0.113578
Afu1g15270	Temperature and UPR	2.20074	2.63609	2.09817	2.09806	0.256489	2.25827	0.113578
Afu1g15440	Osmotic	2.06416	2.11322	0.849103	0.803765	0.729274	1.45756	0.500338
Afu1g15950	Another	1.86693	1.91952	2.39996	2.39104	0.290804	2.14436	0.135614
Afu1g15950	Oxidative	1.86693	1.91952	2.39996	2.39104	0.290804	2.14436	0.135614
Afu1g15950	Osmotic	1.86693	1.91952	2.39996	2.39104	0.290804	2.14436	0.135614
Afu1g15960	Oxidative	2.2004	2.05803	2.0455	2.03582	0.07751	2.08494	0.0371761
Afu1g16590	Osmotic	1.45093	1.14006	0.94997	1.10949	0.209501	1.16261	0.180199
Afu1g16590	Starvation	1.45093	1.14006	0.94997	1.10949	0.209501	1.16261	0.180199
Afu1g16780	Oxidative	2.12217	1.98265	1.69044	1.71857	0.2091	1.87846	0.111315
Afu1g17200	Oxidative	1.47762	1.03838	1.46748	1.43905	0.212129	1.35563	0.15648
Afu2g00660	Osmotic	1.36822	1.60187	1.60438	1.64351	0.125639	1.55449	0.080823
Afu2g01120	DNA repair	1.72182	1.20855	1.12286	1.13198	0.286268	1.2963	0.220834
Afu2g01320	Osmotic	2.40612	2.19447	2.26171	2.25029	0.0902295	2.27815	0.0396065
Afu2g01320	Starvation	2.40612	2.19447	2.26171	2.25029	0.0902295	2.27815	0.0396065
Afu2g01700	Starvation	1.61846	1.72118	1.92802	1.92819	0.154908	1.79896	0.0861095
Afu2g01980	Osmotic	1.77165	1.69318	1.13193	1.09752	0.358335	1.42357	0.251715
Afu2g02050	Another	1.63318	2.41063	1.4328	1.43654	0.464425	1.72829	0.26872
Afu2g02320	Another	2.56855	2.16801	1.69139	1.73913	0.411416	2.04177	0.2015
Afu2g02360	Another	1.07279	0.966188	1.24442	1.27313	0.145318	1.13913	0.127569
Afu2g02510	Starvation	1.0605	1.06686	1.19607	1.21565	0.0825158	1.13477	0.072716
Afu2g02530	DNA repair	2.94868	2.79399	2.55129	2.55515	0.194225	2.71228	0.0716098
Afu2g02620	DNA repair	1.12618	1.24893	1.97316	1.98422	0.459524	1.58312	0.290265
Afu2g02660	DNA repair	0.839769	0.345101	0.800312	0.810074	0.236405	0.698814	0.338294
Afu2g03140	Oxidative	2.48654	2.18361	2.06206	2.05854	0.201154	2.19769	0.0915301
Afu2g03290	DNA repair	2.61569	2.91956	2.92072	2.90208	0.149461	2.83951	0.0526363
Afu2g03390	DNA repair	2.10695	2.02476	2.07217	2.08144	0.0343549	2.07133	0.0165859
Afu2g03490	Another	2.21247	2.47935	2.74234	2.76099	0.258474	2.54879	0.101411
Afu2g03490	Oxidative	2.21247	2.47935	2.74234	2.76099	0.258474	2.54879	0.101411
Afu2g03490	Osmotic	2.21247	2.47935	2.74234	2.76099	0.258474	2.54879	0.101411
Afu2g03560	Osmotic	2.18591	1.65495	2.01434	2.01475	0.22347	1.96749	0.113581
Afu2g03640	Osmotic	1.11328	0.894417	1.3494	1.33596	0.215133	1.17326	0.183363
Afu2g03750	DNA repair	1.03968	0.999557	0.953507	1.01912	0.0368182	1.00297	0.0367093
Afu2g03910	DNA repair	0.479219	0.900209	1.18909	1.13894	0.323952	0.926865	0.349514
Afu2g03950	Osmotic	1.96024	1.98547	2.04883	2.06582	0.0503267	2.01509	0.0249749
Afu2g04010	Temperature and UPR	1.65681	2.22079	2.60491	2.60025	0.447084	2.27069	0.196894
Afu2g04010	Oxidative	1.65681	2.22079	2.60491	2.60025	0.447084	2.27069	0.196894
Afu2g04010	Another	1.65681	2.22079	2.60491	2.60025	0.447084	2.27069	0.196894
Afu2g04010	Osmotic	1.65681	2.22079	2.60491	2.60025	0.447084	2.27069	0.196894
Afu2g04020	Another	2.0394	2.41039	2.45151	2.46841	0.20348	2.34243	0.0868673
Afu2g04620	Temperature and UPR	2.38666	2.07452	2.31229	2.30391	0.135103	2.26935	0.059534
Afu2g04650	DNA repair	0.971974	1.21858	1.56872	1.563	0.289754	1.33057	0.217767
Afu2g04680	Osmotic	2.24562	1.96119	1.62672	1.63235	0.297218	1.86647	0.159241
Afu2g04860	DNA repair	0.934688	1.14652	1.53182	1.5196	0.293168	1.28316	0.228474
Afu2g04960	DNA repair	0.953485	0.856927	1.37813	1.38216	0.27703	1.14268	0.24244
Afu2g05530	DNA repair	1.96067	1.81903	1.85263	1.83388	0.0642324	1.86655	0.0344123
Afu2g05740	Osmotic	2.03285	2.09271	2.27859	2.31615	0.138478	2.18007	0.0635196
Afu2g05860	Osmotic	1.7347	1.41531	1.53897	1.55883	0.131511	1.56195	0.0841963
Afu2g06040	Osmotic	1.65996	1.85792	2.08713	2.107	0.211437	1.928	0.109666
Afu2g06140	DNA repair	2.005	1.7468	1.87111	1.88594	0.105595	1.87721	0.0562508
Afu2g06150	Temperature and UPR	2.23316	2.19636	2.47412	2.43897	0.141136	2.33565	0.0604268
Afu2g06320	DNA repair	2.01904	1.92419	1.99874	1.99124	0.0411205	1.9833	0.0207334
Afu2g07420	Osmotic	2.38935	2.44902	2.54188	2.54983	0.0771532	2.48252	0.0310786
Afu2g07680	Oxidative	3.01593	2.33324	2.66316	2.66499	0.278773	2.66933	0.104435
Afu2g07690	DNA repair	1.70918	1.08399	1.26672	1.27193	0.265606	1.33295	0.199261
Afu2g08250	Osmotic	1.35418	1.66485	2.40851	2.47555	0.553799	1.97577	0.280295
Afu2g08300	Temperature and UPR	1.56936	1.43396	1.54612	1.59402	0.0706969	1.53587	0.0460306
Afu2g08620	Starvation	1.46842	1.39493	1.51149	1.55502	0.0682323	1.48246	0.0460263
Afu2g08750	Starvation	1.7988	1.50824	1.51047	1.41986	0.165122	1.55934	0.105892
Afu2g09010	DNA repair	1.37627	1.21211	1.59888	1.62355	0.195177	1.4527	0.134355
Afu2g09090	DNA repair	2.42103	2.36062	2.3864	2.36792	0.026973	2.38399	0.0113142
Afu2g09090	Oxidative	2.42103	2.36062	2.3864	2.36792	0.026973	2.38399	0.0113142
Afu2g09290	Temperature and UPR	2.55561	2.61417	1.98164	2.00029	0.343823	2.28793	0.150277
Afu2g09290	Another	2.55561	2.61417	1.98164	2.00029	0.343823	2.28793	0.150277
Afu2g09500	Another	1.68023	1.98371	1.81188	1.8294	0.124274	1.8263	0.0680467
Afu2g09560	DNA repair	1.51833	1.76167	1.75516	1.65795	0.113667	1.67328	0.067931
Afu2g09710	DNA repair	1.67644	1.84149	1.74269	1.72077	0.0697659	1.74535	0.0399725
Afu2g09960	Temperature and UPR	2.89903	2.93359	2.51529	2.50789	0.23411	2.71395	0.0862617
Afu2g09960	Another	2.89903	2.93359	2.51529	2.50789	0.23411	2.71395	0.0862617
Afu2g10010	Osmotic	2.31889	1.96308	1.5064	1.50535	0.394407	1.82343	0.2163
Afu2g10220	Osmotic	1.29144	1.52252	2.71919	2.69082	0.755419	2.05599	0.367423
Afu2g10460	Starvation	1.32949	1.25602	1.49673	1.47584	0.116005	1.38952	0.0834856
Afu2g10730	DNA repair	1.26264	1.0661	1.54224	1.46731	0.214473	1.33457	0.160705
Afu2g10990	DNA repair	1.21783	1.32785	1.47468	1.49166	0.12966	1.378	0.0940923
Afu2g11150	Temperature and UPR	2.14839	2.25733	2.39296	2.40331	0.121268	2.3005	0.0527138
Afu2g11270	Osmotic	0.652074	0.446589	0.246814	0.174051	0.214951	0.379882	0.565836
Afu2g11440	Another	1.83382	2.1402	2.40163	2.38551	0.266055	2.19029	0.12147
Afu2g11660	DNA repair	1.57266	1.51999	1.57622	1.55371	0.0257429	1.55564	0.0165481
Afu2g11740	Temperature and UPR	1.60681	1.79758	1.74649	1.7399	0.0814432	1.72269	0.0472767
Afu2g12200	Oxidative	1.26945	1.78169	2.01198	2.03407	0.355389	1.7743	0.200298
Afu2g12200	Temperature and UPR	1.26945	1.78169	2.01198	2.03407	0.355389	1.7743	0.200298
Afu2g12200	Starvation	1.26945	1.78169	2.01198	2.03407	0.355389	1.7743	0.200298
Afu2g12200	Osmotic	1.26945	1.78169	2.01198	2.03407	0.355389	1.7743	0.200298
Afu2g12200	Another	1.26945	1.78169	2.01198	2.03407	0.355389	1.7743	0.200298
Afu2g12220	DNA repair	1.44867	1.60656	1.65363	1.64413	0.0952461	1.58825	0.0599693
Afu2g12250	DNA repair	1.38259	1.33158	1.64475	1.71218	0.188734	1.51778	0.124349
Afu2g13410	DNA repair	1.36525	1.05852	1.28388	1.25737	0.130185	1.24126	0.104882
Afu2g13430	Osmotic	2.48544	2.2075	1.8558	1.83743	0.310186	2.09655	0.147951
Afu2g13440	Osmotic	2.50656	2.37388	1.64963	1.63535	0.463783	2.04136	0.227193
Afu2g13640	Another	0.863886	1.02539	1.24066	1.16882	0.166609	1.07469	0.15503
Afu2g14770	Starvation	1.5155	1.71399	1.30834	1.34356	0.185939	1.47035	0.126459
Afu2g14920	DNA repair	1.70705	1.61476	1.66146	1.64368	0.0386706	1.65674	0.0233414
Afu2g15010	Another	1.76909	1.58288	1.74582	1.75012	0.0866554	1.71198	0.0506171
Afu2g15010	Oxidative	1.76909	1.58288	1.74582	1.75012	0.0866554	1.71198	0.0506171
Afu2g15130	Oxidative	1.85729	1.78657	1.79381	1.80065	0.0323192	1.80958	0.01786
Afu2g15220	DNA repair	1.34163	1.1745	1.29114	1.30482	0.0722324	1.27802	0.0565188
Afu2g15570	Osmotic	2.08142	2.30209	1.9265	1.90715	0.182685	2.05429	0.0889286
Afu2g15770	Another	2.55929	2.26605	2.79799	2.79095	0.250861	2.60357	0.0963528
Afu2g16090	Another	2.4429	2.15561	1.93215	1.82849	0.27212	2.08979	0.130214
Afu2g16250	DNA repair	0.893548	1.13213	1.56889	1.52567	0.324046	1.28006	0.253149
Afu2g16600	DNA repair	1.04372	0.977153	1.48346	1.45919	0.267662	1.24088	0.215703
Afu2g16700	DNA repair	1.59941	1.32789	1.51543	1.52189	0.11534	1.49115	0.0773492
Afu2g16850	DNA repair	1.50348	1.31722	1.41925	1.48278	0.0837045	1.43068	0.0585067
Afu2g17110	Another	2.39542	2.41393	2.55345	2.54306	0.0833472	2.47647	0.0336557
Afu2g17170	Osmotic	1.64511	1.71112	1.71269	1.70971	0.0330529	1.69466	0.0195041
Afu2g17600	Oxidative	0.336258	0.645086	0.99637	1.04398	0.331258	0.755424	0.438506
Afu3g00910	Osmotic	2.39644	2.07997	1.6041	1.61137	0.386261	1.92297	0.200867
Afu3g01400	Oxidative	2.1561	1.79716	1.03977	1.04278	0.559558	1.50895	0.370826
Afu3g02270	Oxidative	2.68829	1.82257	2.67934	2.67007	0.428395	2.46507	0.173786
Afu3g02270	Temperature and UPR	2.68829	1.82257	2.67934	2.67007	0.428395	2.46507	0.173786
Afu3g02280	Another	1.35682	2.05852	2.50821	2.51165	0.544618	2.1088	0.25826
Afu3g04070	Temperature and UPR	2.71823	2.40061	2.22766	2.26076	0.223865	2.40182	0.0932067
Afu3g05360	DNA repair	3.21466	3.23173	3.3237	3.34155	0.0639794	3.27791	0.0195184
Afu3g05430	Starvation	2.11395	1.97887	1.84966	1.72679	0.166664	1.91732	0.0869255
Afu3g05440	DNA repair	1.49592	1.52796	1.48848	1.52285	0.0195187	1.5088	0.0129366
Afu3g05540	DNA repair	1.3534	1.46378	1.50453	1.45901	0.0645064	1.44518	0.0446355
Afu3g05560	DNA repair	1.73878	1.60173	1.50065	1.52175	0.107879	1.59073	0.0678173
Afu3g05650	Another	1.97353	2.38364	1.98377	1.97383	0.203354	2.07869	0.0978279
Afu3g05650	Temperature and UPR	1.97353	2.38364	1.98377	1.97383	0.203354	2.07869	0.0978279
Afu3g05740	Oxidative	1.34288	1.59459	1.79659	1.74029	0.202557	1.61859	0.125144
Afu3g05900	Starvation	1.98763	1.76583	1.78377	1.8092	0.102241	1.83661	0.0556686
Afu3g05950	DNA repair	1.081	0.692804	0.998351	1.02984	0.175141	0.9505	0.184262
Afu3g06030	Another	3.14464	3.30376	3.17093	3.13063	0.0792944	3.18749	0.0248767
Afu3g06060	DNA repair	0.606876	1.4793	1.92872	1.91207	0.619238	1.48174	0.417912
Afu3g06700	DNA repair	1.32263	1.80408	2.04338	2.01255	0.332783	1.79566	0.185326
Afu3g06780	DNA repair	0.7012	0.619299	1.02059	0.985021	0.201107	0.831528	0.241852
Afu3g07150	Oxidative	1.89823	1.75509	2.15844	2.17005	0.203531	1.99545	0.101997
Afu3g07290	Temperature and UPR	1.60387	1.73285	1.6868	1.69557	0.0543953	1.67977	0.0323825
Afu3g07360	Oxidative	2.08158	2.17045	2.13838	2.06612	0.0487296	2.11413	0.0230495
Afu3g07910	Oxidative	1.95801	2.61585	1.64808	1.66912	0.451439	1.97276	0.228836
Afu3g08260	DNA repair	1.41146	1.44926	1.69489	1.67463	0.147916	1.55756	0.0949666
Afu3g08300	DNA repair	1.32097	1.37572	1.65083	1.6633	0.179708	1.50271	0.11959
Afu3g08470	Oxidative	2.22053	2.46967	2.37761	2.39035	0.104286	2.36454	0.0441042
Afu3g08470	Another	2.22053	2.46967	2.37761	2.39035	0.104286	2.36454	0.0441042
Afu3g08640	Osmotic	2.57532	2.41066	2.2453	2.25211	0.156262	2.37085	0.0659099
Afu3g09050	DNA repair	0.970591	1.00062	1.4372	1.47324	0.271808	1.22041	0.222718
Afu3g09560	DNA repair	1.01198	0.630022	1.38839	1.39627	0.364872	1.10666	0.329704
Afu3g09850	DNA repair	1.37602	1.37034	1.54245	1.5511	0.100315	1.45998	0.0687099
Afu3g10000	Temperature and UPR	1.94537	2.23736	2.52425	2.49648	0.269922	2.30086	0.117313
Afu3g10000	Oxidative	1.94537	2.23736	2.52425	2.49648	0.269922	2.30086	0.117313
Afu3g10000	Another	1.94537	2.23736	2.52425	2.49648	0.269922	2.30086	0.117313
Afu3g10690	Osmotic	2.44855	1.79083	1.76618	1.79621	0.332331	1.95044	0.170388
Afu3g10730	Starvation	2.83016	2.79182	2.93679	2.93581	0.0740228	2.87365	0.0257592
Afu3g10830	Oxidative	1.70145	1.06179	1.77508	1.77049	0.345258	1.5772	0.218905
Afu3g10970	Osmotic	1.34558	1.56893	1.59452	1.53886	0.113239	1.51197	0.0748947
Afu3g11030	DNA repair	1.75836	1.91987	1.7236	1.73666	0.0912996	1.78462	0.051159
Afu3g11080	Osmotic	1.35899	1.25573	1.17259	1.14525	0.0961601	1.23314	0.0779797
Afu3g11080	Temperature and UPR	1.35899	1.25573	1.17259	1.14525	0.0961601	1.23314	0.0779797
Afu3g11140	DNA repair	0.776143	1.05099	1.514	1.51056	0.363425	1.21292	0.299627
Afu3g11260	Temperature and UPR	3.22715	3.1631	3.2515	3.25498	0.0425609	3.22419	0.0132005
Afu3g11260	Oxidative	3.22715	3.1631	3.2515	3.25498	0.0425609	3.22419	0.0132005
Afu3g11330	Oxidative	2.38881	2.63256	2.48311	2.4742	0.10128	2.49467	0.0405985
Afu3g11330	Osmotic	2.38881	2.63256	2.48311	2.4742	0.10128	2.49467	0.0405985
Afu3g11350	Temperature and UPR	1.94382	2.15535	1.776	1.7462	0.188007	1.90534	0.0986738
Afu3g11400	Starvation	2.52142	2.69794	3.14172	3.13256	0.312965	2.87341	0.108917
Afu3g11540	Oxidative	1.41768	1.57353	1.40162	1.39543	0.0848291	1.44706	0.0586216
Afu3g11540	DNA repair	1.41768	1.57353	1.40162	1.39543	0.0848291	1.44706	0.0586216
Afu3g12100	Another	1.96739	2.50294	2.2572	2.22744	0.219012	2.23875	0.097828
Afu3g12120	Oxidative	1.29647	0.232749	0.938744	0.915765	0.444399	0.845933	0.525336
Afu3g12270	Temperature and UPR	2.43308	2.61303	2.37448	2.34939	0.118978	2.4425	0.0487115
Afu3g12270	Osmotic	2.43308	2.61303	2.37448	2.34939	0.118978	2.4425	0.0487115
Afu3g12270	Oxidative	2.43308	2.61303	2.37448	2.34939	0.118978	2.4425	0.0487115
Afu3g12530	Osmotic	1.71135	2.06837	2.037	2.02798	0.167446	1.96118	0.0853804
Afu3g12550	Osmotic	1.51887	1.4476	1.31911	1.35459	0.0905494	1.41004	0.0642175
Afu3g12750	DNA repair	1.16814	0.987791	1.51152	1.48487	0.253777	1.28808	0.197019
Afu3g13480	Osmotic	2.22468	2.1896	2.0454	2.0456	0.0944168	2.12632	0.0444039
Afu3g13900	Oxidative	2.22166	1.96322	1.56576	1.52503	0.33341	1.81892	0.183302
Afu3g13900	Temperature and UPR	2.22166	1.96322	1.56576	1.52503	0.33341	1.81892	0.183302
Afu3g14140	Temperature and UPR	1.22003	2.09555	1.80239	1.83168	0.369257	1.73741	0.212533
Afu3g14230	Another	1.8682	2.10297	2.09497	2.10333	0.116176	2.04237	0.0568829
Afu3g14230	Osmotic	1.8682	2.10297	2.09497	2.10333	0.116176	2.04237	0.0568829
Afu4g03390	Temperature and UPR	1.39652	1.50055	1.23533	1.45633	0.116017	1.39718	0.0830364
Afu4g03390	Osmotic	1.39652	1.50055	1.23533	1.45633	0.116017	1.39718	0.0830364
Afu4g03410	Another	2.15951	2.09634	1.17887	1.12368	0.564906	1.6396	0.344539
Afu4g03840	DNA repair	1.4006	1.43281	1.34901	1.36337	0.0377895	1.38645	0.0272563
Afu4g03840	Oxidative	1.4006	1.43281	1.34901	1.36337	0.0377895	1.38645	0.0272563
Afu4g04360	DNA repair	1.62948	1.79889	1.91968	1.89032	0.13063	1.80959	0.0721878
Afu4g04390	DNA repair	0.834656	0.662033	1.26899	1.25399	0.304593	1.00492	0.303102
Afu4g04710	Osmotic	2.08866	1.93609	2.17264	2.15795	0.108216	2.08883	0.0518067
Afu4g04760	DNA repair	1.65936	1.63122	1.55428	1.53872	0.0585262	1.59589	0.036673
Afu4g04760	Oxidative	1.65936	1.63122	1.55428	1.53872	0.0585262	1.59589	0.036673
Afu4g06180	DNA repair	2.03702	2.16718	1.90074	1.96051	0.114978	2.01636	0.0570223
Afu4g06230	Osmotic	1.20671	0.565489	1.26935	1.32017	0.353023	1.09043	0.323747
Afu4g06260	DNA repair	1.36511	1.44785	1.30323	1.30137	0.0689862	1.35439	0.0509353
Afu4g06830	DNA repair	1.75973	1.87933	1.58531	1.48225	0.177124	1.67665	0.105641
Afu4g06970	DNA repair	1.02702	1.84375	1.43564	1.42954	0.333439	1.43399	0.232526
Afu4g06970	Oxidative	1.02702	1.84375	1.43564	1.42954	0.333439	1.43399	0.232526
Afu4g07230	DNA repair	0.758057	0.756457	1.17228	1.08502	0.217364	0.942953	0.230514
Afu4g07340	Another	1.62628	1.98275	1.73582	1.74036	0.15051	1.7713	0.0849715
Afu4g07360	Temperature and UPR	2.76951	2.45547	2.54685	2.56885	0.132336	2.58517	0.0511903
Afu4g07360	Another	2.76951	2.45547	2.54685	2.56885	0.132336	2.58517	0.0511903
Afu4g07510	Another	2.38726	2.29664	2.59623	2.5554	0.140987	2.45888	0.0573379
Afu4g07650	Another	2.30819	2.34114	2.61775	2.64658	0.17843	2.47842	0.0719937
Afu4g07650	Temperature and UPR	2.30819	2.34114	2.61775	2.64658	0.17843	2.47842	0.0719937
Afu4g07660	Osmotic	3.01164	2.45676	2.01932	2.02776	0.468694	2.37887	0.197024
Afu4g07970	DNA repair	0.999602	1.02643	1.4323	1.45924	0.250334	1.22939	0.203624
Afu4g08170	Oxidative	1.08801	1.68592	2.05214	2.06934	0.459302	1.72385	0.266439
Afu4g08300	Oxidative	1.81866	1.30518	1.62735	1.6312	0.213207	1.5956	0.133622
Afu4g08300	DNA repair	1.81866	1.30518	1.62735	1.6312	0.213207	1.5956	0.133622
Afu4g08580	Oxidative	1.90061	2.54085	2.44145	2.43777	0.290328	2.33017	0.124595
Afu4g09080	Osmotic	2.14505	2.40324	1.6987	1.66521	0.358044	1.97805	0.181008
Afu4g09110	Oxidative	2.12665	1.93717	1.61258	1.53164	0.278474	1.80201	0.154535
Afu4g09440	Osmotic	0.737933	1.31906	2.05636	2.05983	0.640036	1.5433	0.41472
Afu4g09820	DNA repair	1.55684	1.70902	1.48815	1.52612	0.0968261	1.57003	0.0616713
Afu4g10010	Osmotic	1.37057	2.03304	1.75546	1.72896	0.271676	1.72201	0.157767
Afu4g10280	Osmotic	2.39953	2.96511	3.04624	3.03316	0.309703	2.86101	0.10825
Afu4g10330	Starvation	1.43055	1.6524	1.76338	1.826	0.173868	1.66808	0.104232
Afu4g10350	DNA repair	3.55175	3.79013	3.30789	3.29266	0.235174	3.48561	0.0674701
Afu4g10350	Temperature and UPR	3.55175	3.79013	3.30789	3.29266	0.235174	3.48561	0.0674701
Afu4g10350	Another	3.55175	3.79013	3.30789	3.29266	0.235174	3.48561	0.0674701
Afu4g10470	Starvation	1.68668	1.88681	2.07284	2.08682	0.187992	1.93329	0.0972396
Afu4g10540	DNA repair	2.01295	1.77171	1.66645	1.64207	0.169382	1.7733	0.0955183
Afu4g10730	DNA repair	1.9524	1.91345	1.84785	1.83751	0.0546386	1.8878	0.0289429
Afu4g10770	Oxidative	1.54104	1.5337	1.52026	1.50521	0.0157807	1.52505	0.0103477
Afu4g11070	DNA repair	1.90598	1.86511	1.71036	1.72722	0.0979533	1.80217	0.0543531
Afu4g11180	DNA repair	1.32985	0.846986	1.18909	1.14698	0.203146	1.12823	0.180058
Afu4g11310	Temperature and UPR	2.98694	2.87131	3.03048	3.04014	0.0774739	2.98222	0.0259786
Afu4g11310	Osmotic	2.98694	2.87131	3.03048	3.04014	0.0774739	2.98222	0.0259786
Afu4g11580	Oxidative	2.34334	2.92701	3.19862	3.20009	0.403581	2.91727	0.138342
Afu4g11690	DNA repair	1.62666	1.86702	1.48662	1.52262	0.171469	1.62573	0.105472
Afu4g11730	Temperature and UPR	1.33219	1.90291	2.36477	2.35764	0.488504	1.98938	0.245556
Afu4g11730	Osmotic	1.33219	1.90291	2.36477	2.35764	0.488504	1.98938	0.245556
Afu4g11800	Starvation	1.44678	1.10494	1.42841	1.52441	0.185522	1.37614	0.134814
Afu4g11890	Osmotic	1.32918	1.48241	1.72969	1.71998	0.194571	1.56531	0.124302
Afu4g11890	Another	1.32918	1.48241	1.72969	1.71998	0.194571	1.56531	0.124302
Afu4g12080	DNA repair	1.96656	2.22026	2.33236	2.2637	0.159592	2.19572	0.0726834
Afu4g12120	DNA repair	1.94029	1.93384	2.06301	2.07241	0.0755698	2.00239	0.0377399
Afu4g12210	DNA repair	0.968723	0.497796	1.21901	1.21215	0.3384	0.97442	0.347283
Afu4g12310	DNA repair	0.963048	0.862289	1.44101	1.43605	0.306387	1.1756	0.260622
Afu4g12390	Starvation	2.02381	1.97235	1.81729	1.8061	0.109737	1.90489	0.057608
Afu4g12470	Starvation	3.15406	3.14206	2.54877	2.55365	0.344632	2.84964	0.120939
Afu4g12680	DNA repair	1.39007	1.24578	1.63162	1.65418	0.196872	1.48041	0.132984
Afu4g12720	Temperature and UPR	1.91193	1.82735	1.74876	1.7665	0.0736662	1.81364	0.040618
Afu4g12850	Temperature and UPR	1.77557	2.08878	2.05089	2.03702	0.143344	1.98806	0.0721022
Afu4g12970	Osmotic	1.89381	1.76416	1.66545	1.68365	0.103956	1.75177	0.0593435
Afu4g12990	Another	3.16634	2.59973	1.85561	1.87038	0.63275	2.37301	0.266644
Afu4g12990	Oxidative	3.16634	2.59973	1.85561	1.87038	0.63275	2.37301	0.266644
Afu4g13270	Temperature and UPR	2.54845	2.46828	2.06252	2.03401	0.2679	2.27831	0.117587
Afu4g13390	DNA repair	1.29282	0.890526	1.36265	1.45286	0.248258	1.24971	0.198652
Afu4g13390	Oxidative	1.29282	0.890526	1.36265	1.45286	0.248258	1.24971	0.198652
Afu4g13390	Osmotic	1.29282	0.890526	1.36265	1.45286	0.248258	1.24971	0.198652
Afu4g13530	Osmotic	2.05637	1.94222	2.05001	2.0755	0.0601885	2.03102	0.0296345
Afu4g13530	Starvation	2.05637	1.94222	2.05001	2.0755	0.0601885	2.03102	0.0296345
Afu4g13530	Another	2.05637	1.94222	2.05001	2.0755	0.0601885	2.03102	0.0296345
Afu4g13530	Oxidative	2.05637	1.94222	2.05001	2.0755	0.0601885	2.03102	0.0296345
Afu4g13530	Temperature and UPR	2.05637	1.94222	2.05001	2.0755	0.0601885	2.03102	0.0296345
Afu4g13540	Osmotic	1.85068	2.08804	1.95028	1.90081	0.102164	1.94745	0.0524602
Afu4g13720	Osmotic	1.77501	1.62012	2.05614	2.08472	0.224673	1.884	0.119253
Afu4g13720	Another	1.77501	1.62012	2.05614	2.08472	0.224673	1.884	0.119253
Afu4g13720	Oxidative	1.77501	1.62012	2.05614	2.08472	0.224673	1.884	0.119253
Afu4g13720	Temperature and UPR	1.77501	1.62012	2.05614	2.08472	0.224673	1.884	0.119253
Afu4g14090	Oxidative	1.38748	2.10934	0.936127	0.973976	0.544878	1.35173	0.403097
Afu4g14530	Oxidative	2.00673	0.335431	0.881856	0.825713	0.706839	1.01243	0.69816
Afu5g00730	Osmotic	1.79927	1.83447	1.44333	1.43308	0.219134	1.62754	0.134641
Afu5g01870	DNA repair	1.5794	1.17139	1.65349	1.70176	0.242033	1.52651	0.158553
Afu5g01980	Oxidative	1.34929	1.44558	1.40888	1.40867	0.0398532	1.40311	0.0284036
Afu5g02290	Another	1.98971	2.14794	0.852744	0.827908	0.71228	1.45457	0.489683
Afu5g02290	Osmotic	1.98971	2.14794	0.852744	0.827908	0.71228	1.45457	0.489683
Afu5g02370	Osmotic	2.01639	2.14237	2.09015	2.10196	0.0525474	2.08771	0.0251698
Afu5g02480	Temperature and UPR	1.31193	1.66364	2.23072	2.24366	0.455904	1.86249	0.244783
Afu5g02560	Another	1.63521	1.76841	1.67916	1.67568	0.0561927	1.68961	0.0332577
Afu5g02570	DNA repair	1.47908	1.26848	1.34293	1.34465	0.0877066	1.35878	0.0645479
Afu5g03120	DNA repair	1.45685	1.32628	1.55372	1.55277	0.107497	1.47241	0.0730074
Afu5g03130	DNA repair	1.2865	1.39748	1.97318	1.94636	0.359707	1.65088	0.217888
Afu5g03320	DNA repair	2.08228	2.15532	1.59245	1.59451	0.304758	1.85614	0.164189
Afu5g03490	Temperature and UPR	2.68286	2.91813	3.06421	3.05972	0.178935	2.93123	0.0610443
Afu5g03490	Oxidative	2.68286	2.91813	3.06421	3.05972	0.178935	2.93123	0.0610443
Afu5g04170	Another	2.98185	3.35464	2.29283	2.27745	0.532128	2.72669	0.195155
Afu5g04170	Temperature and UPR	2.98185	3.35464	2.29283	2.27745	0.532128	2.72669	0.195155
Afu5g05560	DNA repair	1.51579	1.89874	1.83571	1.80207	0.169658	1.76307	0.0962286
Afu5g05900	Osmotic	1.64606	1.64634	1.60883	1.66057	0.0221463	1.64045	0.0135001
Afu5g05950	Osmotic	2.3796	2.54641	2.33831	2.35276	0.0962901	2.40427	0.0400496
Afu5g05960	Osmotic	2.57456	2.45706	2.29857	2.29124	0.136294	2.40536	0.0566626
Afu5g06060	DNA repair	2.47929	2.46463	2.73152	2.69547	0.140352	2.59273	0.054133
Afu5g06260	DNA repair	1.83424	1.50249	1.53123	1.53096	0.156919	1.59973	0.0980909
Afu5g06330	DNA repair	2.23275	1.88653	1.76615	1.7855	0.216545	1.91773	0.112917
Afu5g06420	Starvation	1.19938	1.23117	1.27641	1.25473	0.033014	1.24042	0.0266151
Afu5g06420	Osmotic	1.19938	1.23117	1.27641	1.25473	0.033014	1.24042	0.0266151
Afu5g06590	DNA repair	1.05731	0.787181	1.24871	1.2998	0.232165	1.09825	0.211395
Afu5g06600	DNA repair	1.14148	0.76344	0.449176	0.56891	0.302899	0.730751	0.414503
Afu5g06610	Another	1.44387	1.41502	1.65161	1.66481	0.132711	1.54383	0.0859623
Afu5g06610	Temperature and UPR	1.44387	1.41502	1.65161	1.66481	0.132711	1.54383	0.0859623
Afu5g06750	Osmotic	1.54916	1.71478	1.53982	1.56186	0.0827471	1.5914	0.0519962
Afu5g07740	DNA repair	1.22386	1.2148	1.8715	1.9001	0.384984	1.55257	0.247966
Afu5g07830	DNA repair	1.8408	1.82527	1.64694	1.64191	0.109098	1.73873	0.0627459
Afu5g08090	Oxidative	2.804	2.37073	2.44537	2.46293	0.19301	2.52076	0.0765685
Afu5g08370	DNA repair	1.48331	2.08121	1.891	1.88794	0.251821	1.83586	0.137168
Afu5g08370	Another	1.48331	2.08121	1.891	1.88794	0.251821	1.83586	0.137168
Afu5g08390	Oxidative	1.83973	1.61971	1.5199	1.56646	0.141519	1.63645	0.0864795
Afu5g08390	Temperature and UPR	1.83973	1.61971	1.5199	1.56646	0.141519	1.63645	0.0864795
Afu5g08390	Another	1.83973	1.61971	1.5199	1.56646	0.141519	1.63645	0.0864795
Afu5g08390	Osmotic	1.83973	1.61971	1.5199	1.56646	0.141519	1.63645	0.0864795
Afu5g08420	Osmotic	2.52646	2.50091	2.2831	2.25592	0.141792	2.3916	0.0592877
Afu5g08550	Another	1.85934	1.80839	1.53974	1.54169	0.170527	1.68729	0.101065
Afu5g08570	Another	1.10967	1.303	1.70016	1.71585	0.300273	1.45717	0.206066
Afu5g08570	Starvation	1.10967	1.303	1.70016	1.71585	0.300273	1.45717	0.206066
Afu5g08570	Oxidative	1.10967	1.303	1.70016	1.71585	0.300273	1.45717	0.206066
Afu5g08580	Osmotic	1.91459	1.52768	1.2998	1.38381	0.272197	1.53147	0.177736
Afu5g08670	Osmotic	0.820511	1.12167	1.44631	1.46814	0.306546	1.21416	0.252477
Afu5g08700	Osmotic	1.07386	1.03556	1.19942	1.1458	0.0731935	1.11366	0.0657232
Afu5g09000	DNA repair	1.30397	1.5303	1.37318	1.39294	0.0948141	1.4001	0.0677196
Afu5g09100	Starvation	1.34716	1.68557	1.53611	1.4984	0.139013	1.51681	0.0916484
Afu5g09100	Another	1.34716	1.68557	1.53611	1.4984	0.139013	1.51681	0.0916484
Afu5g09100	Oxidative	1.34716	1.68557	1.53611	1.4984	0.139013	1.51681	0.0916484
Afu5g09100	Temperature and UPR	1.34716	1.68557	1.53611	1.4984	0.139013	1.51681	0.0916484
Afu5g09100	Osmotic	1.34716	1.68557	1.53611	1.4984	0.139013	1.51681	0.0916484
Afu5g09210	Starvation	2.84348	2.81273	3.26872	3.26965	0.254967	3.04865	0.083633
Afu5g09240	Temperature and UPR	2.25581	3.2756	3.17562	3.18672	0.480504	2.97344	0.161599
Afu5g09240	Oxidative	2.25581	3.2756	3.17562	3.18672	0.480504	2.97344	0.161599
Afu5g09360	Temperature and UPR	1.8677	1.79226	1.93289	1.9483	0.0711819	1.88529	0.0377565
Afu5g09360	Osmotic	1.8677	1.79226	1.93289	1.9483	0.0711819	1.88529	0.0377565
Afu5g09460	Oxidative	1.91072	1.16821	0.919564	0.985551	0.455449	1.24601	0.365525
Afu5g09710	DNA repair	0.641761	0.432006	0.903258	0.896947	0.22653	0.718493	0.315284
Afu5g10480	Oxidative	1.61619	1.24268	1.4643	1.4508	0.153444	1.44349	0.106301
Afu5g10780	Oxidative	1.92578	2.069	1.95486	1.99542	0.062114	1.98627	0.0312718
Afu5g11020	Starvation	1.03602	1.17459	0.857919	0.852369	0.15513	0.980223	0.15826
Afu5g11080	Another	1.97425	1.54315	1.29527	1.25578	0.330231	1.51711	0.21767
Afu5g11230	Temperature and UPR	2.29458	2.17966	2.13812	2.09965	0.0843076	2.178	0.0387086
Afu5g11230	Starvation	2.29458	2.17966	2.13812	2.09965	0.0843076	2.178	0.0387086
Afu5g11550	DNA repair	1.62381	1.46228	1.05782	1.06264	0.286452	1.30164	0.220071
Afu5g11580	DNA repair	1.65097	1.45628	1.40875	1.43619	0.110347	1.48805	0.0741553
Afu5g11700	DNA repair	0.670291	0.504041	1.08261	1.23279	0.341861	0.872433	0.391848
Afu5g11750	Temperature and UPR	1.40701	1.91208	1.76527	1.73851	0.213258	1.70572	0.125025
Afu5g11820	Oxidative	1.84303	2.03158	1.94084	1.96664	0.0782704	1.94552	0.0402311
Afu5g11970	Temperature and UPR	2.09217	1.96332	1.78003	1.74336	0.163048	1.89472	0.0860541
Afu5g11970	Another	2.09217	1.96332	1.78003	1.74336	0.163048	1.89472	0.0860541
Afu5g12050	DNA repair	1.20828	1.66646	1.69072	1.6551	0.231715	1.55514	0.149
Afu5g12110	DNA repair	2.23114	1.90219	1.53925	1.50362	0.342544	1.79405	0.190933
Afu5g12260	Oxidative	2.41912	2.03618	2.27035	2.26554	0.158067	2.2478	0.0703206
Afu5g12260	Temperature and UPR	2.41912	2.03618	2.27035	2.26554	0.158067	2.2478	0.0703206
Afu5g12600	DNA repair	0.752891	1.23155	1.19779	1.15415	0.223066	1.0841	0.205762
Afu5g12660	DNA repair	0.769056	0.510755	0.807815	0.781312	0.1386	0.717234	0.193242
Afu5g12680	DNA repair	1.47089	1.66387	1.82366	1.77758	0.157145	1.684	0.0933167
Afu5g12690	Another	1.26379	1.47712	1.33608	1.35044	0.0886904	1.35686	0.0653645
Afu5g12690	Temperature and UPR	1.26379	1.47712	1.33608	1.35044	0.0886904	1.35686	0.0653645
Afu5g12690	Osmotic	1.26379	1.47712	1.33608	1.35044	0.0886904	1.35686	0.0653645
Afu5g12960	Oxidative	0.424112	1.62637	2.22818	2.24842	0.855263	1.63177	0.524132
Afu5g12960	Temperature and UPR	0.424112	1.62637	2.22818	2.24842	0.855263	1.63177	0.524132
Afu5g13340	Osmotic	1.68445	1.70622	1.75548	1.71255	0.0297457	1.71467	0.0173477
Afu5g13340	Temperature and UPR	1.68445	1.70622	1.75548	1.71255	0.0297457	1.71467	0.0173477
Afu5g13370	DNA repair	1.06958	0.968382	1.3033	1.26265	0.158788	1.15098	0.137959
Afu5g13780	Another	0.68871	0.943512	1.55202	1.57325	0.443467	1.18937	0.372857
Afu5g14300	Osmotic	0.871735	1.70735	1.41679	1.33437	0.346374	1.33256	0.259931
Afu5g14300	Another	0.871735	1.70735	1.41679	1.33437	0.346374	1.33256	0.259931
Afu5g14300	Temperature and UPR	0.871735	1.70735	1.41679	1.33437	0.346374	1.33256	0.259931
Afu5g14350	Osmotic	0.804239	0.858022	1.23165	1.24349	0.235732	1.03435	0.227903
Afu6g02420	DNA repair	2.12588	2.36201	2.13684	2.18653	0.109358	2.20282	0.0496448
Afu6g02530	DNA repair	0.880785	1.41227	1.81671	1.78174	0.435072	1.47288	0.295389
Afu6g02700	DNA repair	1.46531	1.29435	1.50201	1.5027	0.0993737	1.44109	0.0689572
Afu6g02940	Osmotic	1.90116	1.67764	1.50387	1.55823	0.176258	1.66022	0.106165
Afu6g03690	Osmotic	1.9359	2.6309	2.98479	2.98799	0.495213	2.63489	0.187944
Afu6g03890	Temperature and UPR	0.713348	1.93467	2.83551	2.84892	1.00844	2.08311	0.484103
Afu6g03890	Another	0.713348	1.93467	2.83551	2.84892	1.00844	2.08311	0.484103
Afu6g03890	Oxidative	0.713348	1.93467	2.83551	2.84892	1.00844	2.08311	0.484103
Afu6g03970	DNA repair	1.21922	0.543422	1.1431	1.10329	0.309648	1.00226	0.308951
Afu6g04000	Starvation	1.25148	1.13384	1.33561	1.26979	0.0840544	1.24768	0.0673684
Afu6g04360	Oxidative	1.58424	0.323313	0.186248	0.0893157	0.69893	0.545778	1.28061
Afu6g04530	DNA repair	1.99535	1.75853	1.63058	1.60714	0.177879	1.7479	0.101767
Afu6g04740	Osmotic	2.85126	2.96237	2.92535	2.90156	0.0465465	2.91013	0.0159946
Afu6g04740	Oxidative	2.85126	2.96237	2.92535	2.90156	0.0465465	2.91013	0.0159946
Afu6g04740	DNA repair	2.85126	2.96237	2.92535	2.90156	0.0465465	2.91013	0.0159946
Afu6g04940	Osmotic	1.34373	1.29431	1.07346	1.06785	0.144829	1.19484	0.121212
Afu6g05040	DNA repair	1.38614	1.53406	1.84469	1.86488	0.235882	1.65744	0.142317
Afu6g05120	Another	2.28362	2.19337	2.34901	2.35727	0.0758294	2.29582	0.0330294
Afu6g05150	Starvation	2.13832	2.12839	2.11331	2.13713	0.0115348	2.12928	0.00541722
Afu6g05150	Temperature and UPR	2.13832	2.12839	2.11331	2.13713	0.0115348	2.12928	0.00541722
Afu6g05150	Osmotic	2.13832	2.12839	2.11331	2.13713	0.0115348	2.12928	0.00541722
Afu6g06335	DNA repair	1.73403	1.60954	1.53718	1.49081	0.106018	1.59289	0.0665572
Afu6g06340	Osmotic	3.3578	3.00286	2.77671	2.75664	0.279467	2.9735	0.0939858
Afu6g06550	DNA repair	1.61023	1.01182	1.12815	1.07083	0.274128	1.20526	0.227443
Afu6g06740	Osmotic	2.05218	1.59922	1.77753	1.83168	0.186633	1.81515	0.102819
Afu6g06750	DNA repair	2.74554	2.81533	2.67007	2.66568	0.0709842	2.72415	0.0260574
Afu6g06860	Oxidative	2.43582	2.53877	2.09352	2.11024	0.226557	2.29459	0.0987354
Afu6g06860	Temperature and UPR	2.43582	2.53877	2.09352	2.11024	0.226557	2.29459	0.0987354
Afu6g07440	Starvation	1.3299	1.71542	1.61858	1.61262	0.166301	1.56913	0.105983
Afu6g07500	DNA repair	1.23979	0.882274	1.14698	1.19469	0.160315	1.11593	0.14366
Afu6g07520	Temperature and UPR	1.55912	2.52156	2.38113	2.39592	0.441392	2.21443	0.199325
Afu6g07720	Temperature and UPR	3.27402	3.05907	2.8361	2.83904	0.209229	3.00206	0.0696952
Afu6g07720	Osmotic	3.27402	3.05907	2.8361	2.83904	0.209229	3.00206	0.0696952
Afu6g07840	Oxidative	2.09305	2.26776	2.32331	2.25727	0.0991921	2.23535	0.0443743
Afu6g07910	Another	1.79524	2.29467	2.4549	2.46868	0.315466	2.25337	0.139997
Afu6g07940	Osmotic	1.54144	2.48469	2.25634	2.2709	0.411396	2.13834	0.19239
Afu6g07980	DNA repair	1.77835	1.8635	1.74302	1.65712	0.0854781	1.7605	0.0485534
Afu6g08020	Oxidative	1.30176	1.80605	2.48534	2.47596	0.57331	2.01727	0.2842
Afu6g08050	Oxidative	2.40026	2.45807	2.60132	2.626	0.109567	2.52142	0.0434544
Afu6g08110	DNA repair	1.06697	1.03379	1.18802	1.05119	0.0700064	1.08499	0.0645224
Afu6g08320	Temperature and UPR	0.678068	1.94705	2.38953	2.39869	0.811366	1.85333	0.437787
Afu6g08360	Another	2.94472	2.61065	2.55917	2.51057	0.19659	2.65628	0.0740096
Afu6g08360	Temperature and UPR	2.94472	2.61065	2.55917	2.51057	0.19659	2.65628	0.0740096
Afu6g08360	Osmotic	2.94472	2.61065	2.55917	2.51057	0.19659	2.65628	0.0740096
Afu6g08360	DNA repair	2.94472	2.61065	2.55917	2.51057	0.19659	2.65628	0.0740096
Afu6g08370	Osmotic	1.12143	1.57358	1.16368	1.15373	0.214411	1.25311	0.171103
Afu6g08520	Oxidative	1.46977	1.37359	1.55238	1.52039	0.0780906	1.47903	0.0527984
Afu6g08520	Temperature and UPR	1.46977	1.37359	1.55238	1.52039	0.0780906	1.47903	0.0527984
Afu6g08570	DNA repair	0.969309	0.907667	1.22534	1.28596	0.186484	1.09707	0.169984
Afu6g08680	Osmotic	0.838828	1.36776	1.64211	1.6874	0.389934	1.38402	0.281739
Afu6g08680	DNA repair	0.838828	1.36776	1.64211	1.6874	0.389934	1.38402	0.281739
Afu6g09070	Osmotic	2.52411	1.97372	2.09187	2.08142	0.24348	2.16778	0.112318
Afu6g09110	Another	1.20229	1.21522	1.43095	1.40897	0.122382	1.31436	0.0931121
Afu6g09220	DNA repair	1.47792	1.26746	1.22409	1.22701	0.120831	1.29912	0.0930096
Afu6g09930	Oxidative	2.53177	2.08174	1.86592	1.85128	0.317391	2.08268	0.152396
Afu6g10240	Osmotic	1.1563	1.8387	1.81092	1.85496	0.339767	1.66522	0.204037
Afu6g10240	Oxidative	1.1563	1.8387	1.81092	1.85496	0.339767	1.66522	0.204037
Afu6g10260	Another	1.62516	1.86586	2.10416	2.10413	0.229194	1.92483	0.119072
Afu6g10470	Starvation	1.92878	1.7963	1.45036	1.52407	0.225357	1.67488	0.134551
Afu6g10900	DNA repair	1.79479	0.99265	2.01779	1.98476	0.480064	1.6975	0.282807
Afu6g10980	DNA repair	1.22525	1.40392	1.69707	1.67398	0.226438	1.50005	0.150953
Afu6g11410	DNA repair	1.00818	1.00484	1.30029	1.29793	0.168939	1.15281	0.146546
Afu6g11410	Oxidative	1.00818	1.00484	1.30029	1.29793	0.168939	1.15281	0.146546
Afu6g11470	DNA repair	1.35106	1.44364	1.75508	1.76755	0.213568	1.57933	0.135227
Afu6g12400	Osmotic	2.7808	2.5118	2.43732	2.43938	0.162715	2.54233	0.0640023
Afu6g12500	Oxidative	1.4082	2.23215	2.43349	2.42939	0.487546	2.12581	0.229346
Afu6g12870	Oxidative	1.79975	1.7403	1.72794	1.70267	0.0411536	1.74266	0.0236153
Afu6g12910	DNA repair	1.39156	1.11326	1.45831	1.4226	0.157824	1.34643	0.117216
Afu6g12950	Temperature and UPR	2.47243	2.58854	2.88283	2.84518	0.198901	2.69725	0.0737425
Afu6g12950	Osmotic	2.47243	2.58854	2.88283	2.84518	0.198901	2.69725	0.0737425
Afu6g12950	Another	2.47243	2.58854	2.88283	2.84518	0.198901	2.69725	0.0737425
Afu6g12950	Oxidative	2.47243	2.58854	2.88283	2.84518	0.198901	2.69725	0.0737425
Afu6g13160	DNA repair	1.32692	1.3977	1.51176	1.49487	0.0866617	1.43281	0.0604837
Afu6g13290	DNA repair	2.18844	1.20474	1.16968	1.14737	0.507805	1.42756	0.355715
Afu6g13300	Osmotic	3.10275	3.09998	2.83709	2.85192	0.148425	2.97293	0.0499255
Afu6g13490	Oxidative	2.09292	2.18135	2.17005	2.16309	0.0400039	2.15185	0.0185905
Afu6g13570	Oxidative	1.51226	1.32063	1.68603	1.75636	0.194686	1.56882	0.124097
Afu6g14210	DNA repair	1.73237	2.34677	2.6355	2.64085	0.427039	2.33888	0.182583
Afu7g01030	Osmotic	0.794139	0.156353	0.759259	0.752353	0.306661	0.615526	0.49821
Afu7g01270	DNA repair	0.858287	1.08856	1.34576	1.34259	0.233793	1.1588	0.201754
Afu7g01280	Oxidative	1.09783	1.34719	1.34949	1.36641	0.128554	1.29023	0.0996367
Afu7g01280	DNA repair	1.09783	1.34719	1.34949	1.36641	0.128554	1.29023	0.0996367
Afu7g02070	Oxidative	1.24685	1.41229	1.75144	1.80877	0.269761	1.55484	0.173498
Afu7g03750	DNA repair	1.78941	1.75613	1.83818	1.86573	0.0489996	1.81236	0.0270363
Afu7g03820	DNA repair	2.05379	1.60899	1.37629	1.35742	0.32398	1.59912	0.202599
Afu7g03890	DNA repair	1.58032	1.49861	1.55864	1.53562	0.0349375	1.5433	0.0226382
Afu7g03940	Another	1.85946	2.08814	2.6701	2.67205	0.413255	2.32243	0.17794
Afu7g04380	Starvation	1.15244	1.30437	1.47777	1.56449	0.183475	1.37477	0.133459
Afu7g04480	DNA repair	1.20519	1.14081	1.29867	1.28702	0.0741696	1.23293	0.0601574
Afu7g04550	Osmotic	1.63477	1.78849	1.78607	1.74997	0.07222	1.73983	0.0415099
Afu7g04570	Osmotic	2.01995	1.46732	1.68194	1.66862	0.229103	1.70946	0.134021
Afu7g04650	Another	1.97766	2.03549	2.50477	2.5067	0.289156	2.25616	0.128163
Afu7g04760	Oxidative	1.35589	1.39855	1.51428	1.53564	0.0874942	1.45109	0.0602954
Afu7g04760	Starvation	1.35589	1.39855	1.51428	1.53564	0.0874942	1.45109	0.0602954
Afu7g05320	DNA repair	1.03044	1.08199	1.05952	0.985047	0.0418463	1.03925	0.0402659
Afu7g05360	DNA repair	1.75609	1.66077	1.94502	1.93091	0.138238	1.8232	0.0758218
Afu7g05500	Oxidative	2.14658	2.14478	1.30926	1.37445	0.464853	1.74377	0.26658
Afu7g05510	DNA repair	2.05782	2.00311	1.97194	1.96453	0.0424101	1.99935	0.021212
Afu7g06460	Another	0.589673	1.79749	2.17973	2.13663	0.744041	1.67588	0.44397
Afu8g01670	Oxidative	1.88553	2.09742	2.3721	2.39686	0.243043	2.18798	0.111081
Afu8g01670	Temperature and UPR	1.88553	2.09742	2.3721	2.39686	0.243043	2.18798	0.111081
Afu8g02200	Osmotic	0.779147	1.64171	1.43767	1.4464	0.376691	1.32623	0.284031
Afu8g02650	Oxidative	0.404017	0.401625	0.58879	0.530628	0.093645	0.481265	0.194581
Afu8g02750	Temperature and UPR	2.80192	2.85101	2.19	2.09086	0.398649	2.48344	0.160523
Afu8g03930	Another	3.06184	2.59831	2.4308	2.39912	0.305642	2.62252	0.116545
Afu8g04750	DNA repair	0.95219	1.008	1.22804	1.15573	0.127838	1.08599	0.117715
Afu8g04810	DNA repair	1.96809	2.06222	2.09285	2.10384	0.061671	2.05675	0.0299847
Afu8g05370	DNA repair	1.09624	1.22507	1.45818	1.48086	0.186146	1.31509	0.141546
Afu8g05500	DNA repair	1.16398	1.33583	1.52424	1.49646	0.166317	1.38013	0.120508
Afu8g05570	DNA repair	1.70243	1.7863	1.67627	1.67	0.0535756	1.70875	0.0313537
Afu8g05620	Osmotic	1.56889	1.75685	1.36077	1.33689	0.197124	1.50585	0.130905
Afu8g05630	Osmotic	2.12948	2.08168	1.62801	1.65485	0.268913	1.8735	0.143535
Afu8g05660	Osmotic	2.20954	2.15762	1.79206	1.80566	0.223196	1.99122	0.11209
Afu8g05680	Temperature and UPR	0.863945	0.609022	1.0324	1.05712	0.206424	0.890622	0.231775
Afu8g05710	Osmotic	1.3036	2.1087	2.13999	2.17923	0.42051	1.93288	0.217556
Afu8g06020	Oxidative	0.025066	1.20735	1.42869	1.46106	0.679733	1.03054	0.659588
Afu8g07130	Oxidative	1.74737	2.25812	2.18666	2.18911	0.234315	2.09532	0.111828

## Sheet: PHI 2017
Afu_code	Gene_name	Disease_name	Host_descripton	tissue_type	Function	Phenotype_of_mutant	Vegetative_spores	In_vitro_growth	Spore_germination	Literature_ID(PubMed)	D1	D3	D2,1	D2,2	SD	Mean	CV
Afu1g02210	BRX1	Invasive pulmonary aspergillosis	Lethal pathogen phenotype	Lethal pathogen phenotype	Protein required for rRNA maturation	lethal	no data found	no data found	no data found	17352532	2.22431	1.89479	1.82428	1.82211	0.19162	1.94137	0.0987034
Afu1g02550	TUB1	Invasive pulmonary aspergillosis	Lethal pathogen phenotype	Lethal pathogen phenotype	Tubulin alpha-1 chain	lethal	no data found	no data found	reduced	17352532	2.62389	2.54118	2.55972	2.55267	0.0371466	2.56937	0.0144575
Afu1g02550	TUB1	Invasive pulmonary aspergillosis	Rodents	Systemic infection	Tubulin alpha-1 chain	loss of pathogenicity	no data found	no data found	no data found	17352532	2.62389	2.54118	2.55972	2.55267	0.0371466	2.56937	0.0144575
Afu1g03550	Ilv3B	Invasive pulmonary aspergillosis	Rodents	kidney	Dihydroxyacid dehydratase	unaffected pathogenicity	no data found	wild type	no data found	23028460	1.23837	1.38557	1.40347	1.39365	0.0782722	1.35526	0.0577542
Afu1g03550	Ilv3B	Invasive pulmonary aspergillosis	Rodents	kidney	Dihydroxyacid dehydratase	reduced virulence	no data found	reduced	no data found	23028460	1.23837	1.38557	1.40347	1.39365	0.0782722	1.35526	0.0577542
Afu1g03840	hapC	Invasive pulmonary aspergillosis	Rodents	Liver; lungs; kidneys; spleen; brain	CCAAT-binding factor complex subunit	reduced virulence	no data found	no data found	no data found	27438727	2.05125	2.4165	2.21348	2.23888	0.149539	2.23003	0.0670572
Afu1g04190	PAB1	Invasive pulmonary aspergillosis	Lethal pathogen phenotype	Lethal pathogen phenotype	Poly(A)-binding protein of cytoplasm and nucleus	lethal	no data found	no data found	no data found	17352532	2.65749	2.2347	1.93969	1.97476	0.331152	2.20166	0.15041
Afu1g06200	PerA	Invasive pulmonary aspergillosis	Rodents	Lungs	GPI lipid remodelling protein	reduced virulence	reduced	reduced; aberrant	aberrant	24779420	1.16253	1.33304	1.66707	1.72495	0.269022	1.4719	0.182772
Afu1g06900	CrzA	Invasive pulmonary aspergillosis	Rodents	lungs	C2H2 transcription factor	loss of pathogenicity	reduced	reduced; aberrant	reduced	18456861	1.49127	1.50283	1.42954	1.4316	0.0386787	1.46381	0.0264233
Afu1g07010	CDS1	Invasive pulmonary aspergillosis	Lethal pathogen phenotype	Lethal pathogen phenotype	CDP-diacyl glycerol synthase	lethal	no data found	no data found	no data found	17352532	1.97501	2.22037	2.26043	2.23848	0.133384	2.17357	0.0613665
Afu1g08850	aspD	Invasive pulmonary aspergillosis	Moths	Larvae	septin	unaffected pathogenicity	reduced	wild type	no data found	26051489	2.2973	2.2264	2.22171	2.16726	0.0533323	2.22817	0.0239355
Afu1g08850	aspD	Invasive pulmonary aspergillosis	Rodents	no data found	septin	unaffected pathogenicity	reduced	wild type	no data found	26051489	2.2973	2.2264	2.22171	2.16726	0.0533323	2.22817	0.0239355
Afu1g09280	PtcB	Invasive pulmonary aspergillosis	Rodents	lungs	phosphatase	loss of pathogenicity	aberrant	aberrant	no data found	25597841	2.29079	2.03689	2.30758	2.30142	0.131705	2.23417	0.0589503
Afu1g10080	ZafA	Aspergillosis	Rodents	NA	Regulation of zinc homeostasis	loss of pathogenicity	NA	NA	NA	17542914	1.85896	1.85965	2.07111	2.04664	0.115655	1.95909	0.059035
Afu1g10380	Pes1	Invasive pulmonary aspergillosis	Moths	larvae	Nonribosomal peptide synthetase gene	reduced virulence	aberrant	no data found	no data found	16759234	1.6672	1.86752	1.92213	1.91248	0.119156	1.84233	0.0646765
Afu1g10940	sskB	Invasive pulmonary aspergillosis	Rodents	lungs	MAP kinase kinase kinase of the HOG (high-osmolarity glycerol response) pathway	loss of pathogenicity	no data found	reduced	no data found	25196896	1.13281	1.12023	1.38158	1.33869	0.136108	1.24333	0.109471
Afu1g11110	Cch1	Invasive pulmonary aspergillosis	Rodents	Lungs	Calcium homeostasis and signaling	reduced virulence	no data found	reduced	no data found	25083783	1.59878	1.47782	1.25452	1.27983	0.164464	1.40274	0.117245
Afu1g11110	Cch1	Invasive pulmonary aspergillosis	Rodents	Lungs	Calcium homeostasis and signaling	reduced virulence	no data found	reduced	no data found	25083783	1.59878	1.47782	1.25452	1.27983	0.164464	1.40274	0.117245
Afu1g12930	AfgpaB	Invasive pulmonary aspergillosis	Rodents	lungs	Governs growth and development	reduced virulence	reduced; aberrant	reduced; aberrant	reduced	25892048	1.42151	1.75605	1.77294	1.80419	0.179219	1.68867	0.10613
Afu1g12930	GPAB	Aspergillosis	Rodents	NA	G alpha protein subunit	reduced virulence	NA	NA	NA	15322014	1.42151	1.75605	1.77294	1.80419	0.179219	1.68867	0.10613
Afu1g12940	sakA	Invasive pulmonary aspergillosis	Rodents	lungs	MAPkinase	reduced virulence	no data found	no data found	no data found	26878695	1.98838	2.54663	2.84846	2.8082	0.396298	2.54791	0.155538
Afu1g12940	sakA	Invasive pulmonary aspergillosis	Rodents	lungs	MAPkinase	reduced virulence	no data found	no data found	no data found	26878695	1.98838	2.54663	2.84846	2.8082	0.396298	2.54791	0.155538
Afu1g14330	abcB	Invasive pulmonary aspergillosis	Moths	larvae	ABC transporter-encoding genes	reduced virulence	no data found	no data found	no data found	24123268	2.16861	2.14965	1.42728	1.41446	0.426336	1.79	0.238176
Afu1g14560	msdS/AfmsdC	Invasive pulmonary aspergillosis	Rodents	lungs	a-Mannosidases	unaffected pathogenicity	reduced; aberrant	wild type; aberrant	wild type; aberrant	18599824	1.98844	1.60921	1.91184	1.97825	0.178412	1.87193	0.0953092
Afu1g14660	LAEA	Aspergillosis	Rodents	NA	Transcription regulator	reduced virulence	NA	NA	NA	16151250	1.7096	1.79112	1.79402	1.75224	0.0396382	1.76174	0.0224994
Afu1g15440	AGS3	Invasive pulmonary aspergillosis	Rodents	lungs	controlling the biosynthesis of a-(1,3)-glucan	reduced virulence	aberrant	wild type	wild type	24244155	2.06416	2.11322	0.849103	0.803765	0.729274	1.45756	0.500338
Afu1g17190	SidI	Aspergillosis	Rodents	lungs	Acyl-CoA ligase	reduced virulence	no data found	reduced	no data found	22106303	2.74834	2.34178	1.92194	1.99199	0.379014	2.25101	0.168375
Afu2g01040	gnoA	Invasive pulmonary aspergillosis	Rodents	Lungs	S-nitrosoglutathione reductase	unaffected pathogenicity	no data found	no data found	no data found	25309516	2.13572	2.0975	2.51173	2.55287	0.241091	2.32445	0.10372
Afu2g01260	SrbA	Pulmonary aspergillosis	Rodents	lungs	Regulator of the Fungal Hypoxia Response	reduced virulence	no data found	reduced	no data found	25419973	2.48827	2.1919	1.64507	1.67695	0.410515	2.00055	0.205201
Afu2g01260	SrbA	Pulmonary aspergillosis	Rodents	lungs	Regulator of the Fungal Hypoxia Response	reduced virulence	no data found	no data found	no data found	25419973	2.48827	2.1919	1.64507	1.67695	0.410515	2.00055	0.205201
Afu2g01870	CHSA	Invasive pulmonary aspergillosis	Rodents	Lungs	Chitin synthesase	unaffected pathogenicity	reduced	reduced	no data found	24946720	1.94537	1.70894	1.62114	1.63886	0.149415	1.72858	0.086438
Afu2g01870	CHSA	Invasive pulmonary aspergillosis	Moths	larvae	Chitin synthesase	unaffected pathogenicity	reduced	reduced	no data found	24946720	1.94537	1.70894	1.62114	1.63886	0.149415	1.72858	0.086438
Afu2g03730	ctrC	Pulmonary aspergillosis	Rodents	no data found	copper transporters	unaffected pathogenicity	no data found	wild type	no data found	25281782	2.37731	2.32165	1.71751	1.71347	0.366741	2.03249	0.180439
Afu2g03730	ctrC	Pulmonary aspergillosis	Rodents	no data found	copper transporters	unaffected pathogenicity	no data found	reduced	no data found	25281782	2.37731	2.32165	1.71751	1.71347	0.366741	2.03249	0.180439
Afu2g03860	ZrfB	Invasive pulmonary aspergillosis	Rodents	Lungs	alkaline zinc transporter	loss of pathogenicity	no data found	reduced	no data found	24245710	1.39285	1.71248	1.59189	1.56886	0.131802	1.56652	0.0841368
Afu2g03860	ZrfB	Invasive pulmonary aspergillosis	Rodents	Lungs	alkaline zinc transporter	reduced virulence	no data found	reduced	no data found	24245710	1.39285	1.71248	1.59189	1.56886	0.131802	1.56652	0.0841368
Afu2g05060	aoxA	Aspergillosis	Rodents	lungs	Mitochondrial respiration	unaffected pathogenicity	no data found	wild type	wild type	22443190	3.28539	3.16438	1.72202	1.6962	0.876589	2.467	0.355327
Afu2g05420	ESF1	Invasive pulmonary aspergillosis	Lethal pathogen phenotype	Lethal pathogen phenotype	Protein required for 18S rRNA biogenesis	lethal	no data found	no data found	no data found	17352532	1.92633	1.58963	1.31677	1.31272	0.290489	1.53636	0.189076
Afu2g05740	MCSA	Aspergillosis	Moths	NA	Methylcitrate synthase	reduced virulence	NA	NA	NA	16008561	2.03285	2.09271	2.27859	2.31615	0.138478	2.18007	0.0635196
Afu2g07680	SIDA	Aspergillosis	Rodents	NA	L-ornithine-N-5-monooxygenase	loss of pathogenicity	NA	NA	NA	15504822	3.01593	2.33324	2.66316	2.66499	0.278773	2.66933	0.104435
Afu2g07680	SIDA	Aspergillosis	Rodents	NA	L-ornithine N5-oxygenase	loss of pathogenicity	NA	NA	NA	16113265	3.01593	2.33324	2.66316	2.66499	0.278773	2.66933	0.104435
Afu2g08390	PFS2	Invasive pulmonary aspergillosis	Lethal pathogen phenotype	Lethal pathogen phenotype	no data found	lethal	no data found	no data found	no data found	17352532	1.27732	1.25372	1.70159	1.6772	0.245119	1.47746	0.165906
Afu2g09870	TIF35	Invasive pulmonary aspergillosis	Lethal pathogen phenotype	Lethal pathogen phenotype	Translation initiation factor eIF3	lethal	no data found	no data found	no data found	17352532	2.53598	2.36538	2.14571	2.15373	0.187225	2.3002	0.0813952
Afu2g10600	Complex I NADH oxidoredutase	Invasive pulmonary aspergillosis	Rodents	no data found	NADH-ubiquinone oxidoreductase 299 kDa subunit	reduced virulence	no data found	no data found	no data found	27438017	2.08254	2.3072	2.25351	2.2331	0.0962448	2.21909	0.0433713
Afu2g11240	ALG7	Invasive pulmonary aspergillosis	Lethal pathogen phenotype	Lethal pathogen phenotype	UDP-N-acetyl-glucosamine-1-P transferase	lethal	no data found	no data found	no data found	17352532	1.27057	1.3939	1.51191	1.50803	0.11431	1.4211	0.0804375
Afu2g11270	AGS2	Invasive pulmonary aspergillosis	Rodents	lungs	Putative alpha-1,3-glucan synthase	unaffected pathogenicity	reduced	wild type; aberrant	no data found	15746357	0.652074	0.446589	0.246814	0.174051	0.214951	0.379882	0.565836
Afu2g11270	AGS2	Invasive pulmonary aspergillosis	Rodents	lungs	controlling the biosynthesis of a-(1,3)-glucan	reduced virulence	aberrant	wild type	wild type	24244155	0.652074	0.446589	0.246814	0.174051	0.214951	0.379882	0.565836
Afu2g11380	KRR1	Invasive pulmonary aspergillosis	Lethal pathogen phenotype	Lethal pathogen phenotype	Component of 90S preribosomal particles	lethal	no data found	no data found	no data found	17352532	2.04267	1.82366	1.82482	1.78744	0.116644	1.86965	0.0623883
Afu2g12200	PKAC1	Aspergillosis	Rodents	NA	PKA catalytic subunit	reduced virulence	NA	NA	NA	15322014	1.26945	1.78169	2.01198	2.03407	0.355389	1.7743	0.200298
Afu2g12980	SEC31	Invasive pulmonary aspergillosis	Rodents	Systemic infection	Initiation of germ tubes	loss of pathogenicity	no data found	no data found	no data found	17352532	1.44322	1.64694	1.67574	1.69605	0.116599	1.61548	0.0721762
Afu2g12980	SEC31	Invasive pulmonary aspergillosis	Lethal pathogen phenotype	Lethal pathogen phenotype	Initiation of germ tubes	lethal	no data found	no data found	reduced	17352532	1.44322	1.64694	1.67574	1.69605	0.116599	1.61548	0.0721762
Afu2g13110	cycA	Aspergillosis	Rodents	lungs	Mitochondrial respiration	reduced virulence	no data found	reduced	reduced	22443190	3.08807	2.9053	2.4741	2.48592	0.30753	2.73835	0.112305
Afu2g13250	TRPS	Invasive pulmonary aspergillosis	Lethal pathogen phenotype	Lethal pathogen phenotype	Tryptophan synthase	lethal	no data found	no data found	no data found	17352532	2.49699	2.30342	1.88247	1.90297	0.303581	2.14646	0.141433
Afu2g13260	MedA	Invasive pulmonary aspergillosis	Moths	larvae	Developmental Regulator	reduced virulence	aberrant	aberrant	no data found	23185496	2.21615	2.06222	1.70306	1.72916	0.252444	1.92765	0.13096
Afu2g13430	CSMB	Invasive pulmonary aspergillosis	Rodents	Lungs	Chitin synthesase	reduced virulence	reduced	reduced	no data found	24946720	2.48544	2.2075	1.8558	1.83743	0.310186	2.09655	0.147951
Afu2g13430	CSMB	Invasive pulmonary aspergillosis	Moths	larvae	Chitin synthesase	reduced virulence	reduced	reduced	no data found	24946720	2.48544	2.2075	1.8558	1.83743	0.310186	2.09655	0.147951
Afu2g13440	CSMA	Invasive pulmonary aspergillosis	Rodents	Lungs	Chitin synthesase	reduced virulence	reduced	reduced	no data found	24946720	2.50656	2.37388	1.64963	1.63535	0.463783	2.04136	0.227193
Afu2g13440	CSMA	Invasive pulmonary aspergillosis	Moths	larvae	Chitin synthesase	reduced virulence	reduced	reduced	no data found	24946720	2.50656	2.37388	1.64963	1.63535	0.463783	2.04136	0.227193
Afu2g14210	Ilv3A	Invasive pulmonary aspergillosis	Rodents	kidney	Dihydroxyacid dehydratase	reduced virulence	no data found	reduced	no data found	23028460	2.39422	1.71197	1.47587	1.50667	0.427728	1.77218	0.241356
Afu2g14210	Ilv3A	Invasive pulmonary aspergillosis	Rodents	kidney	Dihydroxyacid dehydratase	reduced virulence	no data found	reduced	no data found	23028460	2.39422	1.71197	1.47587	1.50667	0.427728	1.77218	0.241356
Afu2g15130	abcA	Invasive pulmonary aspergillosis	Moths	larvae	ABC transporter-encoding genes	unaffected pathogenicity	no data found	no data found	no data found	24123268	1.85729	1.78657	1.79381	1.80065	0.0323192	1.80958	0.01786
Afu2g16520	PLD	Invasive pulmonary aspergillosis	Rodents	lungs	Phospholipase	reduced virulence	wild type	wild type	wild type	22083709	2.36096	2.076	1.9202	1.89017	0.215408	2.06183	0.104474
Afu2g17050	NOC3	Invasive pulmonary aspergillosis	Lethal pathogen phenotype	Lethal pathogen phenotype	Protein involved in biogenesis of the 60S ribosomal subunit	lethal	no data found	no data found	no data found	17352532	1.93947	1.73132	1.13997	1.05108	0.437045	1.46546	0.29823
Afu2g17600	PKSP	Respiratory disease	Rodents	NA	Polyketide Synthase	reduced virulence	NA	NA	NA	9832321	0.336258	0.645086	0.99637	1.04398	0.331258	0.755424	0.438506
Afu2g17600	ALB1	Respiratory disease	Rodents	NA	Polyketide synthase	reduced virulence	NA	NA	NA	9620950	0.336258	0.645086	0.99637	1.04398	0.331258	0.755424	0.438506
Afu3g00910	AGS1	Invasive pulmonary aspergillosis	Rodents	lungs	Putative alpha-1,3-glucan synthase	unaffected pathogenicity	reduced	wild type; aberrant	no data found	15746357	2.39644	2.07997	1.6041	1.61137	0.386261	1.92297	0.200867
Afu3g00910	AGS1	Invasive pulmonary aspergillosis	Rodents	lungs	controlling the biosynthesis of a-(1,3)-glucan	reduced virulence	aberrant	wild type	wild type	24244155	2.39644	2.07997	1.6041	1.61137	0.386261	1.92297	0.200867
Afu3g03410	SidH	Aspergillosis	Rodents	lungs	Anoyl-CoA hydratase	reduced virulence	no data found	reduced	no data found	22106303	1.83668	2.01397	1.88797	1.90019	0.0747586	1.9097	0.0391468
Afu3g06540	MET16	Invasive pulmonary aspergillosis	Lethal pathogen phenotype	Lethal pathogen phenotype	3'-Phospho-adenylylsulfate reductase	lethal	no data found	no data found	no data found	17352532	0.66739	1.53252	0.24642	0.455927	0.564755	0.725564	0.778367
Afu3g07015	aspE	Invasive pulmonary aspergillosis	Moths	Larvae	septin	unaffected pathogenicity	wild type	aberrant	no data found	26051489	1.92668	1.67279	1.7534	1.7254	0.109944	1.76956	0.0621306
Afu3g07015	aspE	Invasive pulmonary aspergillosis	Rodents	no data found	septin	unaffected pathogenicity	wild type	aberrant	no data found	26051489	1.92668	1.67279	1.7534	1.7254	0.109944	1.76956	0.0621306
Afu3g08380	IPP1	Invasive pulmonary aspergillosis	Lethal pathogen phenotype	Lethal pathogen phenotype	Inorganic pyrophosphatase	lethal	no data found	no data found	no data found	17352532	2.01536	2.03065	2.16471	2.18833	0.0893715	2.09976	0.0425626
Afu3g09020	PRI1	Invasive pulmonary aspergillosis	Lethal pathogen phenotype	Lethal pathogen phenotype	DNA primase small subunit	lethal	no data found	no data found	reduced	17352532	1.03118	0.948677	1.73243	1.75648	0.437036	1.36719	0.319659
Afu3g09820	DvrA	Invasive pulmonary aspergillosis	Rodents	lungs	Putative C2H2 transcription factor	increased virulence (hypervirulence)	wild type	wild type	wild type	20675576	1.5543	1.70695	1.97636	1.95609	0.203704	1.79843	0.113268
Afu3g09820	DvrA	Invasive pulmonary aspergillosis	Moths	larvae	Putative C2H2 transcription factor	increased virulence (hypervirulence)	wild type	wild type	wild type	20675576	1.5543	1.70695	1.97636	1.95609	0.203704	1.79843	0.113268
Afu3g09960	AUR1	Invasive pulmonary aspergillosis	Lethal pathogen phenotype	Lethal pathogen phenotype	Phosphatidyl-inositol:ceramide phosphoinositol transferase	lethal	no data found	no data found	no data found	17352532	2.25581	2.01384	1.81226	1.83375	0.205534	1.97891	0.103862
Afu3g09960	AUR1	Invasive pulmonary aspergillosis	Rodents	Systemic infection	Phosphatidyl-inositol:ceramide phosphoinositol transferase	unaffected pathogenicity	no data found	no data found	no data found	17352532	2.25581	2.01384	1.81226	1.83375	0.205534	1.97891	0.103862
Afu3g11970	pacC	Pulmonary aspergillosis	Rodents	lungs	pH-Responsive Transcription Factor	reduced virulence	no data found	aberrant	no data found	2532939	2.34028	1.86458	2.18251	2.18034	0.19949	2.14193	0.0931358
Afu3g11970	pacC	Pulmonary aspergillosis	Rodents	lungs	pH-Responsive Transcription Factor	reduced virulence	no data found	aberrant	no data found	2532939	2.34028	1.86458	2.18251	2.18034	0.19949	2.14193	0.0931358
Afu3g12120	PPOC	Aspergillosis	Rodents	NA	Fatty acid oxygenase	increased virulence (hypervirulence)	NA	NA	NA	16040966	1.29647	0.232749	0.938744	0.915765	0.444399	0.845933	0.525336
Afu3g13490	Yvc1	Invasive pulmonary aspergillosis	Rodents	Lungs	Calcium homeostasis and signaling	reduced virulence	no data found	wild type	no data found	25083783	1.10339	1.23142	1.75557	1.74814	0.341468	1.45963	0.233942
Afu3g14320	SLY1	Invasive pulmonary aspergillosis	Lethal pathogen phenotype	Lethal pathogen phenotype	Initiation of germ tubes	lethal	no data found	no data found	reduced	17352532	1.47771	1.55766	1.70605	1.68226	0.107427	1.60592	0.0668944
Afu3g14420	CHSG	Invasive pulmonary aspergillosis	Rodents	Lungs	Chitin synthesase	reduced virulence	reduced	reduced	no data found	24946720	2.59333	2.46253	1.94688	1.91895	0.347844	2.23042	0.155954
Afu3g14420	CHSG	Invasive pulmonary aspergillosis	Moths	larvae	Chitin synthesase	unaffected pathogenicity	reduced	reduced	no data found	24946720	2.59333	2.46253	1.94688	1.91895	0.347844	2.23042	0.155954
Afu3g14420	chsG	Aspergillosis	Rodents	NA	Chitin synthase	reduced virulence	NA	reduced	unaffected	8736545	2.59333	2.46253	1.94688	1.91895	0.347844	2.23042	0.155954
Afu3g14420	CHSG	Invasive pulmonary aspergillosis	Moths	larvae	Chitin synthesase	unaffected pathogenicity	reduced	reduced	no data found	24946720	2.59333	2.46253	1.94688	1.91895	0.347844	2.23042	0.155954
Afu3g14420	CHSG	Invasive pulmonary aspergillosis	Moths	larvae	Chitin synthesase	reduced virulence	reduced	reduced	no data found	24946720	2.59333	2.46253	1.94688	1.91895	0.347844	2.23042	0.155954
Afu3g14420	CHSG	Invasive pulmonary aspergillosis	Rodents	Lungs	Chitin synthesase	unaffected pathogenicity	reduced	reduced	no data found	24946720	2.59333	2.46253	1.94688	1.91895	0.347844	2.23042	0.155954
Afu3g14420	CHSG	Invasive pulmonary aspergillosis	Rodents	Lungs	Chitin synthesase	unaffected pathogenicity	reduced	reduced	no data found	24946720	2.59333	2.46253	1.94688	1.91895	0.347844	2.23042	0.155954
Afu4g03410	fhpA	Invasive pulmonary aspergillosis	Moths	larvae	flavohemoglobins	unaffected pathogenicity	no data found	no data found	no data found	25309516	2.15951	2.09634	1.17887	1.12368	0.564906	1.6396	0.344539
Afu4g03410	fhpA	Invasive pulmonary aspergillosis	Rodents	Lungs	flavohemoglobins	unaffected pathogenicity	no data found	no data found	no data found	25309516	2.15951	2.09634	1.17887	1.12368	0.564906	1.6396	0.344539
Afu4g03460	SrbB	Pulmonary aspergillosis	Rodents	lungs	Regulator of the Fungal Hypoxia Response	reduced virulence	no data found	reduced	no data found	25419973	2.33349	3.30944	2.00527	1.9695	0.625183	2.40442	0.260014
Afu4g03460	SrbB	Pulmonary aspergillosis	Rodents	lungs	Regulator of the Fungal Hypoxia Response	reduced virulence	no data found	no data found	no data found	25419973	2.33349	3.30944	2.00527	1.9695	0.625183	2.40442	0.260014
Afu4g04180	CHSB	Invasive pulmonary aspergillosis	Moths	larvae	Chitin synthesase	unaffected pathogenicity	reduced	reduced	no data found	24946720	1.08969	1.04331	1.46258	1.44701	0.225069	1.26065	0.178535
Afu4g04180	CHSB	Invasive pulmonary aspergillosis	Rodents	Lungs	Chitin synthesase	unaffected pathogenicity	reduced	reduced	no data found	24946720	1.08969	1.04331	1.46258	1.44701	0.225069	1.26065	0.178535
Afu4g06250	NOP4	Invasive pulmonary aspergillosis	Lethal pathogen phenotype	Lethal pathogen phenotype	Nucleolar protein required for ribosome biogenesis	lethal	no data found	no data found	no data found	17352532	2.13028	1.81776	1.36806	1.33664	0.381138	1.66319	0.229161
Afu4g06530	MetR	Invasive pulmonary aspergillosis	Rodents	lungs	bZIP transcription factor involved sulphur metabolism	reduced virulence	no data found	reduced	no data found	24009505	2.45114	2.35182	1.85331	1.76865	0.345065	2.10623	0.163831
Afu4g06530	MetR	Invasive pulmonary aspergillosis	Moths	larvae	bZIP transcription factor involved sulphur metabolism	reduced virulence	no data found	reduced	no data found	24009505	2.45114	2.35182	1.85331	1.76865	0.345065	2.10623	0.163831
Afu4g06530	MetR	Invasive pulmonary aspergillosis	Rodents	lungs	bZIP transcription factor involved sulphur metabolism	reduced virulence	no data found	reduced	no data found	24009505	2.45114	2.35182	1.85331	1.76865	0.345065	2.10623	0.163831
Afu4g06890	ERG11A	Invasive pulmonary aspergillosis	Rodents	Systemic infection	14 alpha-demethylase	unaffected pathogenicity	no data found	no data found	no data found	17352532	2.07119	1.89404	1.62095	1.62804	0.219063	1.80355	0.121462
Afu4g06890	ERG11A	Invasive pulmonary aspergillosis	Lethal pathogen phenotype	Lethal pathogen phenotype	14 alpha-demethylase	lethal	no data found	no data found	no data found	17352532	2.07119	1.89404	1.62095	1.62804	0.219063	1.80355	0.121462
Afu4g06890	ERG11A	Invasive pulmonary aspergillosis	Rodents	Systemic infection	14 alpha-demethylase	loss of pathogenicity	no data found	no data found	no data found	17352532	2.07119	1.89404	1.62095	1.62804	0.219063	1.80355	0.121462
Afu4g07190	argB	Invasive pulmonary aspergillosis	Moths	Larvae	Ornithine transcarbamoyl transferase	unaffected pathogenicity	no data found	wild type	no data found	2382566	1.70272	1.64852	1.84102	1.8118	0.0906164	1.75101	0.0517508
Afu4g07780	ERG12	Invasive pulmonary aspergillosis	Lethal pathogen phenotype	Lethal pathogen phenotype	Mavalonate kinase	lethal	no data found	no data found	no data found	17352532	1.63356	1.44776	0.788712	0.93539	0.403537	1.20135	0.335901
Afu4g09560	ZrfC	Invasive pulmonary aspergillosis	Rodents	Lungs	alkaline zinc transporter	loss of pathogenicity	no data found	reduced	no data found	24245710	2.74974	2.78975	2.80188	2.81702	0.0288165	2.7896	0.01033
Afu4g09560	ZrfC	Invasive pulmonary aspergillosis	Rodents	Lungs	alkaline zinc transporter	reduced virulence	no data found	reduced	no data found	24245710	2.74974	2.78975	2.80188	2.81702	0.0288165	2.7896	0.01033
Afu4g09810	HorA	Pulmonary aspergillosis	Rodents	lungs	Hypoxia-induced oxidoreductase	reduced virulence	no data found	reduced	reduced	26991818	2.26682	2.2377	2.0177	1.94369	0.160117	2.11648	0.0756524
Afu4g10120	PrtT	Invasive pulmonary aspergillosis	Rodents	lungs	Regulator of extracellular proteolytic activity	unaffected pathogenicity	no data found	no data found	no data found	19564390	1.98755	1.15137	2.01677	2.03677	0.431638	1.79811	0.24005
Afu4g10120	PrtT	Aspergillosis	Rodents	lungs	Transcriptor factor involved in the production of secreted protease	unaffected pathogenicity	reduced	no data found	no data found	19564385	1.98755	1.15137	2.01677	2.03677	0.431638	1.79811	0.24005
Afu4g10770	PPOA	Aspergillosis	Rodents	NA	Fatty acid oxygenase	increased virulence (hypervirulence)	NA	NA	NA	16040966	1.54104	1.5337	1.52026	1.50521	0.0157807	1.52505	0.0103477
Afu4g11340	LYS9	Invasive pulmonary aspergillosis	Lethal pathogen phenotype	Lethal pathogen phenotype	Saccharopine dehydrogenase	lethal	no data found	no data found	no data found	17352532	1.69027	1.70118	1.81174	1.86509	0.0853293	1.76707	0.0482886
Afu4g12470	CPCA	Aspergillosis	Rodents	NA	Transcription factor	reduced virulence	NA	NA	NA	15101984	3.15406	3.14206	2.54877	2.55365	0.344632	2.84964	0.120939
Afu4g12850	clxA	Aspergillosis	Rodents	lungs	Lectin chaperone	unaffected pathogenicity	wild type	wild type	no data found	22163332	1.77557	2.08878	2.05089	2.03702	0.143344	1.98806	0.0721022
Afu4g12970	KexB	Invasive pulmonary aspergillosis	Rodents	lungs	Kexin-like endoprotease	reduced virulence	reduced; aberrant	reduced	aberrant	25687931	1.89381	1.76416	1.66545	1.68365	0.103956	1.75177	0.0593435
Afu4g12990	TRR1	Invasive pulmonary aspergillosis	Lethal pathogen phenotype	Lethal pathogen phenotype	Thioredoxin reductase	lethal	no data found	no data found	no data found	17352532	3.16634	2.59973	1.85561	1.87038	0.63275	2.37301	0.266644
Afu4g13170	AfcpcB	Invasive pulmonary aspergillosis	Rodents	lungs	Governs growth and development	reduced virulence	reduced; aberrant	reduced; aberrant	reduced	25892048	2.78489	2.73031	2.76388	2.77504	0.0237498	2.76353	0.00859401
Afu4g13170	AfcpcB	Invasive pulmonary aspergillosis	Rodents	lungs	Governs growth and development	reduced virulence	reduced; aberrant	reduced; aberrant	reduced	25892048	2.78489	2.73031	2.76388	2.77504	0.0237498	2.76353	0.00859401
Afu4g13170	CpcB	Invasive pulmonary aspergillosis	Rodents	lungs	Involved in Antifungal Drug Susceptibility and Virulence	reduced virulence	reduced	reduced	no data found	26903985	2.78489	2.73031	2.76388	2.77504	0.0237498	2.76353	0.00859401
Afu5g00760	CHSC	Invasive pulmonary aspergillosis	Rodents	Lungs	Chitin synthesase	unaffected pathogenicity	reduced	reduced	no data found	24946720	1.99588	2.12272	1.36477	1.36687	0.403716	1.71256	0.235738
Afu5g00760	CHSC	Invasive pulmonary aspergillosis	Moths	larvae	Chitin synthesase	unaffected pathogenicity	reduced	reduced	no data found	24946720	1.99588	2.12272	1.36477	1.36687	0.403716	1.71256	0.235738
Afu5g00760	chsC	Aspergillosis	Rodents	NA	Chitin synthase	reduced virulence	NA	reduced	unaffected	8736545	1.99588	2.12272	1.36477	1.36687	0.403716	1.71256	0.235738
Afu5g02560	parA	Pulmonary aspergillosis	Rodents	lungs	Septin, AspB regulators	unaffected pathogenicity	reduced	aberrant	no data found	27446037	1.63521	1.76841	1.67916	1.67568	0.0561927	1.68961	0.0332577
Afu5g03080	aspC	Invasive pulmonary aspergillosis	Moths	Larvae	septin	increased virulence (hypervirulence)	reduced	aberrant	no data found	26051489	2.24191	2.24652	2.10846	2.09727	0.0817599	2.17354	0.037616
Afu5g03080	aspC	Invasive pulmonary aspergillosis	Rodents	no data found	septin	unaffected pathogenicity	reduced	aberrant	no data found	26051489	2.24191	2.24652	2.10846	2.09727	0.0817599	2.17354	0.037616
Afu5g03560	GUS1	Invasive pulmonary aspergillosis	Lethal pathogen phenotype	Lethal pathogen phenotype	Glutamate-tRNA sythetase	lethal	no data found	no data found	no data found	17352532	1.94565	1.99757	1.91105	1.9302	0.0371046	1.94612	0.0190659
Afu5g03670	SPE2	Invasive pulmonary aspergillosis	Lethal pathogen phenotype	Lethal pathogen phenotype	S-Adenosyl-methionine decarboxylase	lethal	no data found	no data found	no data found	17352532	2.58026	2.48222	1.91581	1.89333	0.364132	2.2179	0.164178
Afu5g03920	HapX	Invasive pulmonary aspergillosis	Rodents	lungs	bZIP-type regulator involved in adaption to iron starvation	reduced virulence	wild type	wild type	wild type	20941352	2.58633	2.15225	1.76618	1.7523	0.394321	2.06427	0.191022
Afu5g04000	NOB1	Invasive pulmonary aspergillosis	Lethal pathogen phenotype	Lethal pathogen phenotype	Essential protein that functions in 20S proteasome maturation and 26S proteasome assembly, component of pre-40S ribosomal particle	lethal	no data found	no data found	no data found	17352532	2.03437	1.53007	1.43225	1.44192	0.286547	1.60965	0.178018
[truncated: 57 more rows]

[truncated: 3 more sheets: Bultman 2017, SMURF, deVries 2017]
