# Supplementary material for: The sino-nasal warzone: transcriptomic and genomic studies on sino-nasal aspergillosis in dogs
Source: NPJ Biofilms Microbiomes. 2020 Nov 12;6:51. doi: 10.1038/s41522-020-00163-7 (PMC7665010; doi:10.1038/s41522-020-00163-7)
Supplement: Supplementary file 5 — Supplementary Data Set 3 [file 41522_2020_163_MOESM5_ESM.xlsx]

## Sheet: Coverage, STRAf, SNP
Group	Isolate	STRAf genotype (Valdes et al. 2018)	Total SNP	Average coverage of Af293	Phenotype ( Valdes et al. 2018)
Env	DTO001-D9	13	45	23.3	Green
Env	DTO028-D6	15	40350	21.3	Green
Env	DTO060-G9	17	52341	17.6	Green
Env	DTO060-H1	18	46425	21.6	Green
Env	DTO060-H2	19	40962	19.6	Green
Env	DTO063-C2	20	40188	19.3	Green
Env	DTO063-C3	21	53792	21.2	Green
Env	DTO089-G1	6	40043	19.6	Green
Env	DTO089-G7	6	40129	19.3	Green
Dog CP1	DTO 271-A3	4	43963	27.4	White
Dog CP1	DTO 271-A4	4	43925	23.7	White
Dog CP1	DTO 271-A5	4	44018	23	White
Dog CP1	DTO 271-A6	4	43925	23.5	White
Dog CP1	DTO 271-A7	4	43476	20.8	White
Dog CP1	DTO 271-A8	4	43849	17.6	Green
Dog CP2	DTO 271-A9	11	47026	27.7	White
Dog CP2	DTO 271-B1	11	113316	23.2	White
Dog CP2	DTO 271-B2	11	110110	24.7	White
Dog CP2	DTO 271-B3	11	113358	25.3	Green
Dog CP3	DTO 271-B4	2	43252	24	Green
Dog CP3	DTO 271-B5	2	43211	29	Green
Dog CP3	DTO 271-B6	2	43200	23.7	Green
Dog CP4	DTO 271-B7	12	113668	24.1	White
Dog CP4	DTO 271-B8*	12	113660	26	Green
Dog CP5	DTO 271-B9	38	113677	27.5	Green
Dog CP6	DTO 303-E4	4	43521	24.5	Green
Dog CP6	DTO 303-E5	4	43501	25.5	Green
Dog CP6	DTO 303-E6	4	43525	23.1	Green
Dog CP7	DTO 303-E7	3	37825	26.6	Green
Dog CP7	DTO 303-E9	3	37827	23.6	Green
Dog CP8.2	DTO 303-F3	4	32180	25	White
Dog CP8.2	DTO 303-F4	4	43712	24.6	White
Dog CP8.2	DTO 303-F5	4	43893	22	White
Dog CP8	DTO 303-F1	8	42669	26	Green
Dog CP8	DTO 303-F2	8	41405	26.3	Green

## Sheet: SNP of interest _1
Gene_name	Description	Source	Chromosome	GENEID	REF	ALT	IMPACT	EFFECT	Protein change	DTO028_D6	DTO060_G9	DTO060_H1	DTO060_H2	DTO063_C2	DTO063_C3	DTO089_G1	DTO089_G7	DTO271_A3	DTO271_A4	DTO271_A5	DTO271_A6	DTO271_A7	DTO271_A8	DTO271_A9	DTO271_B1	DTO271_B2	DTO271_B3	DTO271_B4	DTO271_B5	DTO271_B6	DTO271_B7	DTO271_B8	DTO271_B9	DTO303_E4	DTO303_E5	DTO303_E6	DTO303_E7	DTO303_E9	DTO303_F1	DTO303_F2	DTO303_F3	DTO303_F4	DTO303_F5
mirB	siderophores and iron acquisition	Abad et al. 2010	Chr3_A_fumigatus_Af293_982555	Afu3g03640	T	C	MODERATE	missense_variant	p.Asn369Ser	0	0	0	0	0	0	0	0	0	0	0	0	0	0	0	1	1	1	0	0	0	1	1	1	0	0	0	0	0	0	0	0	0	0
mirB	siderophores and iron acquisition	Abad et al. 2010	Chr3_A_fumigatus_Af293_983738	Afu3g03640	C	G	MODERATE	missense_variant	p.Gly49Arg	0	0	0	0	0	0	0	0	0	0	0	0	0	0	0	1	1	1	0	0	0	1	1	1	0	0	0	0	0	0	0	0	0	0
mirB	siderophores and iron acquisition	Abad et al. 2010	Chr3_A_fumigatus_Af293_983749	Afu3g03640	T	C	MODERATE	missense_variant	p.Asp45Gly	0	0	0	0	0	0	0	0	0	0	0	0	0	0	0	1	1	1	0	0	0	1	1	1	0	0	0	0	0	0	0	0	0	0
mirB	siderophores and iron acquisition	Abad et al. 2010	Chr3_A_fumigatus_Af293_983864	Afu3g03640	C	T	MODERATE	missense_variant	p.Val7Ile	0	0	0	0	0	0	0	0	0	0	0	0	0	0	0	1	0	1	0	0	0	1	1	1	0	0	0	0	0	0	0	0	0	0
sidG	siderophores and iron acquisition	Abad et al. 2010	Chr3_A_fumigatus_Af293_984975	Afu3g03650	G	C	MODERATE	missense_variant	p.Ala86Gly	0	0	0	0	0	0	0	0	1	1	1	1	1	1	0	0	0	0	1	1	1	0	0	0	1	1	1	0	0	1	1	0	1	1
zrfD	zinc acquisition	Abad et al. 2010	Chr6_A_fumigatus_Af293_119944	Afu6g00470	C	T	MODERATE	missense_variant	p.Val248Ile	1	0	1	0	1	1	1	1	0	0	0	0	0	0	0	1	1	1	1	1	1	1	1	1	0	0	0	0	0	0	0	0	0	0
zrfD	zinc acquisition	Abad et al. 2010	Chr6_A_fumigatus_Af293_119971	Afu6g00470	T	C	MODERATE	missense_variant	p.Ile239Val	0	0	0	0	0	0	0	0	0	0	0	0	0	0	0	0	0	0	0	0	0	1	1	0	0	0	0	0	0	0	0	0	0	0
sidB	siderophores and iron acquisition, A. Nidulans ortholog	Abad et al. 2010	Chr6_A_fumigatus_Af293_578549	Afu6g02840	C	G	MODERATE	missense_variant	p.Gly75Ala	1	1	1	1	1	1	1	1	0	0	0	0	0	0	0	1	1	1	0	0	0	1	1	1	0	0	0	0	0	0	0	0	0	0
sidB	siderophores and iron acquisition, A. Nidulans ortholog	Abad et al. 2010	Chr6_A_fumigatus_Af293_578627	Afu6g02840	G	A	MODERATE	missense_variant	p.Ala49Val	0	0	0	0	0	0	0	0	0	0	0	0	0	0	0	0	0	0	0	0	0	0	0	1	0	0	0	0	0	0	0	0	0	0
cat2/katG	Catalase	Abad et al. 2010	Chr8_A_fumigatus_Af293_439516	Afu8g01670	G	C	MODERATE	missense_variant	p.Ala677Gly	0	0	0	0	0	0	0	0	0	0	0	0	0	0	0	1	1	1	0	0	0	1	1	1	0	0	0	0	0	0	0	0	0	0
cat2/katG	Catalase	Abad et al. 2010	Chr8_A_fumigatus_Af293_440639	Afu8g01670	C	A	MODERATE	missense_variant	p.Ala303Ser	0	0	0	0	0	0	0	0	1	1	1	1	1	1	0	0	0	0	0	0	0	0	0	0	0	0	0	0	0	0	0	0	1	1
cat2/katG	Catalase	Abad et al. 2010	Chr8_A_fumigatus_Af293_441346	Afu8g01670	T	G	MODERATE	missense_variant	p.Lys67Thr	0	0	0	0	0	0	0	0	1	1	1	1	1	1	0	0	0	0	0	0	0	0	0	0	1	1	1	0	0	0	0	0	1	1
	Transmembrane glycoprotein	Ballard et al. 2018	Chr1_A_fumigatus_Af293_2403333	Afu1g09270	A	C	MODERATE	missense_variant	p.Ser162Arg	0	0	0	0	0	0	0	0	0	0	0	0	0	0	0	1	1	1	0	0	0	1	1	1	0	0	0	0	0	0	0	0	0	0
	Transmembrane glycoprotein	Ballard et al. 2018	Chr1_A_fumigatus_Af293_2403522	Afu1g09270	A	G	MODERATE	missense_variant	p.Thr225Ala	0	0	0	0	0	0	0	0	0	0	0	0	0	0	0	1	1	1	0	0	0	1	1	1	0	0	0	0	0	0	0	0	0	0
	Transmembrane glycoprotein	Ballard et al. 2018	Chr1_A_fumigatus_Af293_2403678	Afu1g09270	C	T	MODERATE	missense_variant	p.Pro277Ser	0	1	0	0	0	1	0	0	0	0	0	0	0	0	0	0	0	0	0	0	0	0	0	0	0	0	0	0	0	0	0	0	0	0
	Transmembrane glycoprotein	Ballard et al. 2018	Chr1_A_fumigatus_Af293_2404077	Afu1g09270	A	C	MODERATE	missense_variant	p.Thr410Pro	0	0	0	0	0	0	0	0	0	0	0	0	0	0	0	1	1	1	0	0	0	1	1	1	0	0	0	0	0	0	0	0	0	0
	Transmembrane glycoprotein	Ballard et al. 2018	Chr1_A_fumigatus_Af293_2404163	Afu1g09270	G	T	MODERATE	missense_variant	p.Leu438Phe	0	0	0	0	0	0	0	0	0	0	0	0	0	0	0	1	0	1	0	0	0	1	1	1	0	0	0	0	0	0	0	0	0	0
	Transmembrane glycoprotein	Ballard et al. 2018	Chr1_A_fumigatus_Af293_2404301	Afu1g09270	G	C	MODERATE	missense_variant	p.Glu484Asp	0	1	0	0	0	1	0	0	0	0	0	0	0	0	0	0	0	0	0	0	0	0	0	0	0	0	0	0	0	0	0	0	0	0
	Transmembrane glycoprotein	Ballard et al. 2018	Chr1_A_fumigatus_Af293_2404566	Afu1g09270	G	C	MODERATE	missense_variant	p.Val573Leu	0	0	0	0	0	0	0	0	0	0	0	0	0	0	0	0	0	0	0	0	0	0	0	0	0	0	0	1	1	0	0	0	0	0
	TMEM1 family protein	Ballard et al. 2018	Chr1_A_fumigatus_Af293_3305097	Afu1g12540	C	A	MODERATE	missense_variant	p.Gly1385Val	0	0	0	0	0	1	0	0	0	0	0	0	0	0	0	0	0	0	0	0	0	0	0	0	0	0	0	0	0	0	0	0	0	0
	TMEM1 family protein	Ballard et al. 2018	Chr1_A_fumigatus_Af293_3305334	Afu1g12540	C	G	MODERATE	missense_variant	p.Gly1306Ala	0	1	1	0	0	1	0	0	0	0	0	0	0	0	0	0	0	0	0	0	0	0	0	0	0	0	0	0	0	0	0	0	0	0
	TMEM1 family protein	Ballard et al. 2018	Chr1_A_fumigatus_Af293_3305362	Afu1g12540	T	C	MODERATE	missense_variant	p.Ser1297Gly	1	1	1	0	0	1	0	0	0	0	0	0	0	0	0	0	0	0	1	1	1	0	0	0	0	0	0	0	0	0	0	0	0	0
	TMEM1 family protein	Ballard et al. 2018	Chr1_A_fumigatus_Af293_3306813	Afu1g12540	T	G	MODERATE	missense_variant	p.Asn849His	0	0	0	0	1	0	1	1	0	0	0	0	0	0	0	1	1	1	0	0	0	1	1	1	0	0	0	0	0	0	0	0	0	0
	TMEM1 family protein	Ballard et al. 2018	Chr1_A_fumigatus_Af293_3307168	Afu1g12540	G	T	MODERATE	missense_variant	p.Ser730Arg	0	0	0	0	1	0	1	1	0	0	0	0	0	0	0	0	0	0	0	0	0	0	0	0	0	0	0	0	0	0	0	0	0	0
	TMEM1 family protein	Ballard et al. 2018	Chr1_A_fumigatus_Af293_3307286	Afu1g12540	T	G	MODERATE	missense_variant	p.Asn691Thr	0	0	0	0	1	0	1	1	0	0	0	0	0	0	0	1	1	1	0	0	0	1	1	1	0	0	0	0	0	0	0	0	0	0
	TMEM1 family protein	Ballard et al. 2018	Chr1_A_fumigatus_Af293_3307421	Afu1g12540	C	T	MODERATE	missense_variant	p.Arg646Lys	0	0	0	0	1	0	1	1	0	0	0	0	0	0	1	1	1	1	0	0	0	1	1	1	0	0	0	0	0	0	0	0	0	0
	TMEM1 family protein	Ballard et al. 2018	Chr1_A_fumigatus_Af293_3308367	Afu1g12540	A	C	MODERATE	missense_variant	p.Ser331Ala	0	0	0	0	1	0	1	1	0	0	0	0	0	0	0	1	1	1	0	0	0	1	1	1	0	0	0	0	0	0	0	0	0	0
	Carbon catabolite Derepressing protein kinase Snf1	Ballard et al. 2018	Chr2_A_fumigatus_Af293_416035	Afu2g01700	C	T	MODERATE	missense_variant	p.Arg678His	0	0	0	0	0	0	0	0	0	0	0	0	0	0	0	0	0	0	0	0	0	1	1	0	0	0	0	0	0	0	0	0	0	0
	Carbon catabolite Derepressing protein kinase Snf1	Ballard et al. 2018	Chr2_A_fumigatus_Af293_416158	Afu2g01700	A	G	MODERATE	missense_variant	p.Val637Ala	1	1	1	1	1	1	1	1	1	1	1	1	1	1	1	1	1	1	1	1	1	1	1	1	1	1	1	1	1	1	1	1	1	1
	Carbon catabolite Derepressing protein kinase Snf1	Ballard et al. 2018	Chr2_A_fumigatus_Af293_416592	Afu2g01700	T	C	MODERATE	missense_variant	p.Asp512Gly	0	1	1	0	0	1	0	0	0	0	0	0	0	0	0	0	0	0	0	0	0	0	0	0	0	0	0	0	0	0	0	0	0	0
	Carbon catabolite Derepressing protein kinase Snf1	Ballard et al. 2018	Chr2_A_fumigatus_Af293_416701	Afu2g01700	T	C	MODERATE	missense_variant	p.Ser476Gly	0	0	0	0	0	0	0	0	0	0	0	0	0	0	1	1	1	1	0	0	0	1	1	0	0	0	0	0	0	0	0	0	0	0
	Carbon catabolite Derepressing protein kinase Snf1	Ballard et al. 2018	Chr2_A_fumigatus_Af293_416848	Afu2g01700	C	T	MODERATE	missense_variant	p.Ala427Thr	0	0	0	0	0	0	0	0	0	0	0	0	0	0	0	1	1	1	0	0	0	1	1	1	0	0	0	0	0	0	0	0	0	0
	Carbon catabolite Derepressing protein kinase Snf1	Ballard et al. 2018	Chr2_A_fumigatus_Af293_417611	Afu2g01700	A	G	MODERATE	missense_variant	p.Val192Ala	0	0	0	0	0	0	0	0	0	0	0	0	0	0	0	0	0	0	0	0	0	0	0	1	0	0	0	0	0	0	0	0	0	0
	Hsp70 chaperone (BiP)	Ballard et al. 2018	Chr2_A_fumigatus_Af293_584474	Afu2g02320	C	T	MODERATE	missense_variant	p.Ala443Thr	0	0	0	0	0	1	0	0	0	0	0	0	0	0	0	0	0	0	0	0	0	0	0	0	0	0	0	0	0	0	0	0	0	0
	Hsp70 chaperone (BiP)	Ballard et al. 2018	Chr2_A_fumigatus_Af293_584572	Afu2g02320	T	C	MODERATE	missense_variant	p.Asn410Ser	1	1	1	1	1	1	1	1	1	1	1	1	1	1	1	1	1	1	1	1	1	1	1	1	1	1	1	1	1	1	1	1	1	1
	Hsp70 chaperone (BiP)	Ballard et al. 2018	Chr2_A_fumigatus_Af293_586009	Afu2g02320	C	A	MODERATE	missense_variant	p.Gly2Val	0	0	0	0	0	0	0	0	0	0	0	0	0	0	0	1	1	1	0	0	0	1	1	1	0	0	0	0	0	0	0	0	0	0
	C6 finger domain protein	Ballard et al. 2018	Chr2_A_fumigatus_Af293_2065029	Afu2g08040	C	A	MODERATE	missense_variant	p.Pro16Thr	0	0	0	0	0	0	0	0	0	0	0	0	0	0	0	1	1	1	0	0	0	1	1	1	0	0	0	0	0	0	0	0	0	0
	C6 finger domain protein	Ballard et al. 2018	Chr2_A_fumigatus_Af293_2065068	Afu2g08040	G	A	MODERATE	missense_variant	p.Glu29Lys	0	1	0	0	0	1	0	0	0	0	0	0	0	0	0	0	0	0	0	0	0	0	0	0	0	0	0	0	0	0	0	0	0	0
	C6 finger domain protein	Ballard et al. 2018	Chr2_A_fumigatus_Af293_2065284	Afu2g08040	C	G	MODERATE	missense_variant	p.Pro101Ala	0	0	0	0	0	0	0	0	0	0	0	0	0	0	0	1	1	1	0	0	0	1	1	1	0	0	0	0	0	0	0	0	0	0
	C6 finger domain protein	Ballard et al. 2018	Chr2_A_fumigatus_Af293_2065496	Afu2g08040	G	T	MODERATE	missense_variant	p.Glu171Asp	1	0	0	1	1	0	1	1	0	0	0	0	0	0	0	0	0	0	1	1	1	0	0	0	0	0	0	1	1	0	0	0	0	0
	C6 finger domain protein	Ballard et al. 2018	Chr2_A_fumigatus_Af293_2066463	Afu2g08040	C	T	MODERATE	missense_variant	p.Arg448Cys	0	0	1	0	0	0	0	0	0	0	0	0	0	0	0	0	0	0	0	0	0	0	0	0	0	0	0	0	0	0	0	0	0	0
	C6 finger domain protein	Ballard et al. 2018	Chr2_A_fumigatus_Af293_2066818	Afu2g08040	G	A	MODERATE	missense_variant	p.Cys566Tyr	0	0	0	1	0	0	0	0	0	0	0	0	0	0	0	0	0	0	0	0	0	0	0	0	0	0	0	0	0	0	0	0	0	0
	C6 finger domain protein	Ballard et al. 2018	Chr2_A_fumigatus_Af293_2068343	Afu2g08040	G	A	MODERATE	missense_variant	p.Ala1015Thr	0	0	0	0	0	0	0	0	0	0	0	0	0	0	0	1	1	1	0	0	0	1	1	1	0	0	0	0	0	0	0	0	0	0
	C6 finger domain protein	Ballard et al. 2018	Chr2_A_fumigatus_Af293_2068596	Afu2g08040	A	G	MODERATE	missense_variant	p.Asn1099Ser	0	0	0	0	0	0	0	0	0	0	0	0	0	0	0	1	1	1	0	0	0	1	1	1	0	0	0	0	0	0	0	0	0	0
	Phosphoinositide phospholipase C	Ballard et al. 2018	Chr3_A_fumigatus_Af293_2013919	Afu3g07940	G	A	MODERATE	missense_variant	p.Val105Ile	1	0	0	1	1	0	1	1	1	1	1	1	1	1	0	0	0	0	1	1	1	0	0	0	1	1	1	1	1	0	0	0	1	1
	Phosphoinositide phospholipase C	Ballard et al. 2018	Chr3_A_fumigatus_Af293_2014613	Afu3g07940	G	A	MODERATE	missense_variant	p.Val277Ile	0	0	0	0	0	0	0	0	0	0	0	0	0	0	0	0	0	0	0	0	0	0	0	0	0	0	0	0	0	1	1	0	0	0
	Phosphoinositide phospholipase C	Ballard et al. 2018	Chr3_A_fumigatus_Af293_2014931	Afu3g07940	G	A	MODERATE	missense_variant	p.Val383Ile	0	0	0	0	0	0	0	0	0	0	0	0	0	0	0	1	1	1	0	0	0	1	1	1	0	0	0	0	0	0	0	0	0	0
	Cell surface protein	Ballard et al. 2018	Chr3_A_fumigatus_Af293_2297185	Afu3g08990	G	A	MODERATE	missense_variant	p.Pro415Ser	0	0	0	0	0	0	0	0	0	0	0	0	0	0	0	0	0	0	0	0	0	1	1	0	0	0	0	0	0	0	0	0	0	0
	Cell surface protein	Ballard et al. 2018	Chr3_A_fumigatus_Af293_2297376	Afu3g08990	T	C	MODERATE	missense_variant	p.Gln351Arg	0	0	0	0	0	0	0	0	1	1	1	1	1	1	0	0	0	0	1	1	1	0	0	0	1	1	1	0	0	0	0	0	1	1
	Cell surface protein	Ballard et al. 2018	Chr3_A_fumigatus_Af293_2298124	Afu3g08990	C	G	MODERATE	missense_variant	p.Val102Leu	0	0	0	0	0	0	0	0	0	0	0	0	0	0	0	1	1	1	0	0	0	1	1	1	0	0	0	0	0	0	0	0	0	0
	Cell surface protein	Ballard et al. 2018	Chr3_A_fumigatus_Af293_2298491	Afu3g08990	C	A	MODERATE	missense_variant	p.Val20Leu	0	0	0	0	0	0	0	0	0	0	0	0	0	0	0	1	1	1	0	0	0	1	1	1	0	0	0	0	0	0	0	0	0	0
	Cell division control protein (Cdc15)	Ballard et al. 2018	Chr3_A_fumigatus_Af293_2651615	Afu3g10250	G	T	MODERATE	missense_variant	p.Ala115Ser	0	0	0	0	0	0	0	0	0	0	0	0	0	0	0	0	0	0	0	0	0	0	0	0	0	0	0	1	1	0	0	0	0	0
	Cell division control protein (Cdc15)	Ballard et al. 2018	Chr3_A_fumigatus_Af293_2652505	Afu3g10250	A	C	MODERATE	missense_variant	p.Glu356Asp	1	0	0	1	0	0	0	0	0	0	0	0	0	0	0	0	0	0	0	0	0	0	0	0	0	0	0	1	1	0	0	0	0	0
	Cell division control protein (Cdc15)	Ballard et al. 2018	Chr3_A_fumigatus_Af293_2652696	Afu3g10250	G	C	MODERATE	missense_variant	p.Ser420Thr	0	1	1	0	0	1	0	0	0	0	0	0	0	0	0	0	0	0	0	0	0	0	0	0	0	0	0	0	0	0	0	0	0	0
	Cell division control protein (Cdc15)	Ballard et al. 2018	Chr3_A_fumigatus_Af293_2653184	Afu3g10250	C	A	MODERATE	missense_variant	p.Leu583Ile	1	0	0	1	0	0	0	0	0	0	0	0	0	0	0	0	0	0	0	0	0	0	0	0	0	0	0	0	0	0	0	0	0	0
	Cell division control protein (Cdc15)	Ballard et al. 2018	Chr3_A_fumigatus_Af293_2653448	Afu3g10250	C	T	MODERATE	missense_variant	p.Leu671Phe	0	0	0	0	1	0	1	1	0	0	0	0	0	0	0	0	0	0	0	0	0	0	0	0	0	0	0	0	0	0	0	0	0	0
	Cell division control protein (Cdc15)	Ballard et al. 2018	Chr3_A_fumigatus_Af293_2653562	Afu3g10250	G	A	MODERATE	missense_variant	p.Val709Ile	1	0	0	1	0	0	0	0	0	0	0	0	0	0	0	0	0	0	0	0	0	0	0	0	0	0	0	1	1	0	0	0	0	0
	Chromatin modification-related protein	Ballard et al. 2018	Chr3_A_fumigatus_Af293_3137998	Afu3g11940	G	C	MODERATE	missense_variant	p.Ala569Gly	0	1	1	0	0	1	0	0	1	1	1	1	1	1	1	1	1	1	1	1	1	1	1	1	1	1	1	0	0	1	1	1	1	1
	Chromatin modification-related protein	Ballard et al. 2018	Chr3_A_fumigatus_Af293_3138215	Afu3g11940	T	A	MODERATE	missense_variant	p.Ile497Phe	0	0	0	0	0	0	0	0	0	0	0	0	0	0	0	1	1	1	0	0	0	1	1	1	0	0	0	0	0	0	0	0	0	0
	Chromatin modification-related protein	Ballard et al. 2018	Chr3_A_fumigatus_Af293_3138388	Afu3g11940	A	G	MODERATE	missense_variant	p.Leu439Ser	0	1	1	0	0	1	0	0	0	0	0	0	0	0	0	1	1	1	0	0	0	1	1	1	0	0	0	0	0	0	0	0	0	0
	Chromatin modification-related protein	Ballard et al. 2018	Chr3_A_fumigatus_Af293_3138460	Afu3g11940	G	A	MODERATE	missense_variant	p.Thr415Ile	0	1	0	0	0	1	0	0	0	0	0	0	0	0	0	0	0	0	0	0	0	0	0	0	0	0	0	0	0	0	0	0	0	0
	Chromatin modification-related protein	Ballard et al. 2018	Chr3_A_fumigatus_Af293_3139216	Afu3g11940	G	A	MODERATE	missense_variant	p.Ala163Val	0	0	0	0	0	0	0	0	0	0	0	0	0	0	0	0	0	0	0	0	0	1	1	0	0	0	0	0	0	0	0	0	0	0
	Cyp51A	Ballard et al. 2018	Chr4_A_fumigatus_Af293_1783982	Afu4g06890	T	C	MODERATE	missense_variant	p.Lys427Glu	1	1	1	1	1	1	1	1	1	1	1	1	1	1	1	0	0	0	1	1	1	0	0	0	1	1	1	1	1	1	1	1	1	1
	Cyp51A	Ballard et al. 2018	Chr4_A_fumigatus_Af293_1784477	Afu4g06890	C	A	MODERATE	missense_variant	p.Asp262Tyr	0	0	0	0	0	0	0	0	1	1	1	1	1	1	0	0	0	0	0	0	0	0	0	0	1	1	1	0	0	0	0	0	1	1
	Cyp51A	Ballard et al. 2018	Chr4_A_fumigatus_Af293_1784496	Afu4g06890	C	G	MODERATE	missense_variant	p.Glu255Asp	1	1	1	1	1	1	1	1	1	1	1	1	1	1	1	1	1	1	1	1	1	1	1	1	1	1	1	1	1	1	1	1	1	1
	Cyp51A	Ballard et al. 2018	Chr4_A_fumigatus_Af293_1784518	Afu4g06890	G	T	MODERATE	missense_variant	p.Thr248Asn	1	1	1	1	1	1	1	1	1	1	1	1	1	1	1	1	1	1	1	1	1	1	1	1	1	1	1	1	1	1	1	1	1	1
	Cyp51A	Ballard et al. 2018	Chr4_A_fumigatus_Af293_1784747	Afu4g06890	C	T	MODERATE	missense_variant	p.Val172Met	1	1	1	1	1	1	1	1	1	1	1	1	1	1	0	0	0	0	1	1	1	0	0	0	1	1	1	1	1	1	1	1	1	1
	Cyp51A	Ballard et al. 2018	Chr4_A_fumigatus_Af293_1785195	Afu4g06890	T	A	MODERATE	missense_variant	p.Tyr46Phe	1	1	1	1	1	1	1	1	1	1	1	1	1	1	1	0	0	0	1	1	1	0	0	0	1	1	1	1	1	1	1	1	1	1
	Uncharacterised protein	Ballard et al. 2018	Chr4_A_fumigatus_Af293_2104410	Afu4g08100	A	G	MODERATE	missense_variant	p.Ile26Val	1	0	0	1	1	0	1	1	0	0	0	0	0	0	0	0	0	0	0	0	0	0	0	0	0	0	0	0	0	0	0	0	0	0
	Exo-alpha-sialidase	Ballard et al. 2018	Chr4_A_fumigatus_Af293_3607153	Afu4g13800	T	C	MODERATE	missense_variant	p.Thr214Ala	0	0	0	0	0	0	0	0	0	0	0	0	0	0	0	1	1	1	0	0	0	1	1	1	0	0	0	0	0	1	1	0	0	0
	Exo-alpha-sialidase	Ballard et al. 2018	Chr4_A_fumigatus_Af293_3607467	Afu4g13800	T	A	MODERATE	missense_variant	p.Glu109Val	0	0	0	0	0	0	0	0	0	0	0	0	0	0	0	0	0	0	0	0	0	0	0	1	0	0	0	0	0	0	0	0	0	0
	Exo-alpha-sialidase	Ballard et al. 2018	Chr4_A_fumigatus_Af293_3607480	Afu4g13800	G	C	MODERATE	missense_variant	p.Pro105Ala	0	0	0	0	0	0	0	0	0	0	0	0	0	0	0	1	1	1	0	0	0	1	1	1	0	0	0	0	0	0	0	0	0	0
	Endochitinase A1	Ballard et al. 2018	Chr5_A_fumigatus_Af293_1010026	Afu5g03760	C	G	MODERATE	missense_variant	p.Arg812Pro	0	0	0	0	0	0	0	0	0	0	0	0	0	0	0	0	0	0	0	0	0	1	1	1	0	0	0	0	0	0	0	0	0	0
	Endochitinase A1	Ballard et al. 2018	Chr5_A_fumigatus_Af293_1010480	Afu5g03760	T	C	MODERATE	missense_variant	p.Ile661Val	1	1	1	1	1	1	1	1	1	1	1	1	1	1	1	0	0	0	1	1	1	0	0	0	1	1	1	1	1	1	1	1	1	1
	Endochitinase A1	Ballard et al. 2018	Chr5_A_fumigatus_Af293_1010819	Afu5g03760	C	G	MODERATE	missense_variant	p.Ala548Pro	0	0	0	0	0	0	0	0	0	0	0	0	0	0	0	1	1	1	0	0	0	1	1	1	0	0	0	0	0	0	0	0	0	0
	Endochitinase A1	Ballard et al. 2018	Chr5_A_fumigatus_Af293_1010906	Afu5g03760	A	G	MODERATE	missense_variant	p.Ser519Pro	1	1	1	1	1	1	1	1	1	1	1	1	1	1	1	1	1	1	1	1	1	1	1	1	1	1	1	1	1	1	1	1	1	1
	Endochitinase A1	Ballard et al. 2018	Chr5_A_fumigatus_Af293_1011218	Afu5g03760	A	G	MODERATE	missense_variant	p.Ser415Pro	0	1	1	0	0	1	0	0	1	1	1	1	1	1	1	0	0	0	1	1	1	0	0	0	1	1	1	1	0	0	1	1	1	1
	Endochitinase A1	Ballard et al. 2018	Chr5_A_fumigatus_Af293_1011262	Afu5g03760	G	T	MODERATE	missense_variant	p.Thr400Asn	0	0	0	0	0	0	0	0	0	0	0	0	0	0	0	0	0	0	0	0	0	1	1	1	0	0	0	0	0	0	0	0	0	0
	Endochitinase A1	Ballard et al. 2018	Chr5_A_fumigatus_Af293_1011338	Afu5g03760	C	T	MODERATE	missense_variant	p.Glu375Lys	0	0	0	0	0	0	0	0	0	0	0	0	0	0	0	1	1	1	0	0	0	1	1	1	0	0	0	0	0	0	0	0	0	0
	Endochitinase A1	Ballard et al. 2018	Chr5_A_fumigatus_Af293_1011488	Afu5g03760	C	A	MODERATE	missense_variant	p.Ala325Ser	0	1	0	0	0	1	0	0	0	0	0	0	0	0	0	0	0	0	0	0	0	0	0	0	0	0	0	0	0	0	0	0	0	0
	Endochitinase A1	Ballard et al. 2018	Chr5_A_fumigatus_Af293_1011907	Afu5g03760	G	A	MODERATE	missense_variant	p.Ala185Val	1	1	1	1	1	1	1	1	1	1	1	1	1	1	1	1	1	1	1	1	1	1	1	1	1	1	1	1	1	1	1	1	1	1
	Scramblase family protein	Ballard et al. 2018	Chr5_A_fumigatus_Af293_1078884	Afu5g04050	G	T	MODERATE	missense_variant	p.Arg66Met	0	1	1	0	0	1	0	0	0	0	0	0	0	0	0	0	0	0	0	0	0	0	0	0	0	0	0	0	0	0	0	0	0	0
	Scramblase family protein	Ballard et al. 2018	Chr5_A_fumigatus_Af293_1078907	Afu5g04050	G	A	MODERATE	missense_variant	p.Ala74Thr	0	0	0	0	0	0	0	0	0	0	0	0	0	0	1	1	1	1	0	0	0	1	1	1	0	0	0	0	0	0	0	0	0	0
	Scramblase family protein	Ballard et al. 2018	Chr5_A_fumigatus_Af293_1079176	Afu5g04050	A	T	MODERATE	missense_variant	p.Glu145Val	0	1	0	0	0	0	0	0	0	0	0	0	0	0	0	0	0	0	0	0	0	0	0	0	0	0	0	0	0	0	0	0	0	0
	Scramblase family protein	Ballard et al. 2018	Chr5_A_fumigatus_Af293_1079228	Afu5g04050	T	G	MODERATE	missense_variant	p.Ser162Arg	0	0	0	0	0	0	0	0	0	0	0	0	0	0	0	0	0	0	0	0	0	0	0	0	0	0	0	1	1	0	0	0	0	0
	Scramblase family protein	Ballard et al. 2018	Chr5_A_fumigatus_Af293_1080245	Afu5g04050	C	T	MODERATE	missense_variant	p.Pro482Leu	0	1	1	0	0	1	0	0	0	0	0	0	0	0	0	0	0	0	0	0	0	0	0	0	0	0	0	0	0	0	0	0	0	0
	Scramblase family protein	Ballard et al. 2018	Chr5_A_fumigatus_Af293_1080262	Afu5g04050	C	T	MODERATE	missense_variant	p.Pro488Ser	0	0	0	0	0	0	0	0	0	0	0	0	0	0	0	1	1	1	0	0	0	1	1	1	0	0	0	0	0	0	0	0	0	0
	Scramblase family protein	Ballard et al. 2018	Chr5_A_fumigatus_Af293_1080316	Afu5g04050	G	C	MODERATE	missense_variant	p.Asp506His	0	0	0	0	0	0	0	0	0	0	0	0	0	0	0	1	1	1	0	0	0	1	1	1	0	0	0	0	0	0	0	0	0	0
	Uncharacterised protein	Ballard et al. 2018	Chr6_A_fumigatus_Af293_130443	Afu6g00530	A	T	MODERATE	missense_variant	p.Asn445Lys	0	0	0	0	0	0	0	0	0	0	0	0	0	0	1	0	0	0	0	0	0	0	0	0	0	0	0	0	0	1	1	1	0	0
	Uncharacterised protein	Ballard et al. 2018	Chr6_A_fumigatus_Af293_130502	Afu6g00530	A	G	MODERATE	missense_variant	p.Phe426Leu	0	1	0	0	0	1	0	0	0	0	0	0	0	0	0	1	1	1	0	0	0	1	1	1	0	0	0	0	0	0	0	0	0	0
	Uncharacterised protein	Ballard et al. 2018	Chr6_A_fumigatus_Af293_130837	Afu6g00530	C	A	MODERATE	missense_variant	p.Val340Leu	0	0	0	0	0	0	0	0	0	0	0	0	0	0	1	0	0	0	0	0	0	0	0	0	0	0	0	0	0	1	1	1	0	0
	Uncharacterised protein	Ballard et al. 2018	Chr6_A_fumigatus_Af293_130867	Afu6g00530	C	A	MODERATE	missense_variant	p.Gly330Cys	0	0	0	0	0	0	0	0	0	0	0	0	0	0	1	0	0	0	0	0	0	0	0	0	0	0	0	0	0	1	1	1	0	0
	Uncharacterised protein	Ballard et al. 2018	Chr6_A_fumigatus_Af293_130915	Afu6g00530	C	G	MODERATE	missense_variant	p.Asp314His	0	0	0	0	0	0	0	0	0	0	0	0	0	0	1	0	0	0	0	0	0	0	0	0	0	0	0	0	0	1	1	1	0	0
	Uncharacterised protein	Ballard et al. 2018	Chr6_A_fumigatus_Af293_130981	Afu6g00530	G	C	MODERATE	missense_variant	p.Pro292Ala	0	0	0	0	0	0	0	0	0	0	0	0	0	0	0	0	0	0	0	0	0	0	0	0	0	0	0	0	0	1	1	1	0	0
	Uncharacterised protein	Ballard et al. 2018	Chr6_A_fumigatus_Af293_131167	Afu6g00530	C	T	MODERATE	missense_variant	p.Glu230Lys	0	1	0	0	0	1	0	0	0	0	0	0	0	0	0	1	1	1	0	0	0	1	1	1	0	0	0	0	0	0	0	0	0	0
	Uncharacterised protein	Ballard et al. 2018	Chr6_A_fumigatus_Af293_131238	Afu6g00530	A	G	MODERATE	missense_variant	p.Ile206Thr	0	0	0	0	0	0	0	0	0	0	0	0	0	0	1	0	0	0	0	0	0	0	0	0	0	0	0	0	0	1	1	1	0	0
	Uncharacterised protein	Ballard et al. 2018	Chr6_A_fumigatus_Af293_131490	Afu6g00530	C	A	MODERATE	missense_variant	p.Ser122Ile	0	1	0	0	0	1	0	0	0	0	0	0	0	0	0	0	0	0	0	0	0	0	0	1	0	0	0	0	0	0	0	0	0	0
	Uncharacterised protein	Ballard et al. 2018	Chr6_A_fumigatus_Af293_133750	Afu6g00530	A	G	MODERATE	missense_variant	p.Ser5Pro	1	1	1	1	1	1	1	1	1	1	1	1	1	1	1	1	1	1	1	1	1	1	1	1	1	1	1	1	1	0	0	1	1	1
	Small oligopeptide transporter, OPT family	Ballard et al. 2018	Chr6_A_fumigatus_Af293_2475907	Afu6g10050	A	G	MODERATE	missense_variant	p.Ser733Gly	0	0	0	0	0	0	0	0	0	0	0	0	0	0	0	1	1	1	0	0	0	1	1	1	0	0	0	0	0	0	0	0	0	0
	Nuclear pore complex subunit	Ballard et al. 2018	Chr6_A_fumigatus_Af293_2627530	Afu6g10620	G	T	MODERATE	missense_variant	p.Ala157Asp	0	0	0	0	0	0	0	0	0	0	0	0	0	0	1	0	0	0	0	0	0	0	0	0	0	0	0	1	1	0	0	1	0	0
ZafA	Zinc homeostasis	Bultman et al. 2016	Chr1_A_fumigatus_Af293_2603246	Afu1g10080	C	G	MODERATE	missense_variant	p.Ala113Gly	0	0	0	0	0	0	0	0	0	0	0	0	0	0	0	0	0	0	0	0	0	0	0	0	0	0	0	1	1	0	0	0	0	0
ZafA	Zinc homeostasis	Bultman et al. 2016	Chr1_A_fumigatus_Af293_2603429	Afu1g10080	C	A	MODERATE	missense_variant	p.Ala174Glu	1	0	0	1	1	0	1	1	1	1	1	1	1	1	0	0	0	0	1	1	1	0	0	0	1	1	1	1	1	1	1	0	1	1
ZafA	Zinc homeostasis	Bultman et al. 2016	Chr1_A_fumigatus_Af293_2603602	Afu1g10080	G	A	MODERATE	missense_variant	p.Gly232Ser	0	0	0	0	0	0	0	0	0	0	0	0	0	0	0	1	1	1	0	0	0	1	1	1	0	0	0	0	0	0	0	0	0	0
ZafA	Zinc homeostasis	Bultman et al. 2016	Chr1_A_fumigatus_Af293_2603756	Afu1g10080	G	A	MODERATE	missense_variant	p.Gly283Glu	0	0	0	0	0	0	0	0	0	0	0	0	0	0	0	0	0	0	0	0	0	0	0	0	0	0	0	0	0	1	1	0	0	0
ZafA	Zinc homeostasis	Bultman et al. 2016	Chr1_A_fumigatus_Af293_2603761	Afu1g10080	G	T	MODERATE	missense_variant	p.Val285Leu	0	0	0	0	0	0	0	0	0	0	0	0	0	0	1	1	1	1	0	0	0	1	1	1	0	0	0	0	0	0	0	0	0	0
ZafA	Zinc homeostasis	Bultman et al. 2016	Chr1_A_fumigatus_Af293_2603965	Afu1g10080	G	A	MODERATE	missense_variant	p.Ala353Thr	0	0	0	0	0	0	0	0	0	0	0	0	0	0	0	1	1	1	0	0	0	1	1	1	0	0	0	0	0	0	0	0	0	0
AcuM	Gluconeogenesis,iron acquisition	Bultman et al. 2016	Chr2_A_fumigatus_Af293_3168355	Afu2g12330	C	T	MODERATE	missense_variant	p.Pro262Ser	0	0	0	0	0	0	0	0	0	0	0	0	0	0	1	1	1	1	0	0	0	1	1	1	0	0	0	0	0	0	0	0	0	0
AcuM	Gluconeogenesis,iron acquisition	Bultman et al. 2016	Chr2_A_fumigatus_Af293_3168878	Afu2g12330	T	C	MODERATE	missense_variant	p.Val418Ala	0	0	0	0	0	0	0	0	0	0	0	0	0	0	0	0	0	0	0	0	0	0	0	0	0	0	0	0	0	1	1	0	0	0
AcuM	Gluconeogenesis,iron acquisition	Bultman et al. 2016	Chr2_A_fumigatus_Af293_3169593	Afu2g12330	G	A	MODERATE	missense_variant	p.Arg640His	0	0	1	0	0	0	0	0	1	1	1	1	1	1	0	0	0	0	0	0	0	0	0	0	1	1	1	0	0	0	0	0	1	1
MedA	biofilm formation	Bultman et al. 2016	Chr2_A_fumigatus_Af293_3409039	Afu2g13260	G	A	MODERATE	missense_variant	p.Ala663Val	0	0	0	1	0	0	0	0	0	0	0	0	0	0	0	0	0	0	0	0	0	0	0	0	0	0	0	0	0	0	0	0	0	0
MedA	biofilm formation	Bultman et al. 2016	Chr2_A_fumigatus_Af293_3409079	Afu2g13260	T	C	MODERATE	missense_variant	p.Asn650Asp	0	0	0	0	0	0	0	0	0	0	0	0	0	0	1	1	1	1	0	0	0	1	1	1	0	0	0	0	0	0	0	0	0	0
MedA	biofilm formation	Bultman et al. 2016	Chr2_A_fumigatus_Af293_3409210	Afu2g13260	A	G	MODERATE	missense_variant	p.Val606Ala	0	0	0	0	0	0	0	0	0	0	0	0	0	0	0	1	1	1	0	0	0	1	1	1	0	0	0	0	0	0	0	0	0	0
MedA	biofilm formation	Bultman et al. 2016	Chr2_A_fumigatus_Af293_3410099	Afu2g13260	G	T	MODERATE	missense_variant	p.His331Asn	0	0	0	0	0	0	0	0	0	0	0	0	0	0	0	0	0	0	0	0	0	0	0	0	0	0	0	0	0	1	1	0	0	0
MedA	biofilm formation	Bultman et al. 2016	Chr2_A_fumigatus_Af293_3410132	Afu2g13260	T	C	MODERATE	missense_variant	p.Ser320Gly	0	1	1	0	1	1	1	1	1	1	1	1	1	1	1	1	1	1	0	0	0	1	1	1	1	1	1	1	1	1	1	1	1	1
MedA	biofilm formation	Bultman et al. 2016	Chr2_A_fumigatus_Af293_3410331	Afu2g13260	T	G	MODERATE	missense_variant	p.Glu253Asp	0	0	0	0	0	0	0	0	0	0	0	0	0	0	0	1	1	1	0	0	0	1	1	1	0	0	0	0	0	0	0	0	0	0
MedA	biofilm formation	Bultman et al. 2016	Chr2_A_fumigatus_Af293_3410351	Afu2g13260	C	G	MODERATE	missense_variant	p.Ala247Pro	1	1	1	1	1	1	1	1	1	1	1	1	1	1	1	1	1	1	1	1	1	1	1	1	1	1	1	1	1	1	1	1	1	1
MedA	biofilm formation	Bultman et al. 2016	Chr2_A_fumigatus_Af293_3410524	Afu2g13260	G	A	MODERATE	missense_variant	p.Ala189Val	0	1	1	0	0	1	0	0	0	0	0	0	0	0	0	0	0	0	0	0	0	0	0	0	0	0	0	0	0	0	0	0	0	0
HacA	Unfolded protein response	Bultman et al. 2016	Chr3_A_fumigatus_Af293_1154390	Afu3g04070	C	T	MODERATE	missense_variant	p.Arg368His	1	1	1	1	1	1	1	1	1	1	1	1	1	1	1	0	0	0	1	1	1	0	0	0	1	1	1	1	1	1	1	1	1	1
HacA	Unfolded protein response	Bultman et al. 2016	Chr3_A_fumigatus_Af293_1154421	Afu3g04070	A	C	MODERATE	missense_variant	p.Trp358Gly	1	0	0	0	1	0	1	1	0	0	0	0	0	0	0	0	0	0	0	0	0	0	0	0	0	0	0	0	0	0	0	0	0	0
HacA	Unfolded protein response	Bultman et al. 2016	Chr3_A_fumigatus_Af293_1154554	Afu3g04070	C	G	MODERATE	missense_variant	p.Lys313Asn	1	1	1	1	1	1	1	1	1	1	1	1	1	1	1	0	0	0	1	1	1	0	0	0	1	1	1	1	1	1	1	1	1	1
RlmA	Cell wall integrity	Bultman et al. 2016	Chr3_A_fumigatus_Af293_2186550	Afu3g08520	A	C	MODERATE	missense_variant	p.Ile229Leu	0	0	1	0	0	0	0	0	0	0	0	0	0	0	0	0	0	0	0	0	0	0	0	0	0	0	0	0	0	0	0	0	0	0
RlmA	Cell wall integrity	Bultman et al. 2016	Chr3_A_fumigatus_Af293_2186729	Afu3g08520	C	G	MODERATE	missense_variant	p.Ile288Met	0	0	0	0	0	0	0	0	1	1	1	1	1	1	1	1	1	1	1	1	1	1	1	1	1	1	1	0	0	1	1	0	1	1
RlmA	Cell wall integrity	Bultman et al. 2016	Chr3_A_fumigatus_Af293_2186778	Afu3g08520	C	G	MODERATE	missense_variant	p.Leu305Val	0	0	0	0	0	0	0	0	0	0	0	0	0	0	0	1	1	1	0	0	0	1	1	1	0	0	0	0	0	0	0	0	0	0
RlmA	Cell wall integrity	Bultman et al. 2016	Chr3_A_fumigatus_Af293_2187561	Afu3g08520	G	A	MODERATE	missense_variant	p.Val566Ile	0	0	1	0	0	0	0	0	0	0	0	0	0	0	0	0	0	0	0	0	0	0	0	0	0	0	0	0	0	0	0	0	0	0
Ace2	Conidial formation,cells wall architecture	Bultman et al. 2016	Chr3_A_fumigatus_Af293_2947284	Afu3g11250	T	C	MODERATE	missense_variant	p.Met764Val	0	0	0	0	0	0	0	0	0	0	0	0	0	0	0	1	1	1	0	0	0	1	1	1	0	0	0	0	0	0	0	0	0	0
Ace2	Conidial formation,cells wall architecture	Bultman et al. 2016	Chr3_A_fumigatus_Af293_2947589	Afu3g11250	G	A	MODERATE	missense_variant	p.Thr662Ile	0	0	0	0	0	0	0	0	0	0	0	0	0	0	0	1	1	1	0	0	0	1	1	1	0	0	0	0	0	0	0	0	0	0
Ace2	Conidial formation,cells wall architecture	Bultman et al. 2016	Chr3_A_fumigatus_Af293_2947721	Afu3g11250	C	T	MODERATE	missense_variant	p.Ser618Asn	0	0	0	1	0	0	0	0	0	0	0	0	0	0	0	0	0	0	0	0	0	0	0	0	0	0	0	0	0	0	0	0	0	0
Ace2	Conidial formation,cells wall architecture	Bultman et al. 2016	Chr3_A_fumigatus_Af293_2948430	Afu3g11250	T	C	MODERATE	missense_variant	p.Ser382Gly	0	0	0	0	0	0	0	0	0	0	0	0	0	0	0	0	0	0	0	0	0	0	0	0	0	0	0	0	0	0	0	1	0	0
Ace2	Conidial formation,cells wall architecture	Bultman et al. 2016	Chr3_A_fumigatus_Af293_2948644	Afu3g11250	G	T	MODERATE	missense_variant	p.Ser310Arg	1	0	0	1	1	0	1	1	1	1	1	1	1	1	0	0	0	0	1	1	1	0	0	0	1	1	1	1	1	0	0	0	1	1
Ace2	Conidial formation,cells wall architecture	Bultman et al. 2016	Chr3_A_fumigatus_Af293_2949215	Afu3g11250	C	T	MODERATE	missense_variant	p.Ser140Asn	0	0	0	0	0	0	0	0	0	0	0	0	0	0	0	1	1	1	0	0	0	1	1	1	0	0	0	0	0	0	0	0	0	0
Ace2	Conidial formation,cells wall architecture	Bultman et al. 2016	Chr3_A_fumigatus_Af293_2949234	Afu3g11250	A	T	MODERATE	missense_variant	p.Phe134Ile	1	1	1	1	1	1	1	1	1	1	1	1	1	1	0	1	1	1	1	1	1	1	1	1	1	1	1	1	1	0	0	0	1	1
Ace2	Conidial formation,cells wall architecture	Bultman et al. 2016	Chr3_A_fumigatus_Af293_2949266	Afu3g11250	T	G	MODERATE	missense_variant	p.His123Pro	0	0	0	0	0	0	0	0	0	0	0	0	0	0	0	0	0	0	0	0	0	1	1	0	0	0	0	0	0	0	0	0	0	0
PacC	Alkaline pH response	Bultman et al. 2016	Chr3_A_fumigatus_Af293_3148996	Afu3g11970	A	G	MODERATE	missense_variant	p.Ser645Pro	0	0	0	0	0	0	0	0	0	0	0	0	0	0	0	1	1	1	0	0	0	1	1	1	0	0	0	0	0	0	0	0	0	0
PacC	Alkaline pH response	Bultman et al. 2016	Chr3_A_fumigatus_Af293_3149042	Afu3g11970	C	T	MODERATE	missense_variant	p.Met629Ile	1	0	1	1	0	0	0	0	0	0	0	0	0	0	0	0	0	0	0	0	0	0	0	0	0	0	0	0	0	0	0	0	0	0
PacC	Alkaline pH response	Bultman et al. 2016	Chr3_A_fumigatus_Af293_3149344	Afu3g11970	G	A	MODERATE	missense_variant	p.Arg529Cys	0	0	0	0	0	0	0	0	1	1	1	1	1	1	1	0	0	0	1	1	1	0	0	0	1	1	1	1	1	1	1	1	1	1
PacC	Alkaline pH response	Bultman et al. 2016	Chr3_A_fumigatus_Af293_3149511	Afu3g11970	C	G	MODERATE	missense_variant	p.Gly473Ala	0	0	0	0	0	0	0	0	0	0	0	0	0	0	0	1	1	1	0	0	0	1	1	1	0	0	0	0	0	0	0	0	0	0
SrbB	Hypoxia response, carbohydrate metabolism, heme biosynthesis	Bultman et al. 2016	Chr4_A_fumigatus_Af293_985928	Afu4g03460	G	A	MODERATE	missense_variant	p.Ala133Thr	0	0	0	0	0	0	0	0	1	1	1	1	1	1	1	1	1	1	1	1	1	1	1	1	1	1	1	0	0	1	1	1	1	1
MetR	Accquisition of inorganic sulphur	Bultman et al. 2016	Chr4_A_fumigatus_Af293_1677122	Afu4g06530	C	T	MODERATE	missense_variant	p.Gly103Ser	0	0	0	0	0	0	0	0	0	0	0	0	0	0	0	1	1	1	0	0	0	1	1	1	0	0	0	0	0	0	0	0	0	0
MetR	Accquisition of inorganic sulphur	Bultman et al. 2016	Chr4_A_fumigatus_Af293_1677841	Afu4g06530	T	C	MODERATE	missense_variant	p.Asn63Asp	0	0	0	0	0	0	0	0	0	0	0	0	0	0	0	1	1	1	0	0	0	0	0	0	0	0	0	0	0	0	0	0	0	0
SebA	Heat shock, nutrient and oxidative stress	Bultman et al. 2016	Chr4_A_fumigatus_Af293_2362311	Afu4g09080	T	C	MODERATE	missense_variant	p.Glu393Gly	0	1	0	0	0	1	0	0	0	0	0	0	0	0	0	1	1	1	0	0	0	1	1	1	0	0	0	0	0	0	0	0	0	0
SebA	Heat shock, nutrient and oxidative stress	Bultman et al. 2016	Chr4_A_fumigatus_Af293_2362330	Afu4g09080	T	A	MODERATE	missense_variant	p.Thr387Ser	0	1	0	0	0	1	0	0	0	0	0	0	0	0	0	1	1	1	0	0	0	1	1	1	0	0	0	0	0	0	0	0	0	0
SebA	Heat shock, nutrient and oxidative stress	Bultman et al. 2016	Chr4_A_fumigatus_Af293_2362837	Afu4g09080	G	A	MODERATE	missense_variant	p.Pro218Ser	0	1	0	0	0	1	0	0	0	0	0	0	0	0	0	1	1	1	0	0	0	1	1	1	0	0	0	0	0	0	0	0	0	0
SebA	Heat shock, nutrient and oxidative stress	Bultman et al. 2016	Chr4_A_fumigatus_Af293_2363464	Afu4g09080	G	T	MODERATE	missense_variant	p.Pro60Gln	0	1	0	0	0	1	0	0	0	0	0	0	0	0	0	1	1	1	0	0	0	1	1	1	0	0	0	0	0	0	0	0	0	0
SebA	Heat shock, nutrient and oxidative stress	Bultman et al. 2016	Chr4_A_fumigatus_Af293_2363533	Afu4g09080	A	G	MODERATE	missense_variant	p.Phe37Ser	1	1	0	1	1	1	1	1	0	0	0	0	0	0	1	1	1	1	1	1	1	1	1	1	0	0	0	1	1	1	1	1	0	0
CpcA	Cross-pathway control system	Bultman et al. 2016	Chr4_A_fumigatus_Af293_3276579	Afu4g12470	T	C	MODERATE	missense_variant	p.Ser147Pro	0	0	0	0	0	0	0	0	0	0	0	0	0	0	1	0	0	0	0	0	0	0	0	0	0	0	0	0	0	1	1	1	0	0
HapX	Iron homesotasis(depleted conditions)	Bultman et al. 2016	Chr5_A_fumigatus_Af293_1043072	Afu5g03920	G	T	MODERATE	missense_variant	p.Thr461Asn	0	0	0	0	0	0	0	0	0	0	0	0	0	0	0	1	1	1	0	0	0	1	1	1	0	0	0	0	0	0	0	0	0	0
HapX	Iron homesotasis(depleted conditions)	Bultman et al. 2016	Chr5_A_fumigatus_Af293_1043667	Afu5g03920	C	A	MODERATE	missense_variant	p.Asp263Tyr	0	0	1	0	0	0	0	0	0	0	0	0	0	0	0	0	0	0	0	0	0	0	0	0	0	0	0	0	0	0	0	0	0	0
HapX	Iron homesotasis(depleted conditions)	Bultman et al. 2016	Chr5_A_fumigatus_Af293_1043937	Afu5g03920	C	T	MODERATE	missense_variant	p.Ala173Thr	1	1	1	1	1	1	1	1	1	1	1	1	1	1	1	1	1	1	1	1	1	1	1	1	1	1	1	1	1	1	1	1	1	1
HapX	Iron homesotasis(depleted conditions)	Bultman et al. 2016	Chr5_A_fumigatus_Af293_1044168	Afu5g03920	T	C	MODERATE	missense_variant	p.Ile96Val	0	0	0	0	0	0	0	0	0	0	0	0	0	0	0	1	1	1	0	0	0	1	1	1	0	0	0	0	0	0	0	0	0	0
HapX	Iron homesotasis(depleted conditions)	Bultman et al. 2016	Chr5_A_fumigatus_Af293_1044368	Afu5g03920	G	A	MODERATE	missense_variant	p.Pro29Leu	0	0	0	0	0	1	0	0	0	0	0	0	0	0	0	0	0	0	0	0	0	0	0	0	0	0	0	0	0	0	0	0	0	0
SreA	iron homeostasis	Bultman et al. 2016	Chr5_A_fumigatus_Af293_2884105	Afu5g11260	G	A	MODERATE	missense_variant	p.Thr431Ile	0	0	0	0	0	0	0	0	0	0	0	0	0	0	1	1	1	1	0	0	0	1	1	1	0	0	0	0	0	0	0	0	0	0
SreA	iron homeostasis	Bultman et al. 2016	Chr5_A_fumigatus_Af293_2885275	Afu5g11260	T	A	MODERATE	missense_variant	p.Thr86Ser	0	0	0	0	0	0	0	0	0	0	0	0	0	0	0	1	1	1	0	0	0	1	1	1	0	0	0	0	0	0	0	0	0	0
SreA	iron homeostasis	Bultman et al. 2016	Chr5_A_fumigatus_Af293_2885382	Afu5g11260	C	T	MODERATE	missense_variant	p.Arg50His	0	0	0	0	0	0	0	0	0	0	0	0	0	0	0	0	0	0	0	0	0	1	1	0	0	0	0	0	0	0	0	0	0	0
AreA	Nitrogen utilization	Bultman et al. 2016	Chr6_A_fumigatus_Af293_303175	Afu6g01970	A	G	MODERATE	missense_variant	p.Ser149Gly	1	0	0	1	0	0	0	0	1	1	1	1	1	1	0	0	0	0	1	1	1	0	0	0	1	1	1	1	1	0	0	0	1	1
AreA	Nitrogen utilization	Bultman et al. 2016	Chr6_A_fumigatus_Af293_303664	Afu6g01970	C	G	MODERATE	missense_variant	p.Leu312Val	0	1	1	0	0	1	0	0	0	0	0	0	0	0	0	1	1	1	0	0	0	1	1	1	0	0	0	0	0	0	0	0	0	0
AreA	Nitrogen utilization	Bultman et al. 2016	Chr6_A_fumigatus_Af293_304339	Afu6g01970	G	A	MODERATE	missense_variant	p.Ala537Thr	0	1	1	0	0	1	0	0	0	0	0	0	0	0	0	1	1	1	0	0	0	1	1	1	0	0	0	0	0	0	0	0	0	0
MtfA	Conidiation, protease and gliotoxin production	Bultman et al. 2016	Chr6_A_fumigatus_Af293_537171	Afu6g02690	A	C	MODERATE	missense_variant	p.Thr139Pro	1	0	0	1	1	0	1	1	0	0	0	0	0	0	0	0	0	0	0	0	0	0	0	0	0	0	0	0	0	0	0	0	0	0
MtfA	Conidiation, protease and gliotoxin production	Bultman et al. 2016	Chr6_A_fumigatus_Af293_537369	Afu6g02690	A	G	MODERATE	missense_variant	p.Thr205Ala	1	1	1	1	1	1	1	1	0	0	0	0	0	0	0	1	1	1	0	0	0	1	1	1	0	0	0	0	0	0	0	0	0	0
MtfA	Conidiation, protease and gliotoxin production	Bultman et al. 2016	Chr6_A_fumigatus_Af293_537397	Afu6g02690	G	A	MODERATE	missense_variant	p.Arg214Lys	1	1	1	1	1	1	1	1	0	0	0	0	0	0	0	1	1	1	0	0	0	1	1	1	0	0	0	0	0	0	0	0	0	0
Yap1	Oxidative stress response	Bultman et al. 2016	Chr6_A_fumigatus_Af293_2443368	Afu6g09930	G	A	MODERATE	missense_variant	p.His417Tyr	0	0	0	0	0	0	0	0	0	0	0	0	0	0	0	0	0	0	0	0	0	0	0	1	0	0	0	0	0	0	0	0	0	0
Yap1	Oxidative stress response	Bultman et al. 2016	Chr6_A_fumigatus_Af293_2443527	Afu6g09930	T	C	MODERATE	missense_variant	p.Ser364Gly	0	0	0	0	0	0	0	0	1	1	1	1	1	1	0	0	0	0	0	0	0	0	0	0	1	1	1	0	0	1	1	0	1	1
Yap1	Oxidative stress response	Bultman et al. 2016	Chr6_A_fumigatus_Af293_2443613	Afu6g09930	G	A	MODERATE	missense_variant	p.Thr335Ile	0	0	0	0	0	0	0	0	0	0	0	0	0	0	0	0	0	0	0	0	0	0	0	1	0	0	0	0	0	0	0	0	0	0
Yap1	Oxidative stress response	Bultman et al. 2016	Chr6_A_fumigatus_Af293_2443736	Afu6g09930	C	A	MODERATE	missense_variant	p.Ser294Ile	0	1	1	0	0	1	0	0	0	0	0	0	0	0	0	0	0	0	0	0	0	0	0	0	0	0	0	0	0	0	0	0	0	0
Yap1	Oxidative stress response	Bultman et al. 2016	Chr6_A_fumigatus_Af293_2443739	Afu6g09930	C	G	MODERATE	missense_variant	p.Arg293Pro	0	0	0	0	0	0	0	0	0	0	0	0	0	0	0	1	1	1	0	0	0	1	1	1	0	0	0	0	0	0	0	0	0	0
Yap1	Oxidative stress response	Bultman et al. 2016	Chr6_A_fumigatus_Af293_2443861	Afu6g09930	A	C	MODERATE	missense_variant	p.Asn252Lys	0	0	1	0	0	0	0	0	0	0	0	0	0	0	0	0	0	0	0	0	0	0	0	0	0	0	0	0	0	0	0	0	0	0
Yap1	Oxidative stress response	Bultman et al. 2016	Chr6_A_fumigatus_Af293_2444629	Afu6g09930	C	G	MODERATE	missense_variant	p.Ala24Pro	0	0	0	0	0	0	0	0	0	0	0	0	0	0	0	1	1	1	0	0	0	1	1	1	0	0	0	0	0	0	0	0	0	0
SomA	Conidiation, adhedsion	Bultman et al. 2016	Chr7_A_fumigatus_Af293_608651	Afu7g02260	C	T	MODERATE	missense_variant	p.Arg631Lys	0	1	0	0	0	1	0	0	1	1	1	1	1	1	1	1	1	1	0	0	0	1	1	1	1	1	1	1	1	1	1	1	1	1
SomA	Conidiation, adhedsion	Bultman et al. 2016	Chr7_A_fumigatus_Af293_608709	Afu7g02260	A	T	MODERATE	missense_variant	p.Ser612Thr	0	0	0	0	0	0	0	0	0	0	0	0	0	0	0	1	1	1	0	0	0	1	1	1	0	0	0	0	0	0	0	0	0	0
SomA	Conidiation, adhedsion	Bultman et al. 2016	Chr7_A_fumigatus_Af293_610061	Afu7g02260	T	C	MODERATE	missense_variant	p.Arg184Gly	1	1	1	1	1	1	1	1	1	1	1	1	1	1	1	1	1	1	1	1	1	1	1	1	1	1	1	1	1	1	1	1	1	1
SomA	Conidiation, adhedsion	Bultman et al. 2016	Chr7_A_fumigatus_Af293_610557	Afu7g02260	T	C	MODERATE	missense_variant	p.Asn37Ser	0	0	0	0	0	0	0	0	0	0	0	0	0	0	0	1	1	1	0	0	0	1	1	1	0	0	0	0	0	0	0	0	0	0
CryA	putative genes related to asexual sporulation	de Vries et al. 2017	Chr1_A_fumigatus_Af293_501623	Afu1g01600	C	A	MODERATE	missense_variant	p.Gly330Val	0	0	0	0	0	0	0	0	0	0	0	0	0	0	0	1	1	1	0	0	0	1	1	1	0	0	0	0	0	0	0	0	0	0
CryA	putative genes related to asexual sporulation	de Vries et al. 2017	Chr1_A_fumigatus_Af293_502061	Afu1g01600	T	A	MODERATE	missense_variant	p.Asp184Val	0	0	0	0	0	1	0	0	0	0	0	0	0	0	0	0	0	0	0	0	0	0	0	0	0	0	0	0	0	0	0	0	0	0
CryA	putative genes related to asexual sporulation	de Vries et al. 2017	Chr1_A_fumigatus_Af293_502439	Afu1g01600	T	G	MODERATE	missense_variant	p.Glu58Ala	0	0	0	1	1	0	1	1	1	1	1	1	1	1	0	0	0	0	0	0	0	0	0	0	1	1	1	0	0	0	0	0	1	1
GfdB	Stress response	de Vries et al. 2017	Chr1_A_fumigatus_Af293_639483	Afu1g02150	G	C	MODERATE	missense_variant	p.Leu55Val	0	1	1	0	0	1	0	0	0	0	0	0	0	0	0	0	0	0	0	0	0	0	0	0	0	0	0	0	0	0	0	0	0	0
GfdB	Stress response	de Vries et al. 2017	Chr1_A_fumigatus_Af293_639603	Afu1g02150	G	C	MODERATE	missense_variant	p.Pro15Ala	0	0	0	1	1	0	1	1	0	0	0	0	0	0	0	0	0	0	0	0	0	0	0	0	0	0	0	0	0	0	0	0	0	0
FlbD	putative genes related to asexual sporulation	de Vries et al. 2017	Chr1_A_fumigatus_Af293_933494	Afu1g03210	G	A	MODERATE	missense_variant	p.Arg143Trp	0	1	1	0	0	1	0	0	0	0	0	0	0	0	0	0	0	0	0	0	0	0	0	0	0	0	0	0	0	0	0	0	0	0
AbaA	putative genes related to asexual sporulation	de Vries et al. 2017	Chr1_A_fumigatus_Af293_1368158	Afu1g04830	G	A	MODERATE	missense_variant	p.Pro773Ser	0	0	0	0	0	0	0	0	0	0	0	0	0	0	0	1	1	1	0	0	0	1	1	1	0	0	0	0	0	0	0	0	0	0
AbaA	putative genes related to asexual sporulation	de Vries et al. 2017	Chr1_A_fumigatus_Af293_1370004	Afu1g04830	C	A	MODERATE	missense_variant	p.Val180Leu	0	0	0	0	0	0	0	0	0	0	0	0	0	0	0	1	1	1	0	0	0	1	1	1	0	0	0	0	0	0	0	0	0	0
AbaA	putative genes related to asexual sporulation	de Vries et al. 2017	Chr1_A_fumigatus_Af293_1370549	Afu1g04830	C	T	MODERATE	missense_variant	p.Gly17Asp	0	0	0	0	0	0	0	0	1	1	1	1	1	1	1	0	0	0	1	1	1	0	0	0	1	1	1	0	0	0	0	1	1	1
VeA	putative genes related to asexual sporulation	de Vries et al. 2017	Chr1_A_fumigatus_Af293_3289644	Afu1g12490	C	A	MODERATE	missense_variant	p.Asp538Tyr	0	0	0	0	0	0	0	0	1	1	1	1	1	1	0	0	0	0	0	0	0	0	0	0	1	1	1	0	0	0	0	0	1	1
VeA	putative genes related to asexual sporulation	de Vries et al. 2017	Chr1_A_fumigatus_Af293_3289971	Afu1g12490	G	C	MODERATE	missense_variant	p.Gln429Glu	0	0	0	0	0	0	0	0	0	0	0	0	0	0	0	1	1	1	0	0	0	1	1	1	0	0	0	0	0	0	0	0	0	0
VeA	putative genes related to asexual sporulation	de Vries et al. 2017	Chr1_A_fumigatus_Af293_3289980	Afu1g12490	G	T	MODERATE	missense_variant	p.Pro426Thr	0	0	0	0	0	0	0	0	0	0	0	0	0	0	0	1	1	1	0	0	0	1	1	1	0	0	0	0	0	0	0	0	0	0
VeA	putative genes related to asexual sporulation	de Vries et al. 2017	Chr1_A_fumigatus_Af293_3290267	Afu1g12490	C	T	MODERATE	missense_variant	p.Ser330Asn	0	0	0	0	0	0	0	0	0	0	0	0	0	0	1	1	1	1	0	0	0	1	1	1	0	0	0	0	0	0	0	0	0	0
VeA	putative genes related to asexual sporulation	de Vries et al. 2017	Chr1_A_fumigatus_Af293_3290352	Afu1g12490	C	T	MODERATE	missense_variant	p.Gly302Ser	0	0	0	0	0	0	0	0	0	0	0	0	0	0	0	1	1	1	0	0	0	1	1	1	0	0	0	0	0	0	0	0	0	0
VeA	putative genes related to asexual sporulation	de Vries et al. 2017	Chr1_A_fumigatus_Af293_3290397	Afu1g12490	T	C	MODERATE	missense_variant	p.Thr287Ala	0	0	0	0	0	0	0	0	0	0	0	0	0	0	0	0	0	0	0	0	0	0	0	1	0	0	0	0	0	0	0	0	0	0
VeA	putative genes related to asexual sporulation	de Vries et al. 2017	Chr1_A_fumigatus_Af293_3290525	Afu1g12490	G	A	MODERATE	missense_variant	p.Thr244Ile	0	0	0	0	1	0	1	1	0	0	0	0	0	0	0	0	0	0	0	0	0	0	0	0	0	0	0	0	0	0	0	0	0	0
VeA	putative genes related to asexual sporulation	de Vries et al. 2017	Chr1_A_fumigatus_Af293_3290663	Afu1g12490	A	G	MODERATE	missense_variant	p.Val198Ala	0	0	0	0	0	0	0	0	0	0	0	0	0	0	0	1	1	1	0	0	0	1	1	1	0	0	0	0	0	0	0	0	0	0
VeA	putative genes related to asexual sporulation	de Vries et al. 2017	Chr1_A_fumigatus_Af293_3291301	Afu1g12490	G	T	MODERATE	missense_variant	p.Pro9Thr	0	0	1	0	0	0	0	0	0	0	0	0	0	0	0	0	0	0	0	0	0	0	0	0	0	0	0	0	0	0	0	0	0	0
BrlA	putative genes related to asexual sporulation	de Vries et al. 2017	Chr1_A_fumigatus_Af293_4505192	Afu1g16590	T	C	MODERATE	missense_variant	p.Ser29Pro	0	0	0	0	0	0	0	0	0	0	0	0	0	0	0	1	1	1	0	0	0	1	1	1	0	0	0	0	0	0	0	0	0	0
fgaCat	Stress response	de Vries et al. 2017	Chr2_A_fumigatus_Af293_39449	Afu2g00200	T	G	MODERATE	missense_variant	p.Gln535Pro	0	0	0	0	1	0	1	1	0	0	0	0	0	0	0	0	0	0	0	0	0	0	0	0	0	0	0	0	0	0	0	0	0	0
fgaCat	Stress response	de Vries et al. 2017	Chr2_A_fumigatus_Af293_39801	Afu2g00200	C	A	MODERATE	missense_variant	p.Val418Leu	0	0	0	0	0	0	0	0	0	0	0	0	0	0	0	1	1	1	0	0	0	1	1	1	0	0	0	0	0	0	0	0	0	0
fgaCat	Stress response	de Vries et al. 2017	Chr2_A_fumigatus_Af293_39948	Afu2g00200	A	G	MODERATE	missense_variant	p.Tyr386His	0	0	0	0	0	0	0	0	0	0	0	0	0	0	0	1	1	1	0	0	0	1	1	1	0	0	0	0	0	0	0	0	0	0
fgaCat	Stress response	de Vries et al. 2017	Chr2_A_fumigatus_Af293_40194	Afu2g00200	G	A	MODERATE	missense_variant	p.Thr331Ile	0	0	0	0	0	0	0	0	0	0	0	0	0	0	0	1	1	1	0	0	0	1	1	1	0	0	0	0	0	0	0	0	0	0
fgaCat	Stress response	de Vries et al. 2017	Chr2_A_fumigatus_Af293_40431	Afu2g00200	A	G	MODERATE	missense_variant&splice_region_variant	p.Val252Ala	0	0	0	0	0	0	0	0	0	0	0	0	0	0	0	0	0	0	0	0	0	1	1	0	0	0	0	0	0	0	0	0	0	0
fgaCat	Stress response	de Vries et al. 2017	Chr2_A_fumigatus_Af293_40511	Afu2g00200	T	C	MODERATE	missense_variant	p.His243Arg	0	1	1	0	0	0	0	0	0	0	0	0	0	0	0	0	0	0	0	0	0	0	0	0	0	0	0	0	0	0	0	0	0	0
fgaCat	Stress response	de Vries et al. 2017	Chr2_A_fumigatus_Af293_40686	Afu2g00200	T	A	MODERATE	missense_variant	p.Asn201Ile	0	1	1	0	0	0	0	0	0	0	0	0	0	0	0	0	0	0	0	0	0	0	0	0	0	0	0	0	0	0	0	0	0	0
fgaCat	Stress response	de Vries et al. 2017	Chr2_A_fumigatus_Af293_40689	Afu2g00200	C	T	MODERATE	missense_variant	p.Arg200Gln	0	0	0	0	0	0	0	0	0	0	0	0	0	0	0	1	1	1	0	0	0	1	1	1	0	0	0	0	0	0	0	0	0	0
fgaCat	Stress response	de Vries et al. 2017	Chr2_A_fumigatus_Af293_40702	Afu2g00200	G	C	MODERATE	missense_variant	p.Arg196Gly	0	0	0	0	0	0	0	0	0	0	0	0	0	0	0	1	1	1	0	0	0	1	1	1	0	0	0	0	0	0	0	0	0	0
fgaCat	Stress response	de Vries et al. 2017	Chr2_A_fumigatus_Af293_41164	Afu2g00200	T	C	MODERATE	missense_variant	p.Asn95Asp	0	1	1	0	0	0	0	0	0	0	0	0	0	0	0	0	0	0	0	0	0	0	0	0	0	0	0	0	0	0	0	0	0	0
fgaCat	Stress response	de Vries et al. 2017	Chr2_A_fumigatus_Af293_41187	Afu2g00200	A	T	HIGH	stop_gained	p.Leu87*	0	0	0	0	0	0	0	0	0	0	0	0	0	0	0	1	1	1	0	0	0	1	1	1	0	0	0	0	0	0	0	0	0	0
fgaCat	Stress response	de Vries et al. 2017	Chr2_A_fumigatus_Af293_41215	Afu2g00200	C	A	MODERATE	missense_variant	p.Gly78Cys	0	0	0	0	0	0	0	0	0	0	0	0	0	0	0	0	0	0	0	0	0	1	1	0	0	0	0	0	0	0	0	0	0	0
fgaCat	Stress response	de Vries et al. 2017	Chr2_A_fumigatus_Af293_41244	Afu2g00200	G	A	MODERATE	missense_variant	p.Pro68Leu	0	0	0	0	0	0	0	0	0	0	0	0	0	0	0	1	1	1	0	0	0	1	1	1	0	0	0	0	0	0	0	0	0	0
fgaCat	Stress response	de Vries et al. 2017	Chr2_A_fumigatus_Af293_41363	Afu2g00200	C	G	MODERATE	missense_variant	p.Leu28Phe	1	0	0	0	0	0	0	0	0	0	0	0	0	0	0	0	0	0	0	0	0	0	0	0	0	0	0	0	0	0	0	0	0	0
GfdA	Stress response	de Vries et al. 2017	Chr2_A_fumigatus_Af293_2129531	Afu2g08250	T	C	MODERATE	missense_variant	p.Met114Val	0	0	0	0	0	0	0	0	0	0	0	0	0	0	1	1	1	1	0	0	0	1	1	1	0	0	0	0	0	0	0	0	0	0
GfdA	Stress response	de Vries et al. 2017	Chr2_A_fumigatus_Af293_2129773	Afu2g08250	C	T	MODERATE	missense_variant	p.Arg33His	0	1	0	0	0	1	0	0	0	0	0	0	0	0	0	0	0	0	0	0	0	0	0	0	0	0	0	0	0	0	0	0	0	0
GfdA	Stress response	de Vries et al. 2017	Chr2_A_fumigatus_Af293_2129806	Afu2g08250	T	G	MODERATE	missense_variant	p.Asp22Ala	0	0	0	0	0	0	0	0	0	0	0	0	0	0	1	1	1	1	0	0	0	1	1	1	0	0	0	0	0	0	0	0	0	0
GfdA	Stress response	de Vries et al. 2017	Chr2_A_fumigatus_Af293_2129851	Afu2g08250	T	C	MODERATE	missense_variant	p.Glu7Gly	0	1	0	0	0	1	0	0	0	0	0	0	0	0	0	0	0	0	0	0	0	0	0	0	0	0	0	0	0	0	0	0	0	0
FlbA	putative genes related to asexual sporulation	de Vries et al. 2017	Chr2_A_fumigatus_Af293_2872142	Afu2g11180	C	T	MODERATE	missense_variant	p.Thr76Ile	0	0	0	0	0	0	0	0	0	0	0	0	0	0	0	0	0	0	0	0	0	0	0	1	0	0	0	0	0	0	0	0	0	0
FlbA	putative genes related to asexual sporulation	de Vries et al. 2017	Chr2_A_fumigatus_Af293_2872351	Afu2g11180	C	T	MODERATE	missense_variant	p.Pro146Ser	0	0	0	0	0	0	0	0	1	1	1	1	1	1	0	0	0	0	0	0	0	0	0	0	1	1	1	0	0	0	0	0	1	1
FlbA	putative genes related to asexual sporulation	de Vries et al. 2017	Chr2_A_fumigatus_Af293_2872395	Afu2g11180	A	C	MODERATE	missense_variant	p.Gln160His	0	0	0	0	0	0	0	0	0	0	0	0	0	0	0	1	1	1	0	0	0	1	1	1	0	0	0	0	0	0	0	0	0	0
FlbB	putative genes related to asexual sporulation	de Vries et al. 2017	Chr2_A_fumigatus_Af293_3852480	Afu2g14680	A	C	MODERATE	missense_variant	p.Asp407Glu	0	1	0	0	0	0	0	0	0	0	0	0	0	0	0	0	0	0	0	0	0	0	0	0	0	0	0	0	0	0	0	0	0	0
FlbB	putative genes related to asexual sporulation	de Vries et al. 2017	Chr2_A_fumigatus_Af293_3853245	Afu2g14680	A	G	MODERATE	missense_variant	p.Val169Ala	0	0	0	0	0	0	0	0	0	0	0	0	0	0	1	1	1	1	0	0	0	1	1	1	0	0	0	0	0	0	0	0	0	0
FluG	putative genes related to asexual sporulation	de Vries et al. 2017	Chr2_A_fumigatus_Af293_4070452	Afu2g15390	T	G	MODERATE	missense_variant	p.Cys73Gly	0	0	0	0	0	0	0	0	0	0	0	0	0	0	0	1	1	1	0	0	0	1	1	1	0	0	0	0	0	0	0	0	0	0
FluG	putative genes related to asexual sporulation	de Vries et al. 2017	Chr2_A_fumigatus_Af293_4071179	Afu2g15390	C	G	MODERATE	missense_variant	p.Ser315Cys	0	0	0	0	0	0	0	0	0	0	0	0	0	0	0	1	1	1	0	0	0	1	1	1	0	0	0	0	0	0	0	0	0	0
CatB	Stress response	de Vries et al. 2017	Chr3_A_fumigatus_Af293_564002	Afu3g02270	A	T	MODERATE	missense_variant	p.Ile121Phe	0	0	0	0	0	0	0	0	0	0	0	0	0	0	1	1	1	1	0	0	0	0	0	0	0	0	0	0	0	0	0	0	0	0
CatB	Stress response	de Vries et al. 2017	Chr3_A_fumigatus_Af293_566021	Afu3g02270	C	A	MODERATE	missense_variant	p.Leu711Ile	0	0	0	0	0	0	0	0	0	0	0	0	0	0	0	1	1	1	0	0	0	1	1	1	0	0	0	0	0	0	0	0	0	0
LreA	putative genes related to asexual sporulation	de Vries et al. 2017	Chr3_A_fumigatus_Af293_1413207	Afu3g05780	C	T	MODERATE	missense_variant	p.Pro70Ser	1	1	1	1	1	1	1	1	1	1	1	1	1	1	1	0	0	0	1	1	1	0	0	0	1	1	1	1	1	0	0	1	1	1
LreA	putative genes related to asexual sporulation	de Vries et al. 2017	Chr3_A_fumigatus_Af293_1413837	Afu3g05780	G	A	MODERATE	missense_variant	p.Gly257Ser	1	1	1	1	1	1	1	1	1	1	1	1	1	1	1	0	0	0	1	1	1	0	0	0	1	1	1	1	1	0	0	1	1	1
LreA	putative genes related to asexual sporulation	de Vries et al. 2017	Chr3_A_fumigatus_Af293_1414536	Afu3g05780	C	T	MODERATE	missense_variant	p.Thr448Met	1	1	1	1	1	1	1	1	1	1	1	1	1	1	1	0	0	0	1	1	1	0	0	0	1	1	1	1	1	0	0	1	1	1
LreA	putative genes related to asexual sporulation	de Vries et al. 2017	Chr3_A_fumigatus_Af293_1414731	Afu3g05780	G	A	MODERATE	missense_variant	p.Gly513Glu	1	1	1	1	1	1	1	1	1	1	1	1	1	1	0	0	0	0	1	1	1	0	0	0	1	1	1	1	1	0	0	1	1	1
LreA	putative genes related to asexual sporulation	de Vries et al. 2017	Chr3_A_fumigatus_Af293_1415277	Afu3g05780	G	T	MODERATE	missense_variant	p.Gly695Val	0	0	0	0	0	0	0	0	0	0	0	0	0	0	0	0	0	0	0	0	0	0	0	0	0	0	0	1	1	0	0	0	0	0
LreA	putative genes related to asexual sporulation	de Vries et al. 2017	Chr3_A_fumigatus_Af293_1415481	Afu3g05780	C	T	MODERATE	missense_variant	p.Pro763Leu	1	0	0	1	1	0	1	1	0	0	0	0	0	0	0	0	0	0	1	1	1	0	0	0	0	0	0	0	0	0	0	0	0	0
MAT2	pheromone-signalling pathway genes	de Vries et al. 2017	Chr3_A_fumigatus_Af293_1525259	Afu3g06170	A	G	MODERATE	missense_variant	p.Thr207Ala	1	1	1	0	0	1	0	0	0	0	0	0	0	0	0	1	0	1	0	0	0	1	1	1	0	0	0	0	0	1	0	0	0	0
MAT2	pheromone-signalling pathway genes	de Vries et al. 2017	Chr3_A_fumigatus_Af293_1525280	Afu3g06170	A	G	MODERATE	missense_variant	p.Lys214Glu	1	1	1	0	0	1	0	0	0	0	0	0	0	0	0	1	0	1	0	0	0	1	1	1	0	0	0	0	0	1	1	0	0	0
MAT2	pheromone-signalling pathway genes	de Vries et al. 2017	Chr3_A_fumigatus_Af293_1525407	Afu3g06170	A	G	MODERATE	missense_variant	p.Asp256Gly	1	1	1	1	1	1	1	1	1	1	1	1	1	1	1	1	1	1	1	1	1	1	1	1	1	1	1	1	1	1	1	1	1	1
FluG	putative genes related to asexual sporulation	de Vries et al. 2017	Chr3_A_fumigatus_Af293_1792257	Afu3g07140	C	T	MODERATE	missense_variant	p.Gly517Asp	0	0	0	0	0	0	0	0	0	0	0	0	0	0	1	1	1	1	0	0	0	1	1	1	0	0	0	0	0	0	0	0	0	0
FluG	putative genes related to asexual sporulation	de Vries et al. 2017	Chr3_A_fumigatus_Af293_1793107	Afu3g07140	A	C	MODERATE	missense_variant	p.Ser251Ala	0	0	0	0	0	0	0	0	0	0	0	0	0	0	0	1	1	1	0	0	0	1	1	1	0	0	0	0	0	0	0	0	0	0
FluG	putative genes related to asexual sporulation	de Vries et al. 2017	Chr3_A_fumigatus_Af293_1793113	Afu3g07140	G	T	MODERATE	missense_variant	p.Gln249Lys	0	0	0	0	0	0	0	0	0	0	0	0	0	0	0	1	1	1	0	0	0	1	1	1	0	0	0	0	0	0	0	0	0	0
NsdD	putative genes related to asexual sporulation	de Vries et al. 2017	Chr3_A_fumigatus_Af293_3674499	Afu3g13870	G	A	MODERATE	missense_variant	p.Ala6Thr	0	0	0	0	0	0	0	0	0	0	0	0	0	0	0	1	1	1	0	0	0	1	1	1	0	0	0	0	0	0	0	0	0	0
NsdD	putative genes related to asexual sporulation	de Vries et al. 2017	Chr3_A_fumigatus_Af293_3675046	Afu3g13870	T	C	MODERATE	missense_variant	p.Met155Thr	0	1	0	0	0	0	0	0	0	0	0	0	0	0	0	0	0	0	0	0	0	0	0	0	0	0	0	0	0	0	0	0	0	0
NsdD	putative genes related to asexual sporulation	de Vries et al. 2017	Chr3_A_fumigatus_Af293_3675815	Afu3g13870	G	A	MODERATE	missense_variant	p.Ala388Thr	0	0	1	0	0	0	0	0	0	0	0	0	0	0	0	0	0	0	0	0	0	0	0	0	0	0	0	0	0	0	0	0	0	0
PreB (GprA)4	pheromone-signalling pathway genes	de Vries et al. 2017	Chr3_A_fumigatus_Af293_3805337	Afu3g14330	T	C	MODERATE	missense_variant	p.Asn321Ser	0	0	0	0	0	0	0	0	0	0	0	0	0	0	0	1	1	1	0	0	0	1	1	1	0	0	0	0	0	0	0	0	0	0
PreB (GprA)4	pheromone-signalling pathway genes	de Vries et al. 2017	Chr3_A_fumigatus_Af293_3805376	Afu3g14330	G	C	MODERATE	missense_variant	p.Ser308Cys	0	0	0	0	0	0	0	0	0	0	0	0	0	0	0	1	1	1	0	0	0	1	1	1	0	0	0	0	0	0	0	0	0	0
PreB (GprA)4	pheromone-signalling pathway genes	de Vries et al. 2017	Chr3_A_fumigatus_Af293_3805922	Afu3g14330	A	C	MODERATE	missense_variant	p.Leu148Arg	0	0	0	0	0	0	0	0	0	0	0	0	0	0	0	1	1	1	0	0	0	1	1	1	0	0	0	0	0	0	0	0	0	0
PreB (GprA)4	pheromone-signalling pathway genes	de Vries et al. 2017	Chr3_A_fumigatus_Af293_3805971	Afu3g14330	C	T	MODERATE	missense_variant	p.Val132Met	0	0	0	0	0	0	0	0	0	0	0	0	0	0	0	1	1	1	0	0	0	1	1	1	0	0	0	0	0	0	0	0	0	0
PreB (GprA)4	pheromone-signalling pathway genes	de Vries et al. 2017	Chr3_A_fumigatus_Af293_3805977	Afu3g14330	T	G	MODERATE	missense_variant	p.Ile130Leu	0	0	0	0	0	0	0	0	0	0	0	0	0	0	1	0	0	0	0	0	0	0	0	0	0	0	0	0	0	0	0	1	0	0
PreB (GprA)4	pheromone-signalling pathway genes	de Vries et al. 2017	Chr3_A_fumigatus_Af293_3806331	Afu3g14330	T	C	MODERATE	missense_variant	p.Ile12Val	0	0	1	0	0	0	0	0	1	1	1	1	1	1	0	0	0	0	0	0	0	0	0	0	1	1	1	0	0	0	0	0	1	1
FphA	putative genes related to asexual sporulation	de Vries et al. 2017	Chr4_A_fumigatus_Af293_811127	Afu4g02900	C	A	MODERATE	missense_variant	p.Ala5Asp	0	0	0	0	0	0	0	0	0	0	0	0	0	0	1	1	1	1	0	0	0	1	1	1	0	0	0	0	0	0	0	0	0	0
FphA	putative genes related to asexual sporulation	de Vries et al. 2017	Chr4_A_fumigatus_Af293_811490	Afu4g02900	C	T	MODERATE	missense_variant	p.Ser126Leu	0	0	0	0	0	0	0	0	0	0	0	0	0	0	0	1	1	1	0	0	0	1	1	1	0	0	0	0	0	0	0	0	0	0
FphA	putative genes related to asexual sporulation	de Vries et al. 2017	Chr4_A_fumigatus_Af293_812236	Afu4g02900	A	C	MODERATE	missense_variant	p.Ser375Arg	0	0	0	0	0	0	0	0	1	1	1	1	1	1	0	0	0	0	1	1	1	0	0	0	1	1	1	0	0	1	1	0	1	1
FphA	putative genes related to asexual sporulation	de Vries et al. 2017	Chr4_A_fumigatus_Af293_812405	Afu4g02900	A	C	MODERATE	missense_variant	p.Lys431Thr	0	0	0	0	0	0	0	0	1	1	1	1	1	1	0	0	0	0	1	1	1	0	0	0	1	1	1	0	0	1	1	0	1	1
FphA	putative genes related to asexual sporulation	de Vries et al. 2017	Chr4_A_fumigatus_Af293_813119	Afu4g02900	G	A	MODERATE	missense_variant	p.Gly669Asp	0	0	0	0	0	0	0	0	0	0	0	0	0	0	0	1	1	1	0	0	0	1	1	1	0	0	0	0	0	0	0	0	0	0
FphA	putative genes related to asexual sporulation	de Vries et al. 2017	Chr4_A_fumigatus_Af293_814075	Afu4g02900	A	G	MODERATE	missense_variant	p.Lys988Glu	1	0	1	1	1	0	1	1	1	1	1	1	1	1	0	1	1	1	1	1	1	1	1	1	1	1	1	1	1	1	1	0	1	1
FphA	putative genes related to asexual sporulation	de Vries et al. 2017	Chr4_A_fumigatus_Af293_814125	Afu4g02900	C	A	MODERATE	missense_variant	p.Asp1004Glu	0	0	0	0	0	0	0	0	0	0	0	0	0	0	0	1	1	1	0	0	0	1	1	1	0	0	0	0	0	0	0	0	0	0
FphA	putative genes related to asexual sporulation	de Vries et al. 2017	Chr4_A_fumigatus_Af293_814273	Afu4g02900	C	T	MODERATE	missense_variant	p.His1054Tyr	0	0	0	0	0	0	0	0	1	1	1	1	1	1	0	0	0	0	1	1	1	0	0	0	1	1	1	0	0	1	1	0	1	1
FphA	putative genes related to asexual sporulation	de Vries et al. 2017	Chr4_A_fumigatus_Af293_814448	Afu4g02900	A	G	MODERATE	missense_variant	p.His1112Arg	0	0	0	0	0	0	0	0	1	1	1	1	1	1	1	1	1	1	1	1	1	1	1	1	1	1	1	0	0	1	1	0	1	1
FphA	putative genes related to asexual sporulation	de Vries et al. 2017	Chr4_A_fumigatus_Af293_814525	Afu4g02900	G	A	MODERATE	missense_variant	p.Ala1138Thr	0	0	0	0	0	0	0	0	0	0	0	0	0	0	1	1	1	1	0	0	0	1	1	1	0	0	0	0	0	0	0	0	0	0
FphA	putative genes related to asexual sporulation	de Vries et al. 2017	Chr4_A_fumigatus_Af293_814576	Afu4g02900	C	T	MODERATE	missense_variant	p.Pro1155Ser	0	0	0	0	0	0	0	0	0	0	0	0	0	0	0	0	0	0	0	0	0	0	0	1	0	0	0	0	0	0	0	0	0	0
FphA	putative genes related to asexual sporulation	de Vries et al. 2017	Chr4_A_fumigatus_Af293_815120	Afu4g02900	G	A	MODERATE	missense_variant	p.Asp1318Asn	0	0	0	0	0	0	0	0	0	0	0	0	0	0	1	1	1	1	0	0	0	1	1	1	0	0	0	0	0	0	0	0	0	0
FphA	putative genes related to asexual sporulation	de Vries et al. 2017	Chr4_A_fumigatus_Af293_815238	Afu4g02900	T	C	MODERATE	missense_variant	p.Ile1357Thr	1	0	1	1	1	0	1	1	1	1	1	1	1	1	0	1	1	1	1	1	1	1	1	1	1	1	1	1	1	1	1	0	1	1
FphA	putative genes related to asexual sporulation	de Vries et al. 2017	Chr4_A_fumigatus_Af293_815280	Afu4g02900	A	C	MODERATE	missense_variant	p.His1371Pro	0	0	0	0	0	0	0	0	0	0	0	0	0	0	0	1	1	1	0	0	0	1	1	1	0	0	0	0	0	0	0	0	0	0
VelC	putative genes related to asexual sporulation	de Vries et al. 2017	Chr4_A_fumigatus_Af293_2542483	Afu4g09770	T	C	MODERATE	missense_variant	p.Tyr440Cys	0	0	0	0	0	0	0	0	0	0	0	0	0	0	0	0	0	0	0	0	0	0	0	0	0	0	0	1	1	0	0	0	0	0
VelC	putative genes related to asexual sporulation	de Vries et al. 2017	Chr4_A_fumigatus_Af293_2542508	Afu4g09770	C	G	MODERATE	missense_variant	p.Val432Leu	0	0	0	0	0	0	0	0	0	0	0	0	0	0	0	0	0	0	1	1	1	0	0	0	0	0	0	0	0	0	0	0	0	0
VelC	putative genes related to asexual sporulation	de Vries et al. 2017	Chr4_A_fumigatus_Af293_2542741	Afu4g09770	T	C	MODERATE	missense_variant	p.Asp354Gly	1	0	0	0	0	0	0	0	0	0	0	0	0	0	0	0	0	0	0	0	0	0	0	0	0	0	0	0	0	0	0	0	0	0
VelC	putative genes related to asexual sporulation	de Vries et al. 2017	Chr4_A_fumigatus_Af293_2542860	Afu4g09770	C	G	MODERATE	missense_variant	p.Trp314Cys	0	0	0	1	1	0	1	1	1	1	1	1	1	1	0	1	1	1	0	0	0	1	1	1	1	1	1	0	0	0	0	0	1	1
VelC	putative genes related to asexual sporulation	de Vries et al. 2017	Chr4_A_fumigatus_Af293_2542976	Afu4g09770	T	G	MODERATE	missense_variant	p.Lys276Gln	0	0	0	1	1	0	1	1	1	1	1	1	1	1	1	1	1	1	1	1	1	1	1	1	1	1	1	1	1	1	1	1	1	1
VelC	putative genes related to asexual sporulation	de Vries et al. 2017	Chr4_A_fumigatus_Af293_2543222	Afu4g09770	T	A	MODERATE	missense_variant	p.Ile194Leu	0	0	0	1	1	0	1	1	1	1	1	1	1	1	0	1	1	1	0	0	0	1	1	1	1	1	1	0	0	0	0	0	1	1
VelC	putative genes related to asexual sporulation	de Vries et al. 2017	Chr4_A_fumigatus_Af293_2543281	Afu4g09770	A	T	MODERATE	missense_variant	p.Ile174Asn	0	0	0	1	1	0	1	1	1	1	1	1	1	1	0	0	0	0	0	0	0	0	0	0	1	1	1	0	0	0	0	0	1	1
VelC	putative genes related to asexual sporulation	de Vries et al. 2017	Chr4_A_fumigatus_Af293_2543629	Afu4g09770	G	A	MODERATE	missense_variant	p.Ser106Leu	0	0	0	0	0	0	0	0	0	0	0	0	0	0	0	0	0	0	0	0	0	0	0	0	0	0	0	0	0	1	1	0	0	0
VelC	putative genes related to asexual sporulation	de Vries et al. 2017	Chr4_A_fumigatus_Af293_2543761	Afu4g09770	G	A	MODERATE	missense_variant	p.Ala62Val	0	0	0	1	1	0	1	1	1	1	1	1	1	1	0	1	1	1	0	0	0	1	1	1	1	1	1	0	0	0	0	0	1	1
VelC	putative genes related to asexual sporulation	de Vries et al. 2017	Chr4_A_fumigatus_Af293_2543863	Afu4g09770	C	T	MODERATE	missense_variant	p.Ser28Asn	0	0	0	0	0	0	0	0	0	0	0	0	0	0	0	1	1	1	0	0	0	1	1	1	0	0	0	0	0	0	0	0	0	0
LreB	putative genes related to asexual sporulation	de Vries et al. 2017	Chr4_A_fumigatus_Af293_3330875	Afu4g12690	C	T	HIGH	stop_gained	p.Gln20*	0	0	0	0	0	0	0	0	1	1	1	1	1	1	0	0	0	0	0	0	0	0	0	0	1	1	1	0	0	0	0	0	1	1
LreB	putative genes related to asexual sporulation	de Vries et al. 2017	Chr4_A_fumigatus_Af293_3331463	Afu4g12690	A	T	MODERATE	missense_variant	p.Thr216Ser	0	0	0	0	0	0	0	0	0	0	0	0	0	0	0	1	1	1	0	0	0	1	1	1	0	0	0	0	0	0	0	0	0	0
LreB	putative genes related to asexual sporulation	de Vries et al. 2017	Chr4_A_fumigatus_Af293_3331481	Afu4g12690	A	G	MODERATE	missense_variant	p.Thr222Ala	1	1	1	1	1	1	1	1	1	1	1	1	1	1	1	1	1	1	1	1	1	1	1	1	1	1	1	1	1	1	1	1	1	1
LreB	putative genes related to asexual sporulation	de Vries et al. 2017	Chr4_A_fumigatus_Af293_3331623	Afu4g12690	T	C	MODERATE	missense_variant	p.Leu269Pro	0	0	0	0	0	0	0	0	0	0	0	0	0	0	0	1	1	1	0	0	0	1	1	1	0	0	0	0	0	0	0	0	0	0
LreB	putative genes related to asexual sporulation	de Vries et al. 2017	Chr4_A_fumigatus_Af293_3331998	Afu4g12690	C	T	HIGH	stop_gained	p.Gln375*	0	0	0	0	0	0	0	0	0	0	0	0	0	0	0	1	1	1	0	0	0	1	1	1	0	0	0	0	0	0	0	0	0	0
WetA	putative genes related to asexual sporulation	de Vries et al. 2017	Chr4_A_fumigatus_Af293_3465895	Afu4g13230	C	T	MODERATE	missense_variant	p.Ala70Val	0	0	0	0	0	0	0	0	1	1	1	1	1	1	0	0	0	0	0	0	0	0	0	0	1	1	1	0	0	0	0	0	1	1
WetA	putative genes related to asexual sporulation	de Vries et al. 2017	Chr4_A_fumigatus_Af293_3466087	Afu4g13230	C	T	MODERATE	missense_variant	p.Thr134Ile	0	0	0	0	0	0	0	0	0	0	0	0	0	0	0	1	1	1	0	0	0	1	1	1	0	0	0	0	0	0	0	0	0	0
WetA	putative genes related to asexual sporulation	de Vries et al. 2017	Chr4_A_fumigatus_Af293_3466781	Afu4g13230	C	A	MODERATE	missense_variant	p.Asn365Lys	0	0	0	0	0	0	0	0	0	0	0	0	0	0	0	0	0	0	0	0	0	0	0	0	0	0	0	1	1	0	0	0	0	0
WetA	putative genes related to asexual sporulation	de Vries et al. 2017	Chr4_A_fumigatus_Af293_3466921	Afu4g13230	A	C	MODERATE	missense_variant	p.His412Pro	0	0	0	1	0	0	0	0	1	1	1	1	1	1	0	0	0	0	0	0	0	0	0	0	1	1	1	1	1	0	0	0	1	1
SfgA	putative genes related to asexual sporulation	de Vries et al. 2017	Chr5_A_fumigatus_Af293_742893	Afu5g02800	C	A	MODERATE	missense_variant	p.Met511Ile	0	0	0	0	0	0	0	0	0	0	0	0	0	0	0	0	0	0	0	0	0	0	0	1	0	0	0	0	0	0	0	0	0	0
SfgA	putative genes related to asexual sporulation	de Vries et al. 2017	Chr5_A_fumigatus_Af293_743738	Afu5g02800	G	A	MODERATE	missense_variant	p.Thr251Met	1	0	0	1	1	0	1	1	1	1	1	1	1	1	0	0	0	0	1	1	1	0	0	0	1	1	1	0	0	0	0	0	1	1
PreA (GprB)4	pheromone-signalling pathway genes	de Vries et al. 2017	Chr5_A_fumigatus_Af293_1977811	Afu5g07880	G	A	MODERATE	missense_variant	p.Val417Ile	0	0	0	0	1	0	1	1	0	0	0	0	0	0	0	0	0	0	0	0	0	0	0	0	0	0	0	0	0	0	0	0	0	0
SfaD	putative genes related to asexual sporulation	de Vries et al. 2017	Chr5_A_fumigatus_Af293_3165947	Afu5g12210	A	T	MODERATE	missense_variant	p.Cys160Ser	0	0	0	0	0	0	0	0	0	0	0	0	0	0	0	1	0	0	0	0	0	0	0	0	0	0	0	0	0	0	0	0	0	0
CatA	Stress response	de Vries et al. 2017	Chr6_A_fumigatus_Af293_857963	Afu6g03890	G	A	MODERATE	missense_variant	p.Asp328Asn	1	0	0	1	1	0	1	1	0	0	0	0	0	0	0	0	0	0	1	1	1	0	0	0	0	0	0	0	0	0	0	0	0	0
CatA	Stress response	de Vries et al. 2017	Chr6_A_fumigatus_Af293_858366	Afu6g03890	G	A	MODERATE	missense_variant	p.Ser462Asn	1	0	0	1	1	0	1	1	0	0	0	0	0	0	0	0	0	0	1	1	1	0	0	0	0	0	0	0	0	0	0	0	0	0
OsaA	putative genes related to asexual sporulation	de Vries et al. 2017	Chr6_A_fumigatus_Af293_1027304	Afu6g04490	C	T	MODERATE	missense_variant	p.Val311Ile	0	0	0	0	0	0	0	0	0	0	0	0	0	0	0	1	1	1	0	0	0	1	1	1	0	0	0	0	0	0	0	0	0	0
PpgA2	pheromone-signalling pathway genes	de Vries et al. 2017	Chr6_A_fumigatus_Af293_1366060	Afu6g06360	G	A	MODERATE	missense_variant	p.Ala91Val	0	0	0	0	0	0	0	0	0	0	0	0	0	0	0	1	1	1	0	0	0	1	1	1	0	0	0	0	0	0	0	0	0	0
PpgA2	pheromone-signalling pathway genes	de Vries et al. 2017	Chr6_A_fumigatus_Af293_1366325	Afu6g06360	G	A	MODERATE	missense_variant	p.Leu3Phe	0	0	0	0	0	0	0	0	0	0	0	0	0	0	0	0	0	0	0	0	0	1	1	1	0	0	0	0	0	0	0	0	0	0
FphA	putative genes related to asexual sporulation	de Vries et al. 2017	Chr6_A_fumigatus_Af293_2201701	Afu6g09260	A	G	MODERATE	missense_variant	p.Val1221Ala	1	1	1	1	1	1	1	1	1	1	1	1	1	1	1	1	1	1	1	1	1	1	1	1	1	1	1	1	1	1	1	1	1	1
FphA	putative genes related to asexual sporulation	de Vries et al. 2017	Chr6_A_fumigatus_Af293_2201735	Afu6g09260	G	A	MODERATE	missense_variant	p.His1210Tyr	0	0	0	0	0	0	0	0	0	0	0	0	0	0	0	1	1	1	0	0	0	1	1	1	0	0	0	0	0	1	1	0	0	0
FphA	putative genes related to asexual sporulation	de Vries et al. 2017	Chr6_A_fumigatus_Af293_2201893	Afu6g09260	A	G	MODERATE	missense_variant	p.Ile1157Thr	0	0	0	0	0	0	0	0	0	0	0	0	0	0	0	1	1	1	0	0	0	1	1	1	0	0	0	0	0	1	1	0	0	0
FphA	putative genes related to asexual sporulation	de Vries et al. 2017	Chr6_A_fumigatus_Af293_2202014	Afu6g09260	C	T	MODERATE	missense_variant	p.Ala1117Thr	0	0	0	0	0	0	0	0	0	0	0	0	0	0	0	0	0	0	0	0	0	0	0	0	0	0	0	0	0	1	1	0	0	0
FphA	putative genes related to asexual sporulation	de Vries et al. 2017	Chr6_A_fumigatus_Af293_2202046	Afu6g09260	T	C	MODERATE	missense_variant	p.Asn1106Ser	0	0	0	0	0	0	0	0	0	0	0	0	0	0	0	1	1	1	0	0	0	1	1	1	0	0	0	0	0	0	0	0	0	0
FphA	putative genes related to asexual sporulation	de Vries et al. 2017	Chr6_A_fumigatus_Af293_2202094	Afu6g09260	T	C	MODERATE	missense_variant	p.Asp1090Gly	0	0	0	0	0	0	0	0	0	0	0	0	0	0	0	1	1	1	0	0	0	1	1	1	0	0	0	0	0	1	1	0	0	0
FphA	putative genes related to asexual sporulation	de Vries et al. 2017	Chr6_A_fumigatus_Af293_2202175	Afu6g09260	G	C	MODERATE	missense_variant	p.Ala1063Gly	0	0	0	0	0	0	0	0	0	0	0	0	0	0	0	1	1	1	0	0	0	1	1	1	0	0	0	0	0	1	1	0	0	0
FphA	putative genes related to asexual sporulation	de Vries et al. 2017	Chr6_A_fumigatus_Af293_2202193	Afu6g09260	C	A	MODERATE	missense_variant	p.Trp1057Leu	0	0	0	0	0	0	0	0	0	0	0	0	0	0	0	1	1	1	0	0	0	1	1	1	0	0	0	0	0	1	1	0	0	0
FphA	putative genes related to asexual sporulation	de Vries et al. 2017	Chr6_A_fumigatus_Af293_2202467	Afu6g09260	C	T	MODERATE	missense_variant	p.Gly966Arg	0	0	0	0	0	0	0	0	0	0	0	0	0	0	0	1	1	1	0	0	0	1	1	1	0	0	0	0	0	1	1	0	0	0
FphA	putative genes related to asexual sporulation	de Vries et al. 2017	Chr6_A_fumigatus_Af293_2203113	Afu6g09260	C	A	MODERATE	missense_variant	p.Lys750Asn	0	0	0	0	0	0	0	0	0	0	0	0	0	0	0	1	1	1	0	0	0	1	1	1	0	0	0	0	0	0	0	0	0	0
FphA	putative genes related to asexual sporulation	de Vries et al. 2017	Chr6_A_fumigatus_Af293_2203303	Afu6g09260	C	T	MODERATE	missense_variant	p.Arg687His	0	0	0	0	0	0	0	0	0	0	0	0	0	0	0	1	1	1	0	0	0	1	1	1	0	0	0	0	0	0	0	0	0	0
FphA	putative genes related to asexual sporulation	de Vries et al. 2017	Chr6_A_fumigatus_Af293_2203341	Afu6g09260	C	A	MODERATE	missense_variant	p.Glu674Asp	0	1	1	0	0	1	0	0	0	0	0	0	0	0	0	0	0	0	0	0	0	0	0	0	0	0	0	0	0	0	0	0	0	0
FphA	putative genes related to asexual sporulation	de Vries et al. 2017	Chr6_A_fumigatus_Af293_2203627	Afu6g09260	A	C	MODERATE	missense_variant	p.Phe579Cys	0	0	0	0	0	0	0	0	0	0	0	0	0	0	0	1	1	1	0	0	0	1	1	1	0	0	0	0	0	1	1	0	0	0
FphA	putative genes related to asexual sporulation	de Vries et al. 2017	Chr6_A_fumigatus_Af293_2203742	Afu6g09260	C	T	MODERATE	missense_variant	p.Glu541Lys	0	0	0	0	0	0	0	0	0	0	0	0	0	0	0	1	1	1	0	0	0	1	1	1	0	0	0	0	0	1	1	0	0	0
FphA	putative genes related to asexual sporulation	de Vries et al. 2017	Chr6_A_fumigatus_Af293_2203826	Afu6g09260	C	T	MODERATE	missense_variant	p.Gly513Arg	0	0	0	0	0	0	0	0	0	0	0	0	0	0	0	1	1	1	0	0	0	1	1	1	0	0	0	0	0	1	1	0	0	0
FphA	putative genes related to asexual sporulation	de Vries et al. 2017	Chr6_A_fumigatus_Af293_2203843	Afu6g09260	A	C	MODERATE	missense_variant	p.Ile507Ser	0	0	0	0	0	0	0	0	0	0	0	0	0	0	0	0	0	0	0	0	0	0	0	0	0	0	0	0	0	1	1	0	0	0
FphA	putative genes related to asexual sporulation	de Vries et al. 2017	Chr6_A_fumigatus_Af293_2203929	Afu6g09260	A	T	MODERATE	missense_variant	p.His478Gln	0	0	0	0	0	0	0	0	0	0	0	0	0	0	0	1	1	1	0	0	0	1	1	1	0	0	0	0	0	1	1	0	0	0
FphA	putative genes related to asexual sporulation	de Vries et al. 2017	Chr6_A_fumigatus_Af293_2204314	Afu6g09260	C	T	MODERATE	missense_variant	p.Gly350Glu	0	0	0	0	0	0	0	0	0	0	0	0	0	0	0	1	1	1	0	0	0	1	1	1	0	0	0	0	0	1	1	0	0	0
FphA	putative genes related to asexual sporulation	de Vries et al. 2017	Chr6_A_fumigatus_Af293_2204332	Afu6g09260	T	C	MODERATE	missense_variant	p.Asp344Gly	0	0	0	0	0	0	0	0	0	0	0	0	0	0	0	1	1	1	0	0	0	1	1	1	0	0	0	0	0	1	1	0	0	0
FphA	putative genes related to asexual sporulation	de Vries et al. 2017	Chr6_A_fumigatus_Af293_2204414	Afu6g09260	C	T	MODERATE	missense_variant	p.Val317Ile	0	0	0	0	0	0	0	0	0	0	0	0	0	0	0	1	1	1	0	0	0	1	1	1	0	0	0	0	0	0	0	0	0	0
FphA	putative genes related to asexual sporulation	de Vries et al. 2017	Chr6_A_fumigatus_Af293_2204445	Afu6g09260	T	C	MODERATE	missense_variant	p.Ile306Met	0	0	0	0	0	0	0	0	0	0	0	0	0	0	1	1	1	1	0	0	0	1	1	1	0	0	0	0	0	1	1	0	0	0
FphA	putative genes related to asexual sporulation	de Vries et al. 2017	Chr6_A_fumigatus_Af293_2204750	Afu6g09260	T	C	MODERATE	missense_variant	p.Asn205Asp	0	0	0	0	0	0	0	0	0	0	0	0	0	0	0	1	1	1	0	0	0	1	1	1	0	0	0	0	0	1	1	0	0	0
FphA	putative genes related to asexual sporulation	de Vries et al. 2017	Chr6_A_fumigatus_Af293_2204771	Afu6g09260	C	T	MODERATE	missense_variant	p.Ala198Thr	0	0	0	0	0	0	0	0	0	0	0	0	0	0	0	1	1	1	0	0	0	1	1	1	0	0	0	0	0	1	1	0	0	0
FphA	putative genes related to asexual sporulation	de Vries et al. 2017	Chr6_A_fumigatus_Af293_2205010	Afu6g09260	C	T	MODERATE	missense_variant	p.Arg118His	0	0	0	0	0	0	0	0	0	0	0	0	0	0	0	1	1	1	0	0	0	1	1	1	0	0	0	0	0	1	1	0	0	0
FphA	putative genes related to asexual sporulation	de Vries et al. 2017	Chr6_A_fumigatus_Af293_2205245	Afu6g09260	G	C	MODERATE	missense_variant	p.Pro40Ala	0	0	0	0	0	0	0	0	0	0	0	0	0	0	0	1	1	1	0	0	0	1	1	1	0	0	0	0	0	1	1	0	0	0
NsdC	putative genes related to asexual sporulation	de Vries et al. 2017	Chr7_A_fumigatus_Af293_879584	Afu7g03910	G	A	MODERATE	missense_variant	p.Gly315Ser	0	0	0	0	0	0	0	0	1	1	1	1	1	1	0	0	0	0	0	0	0	0	0	0	1	1	1	1	1	0	0	0	1	1
fgaCat	catalase-peroxidase		Chr2_A_fumigatus_Af293_4791080	Afu2g18030	T	C	MODERATE	missense_variant	p.Lys466Arg	0	0	1	0	0	0	0	0	0	0	0	0	0	0	0	1	1	1	0	0	0	1	1	1	0	0	0	0	0	0	0	0	0	0
fgaCat	catalase-peroxidase		Chr2_A_fumigatus_Af293_4791771	Afu2g18030	G	A	MODERATE	missense_variant	p.Arg236Cys	0	0	0	0	0	0	0	0	0	0	0	0	0	0	1	0	0	0	0	0	0	0	0	0	0	0	0	0	0	0	0	1	0	0
fgaCat	catalase-peroxidase		Chr2_A_fumigatus_Af293_4792111	Afu2g18030	C	T	MODERATE	missense_variant	p.Met122Ile	0	0	1	0	0	0	0	0	0	0	0	0	0	0	0	0	0	0	0	0	0	0	0	0	0	0	0	0	0	0	0	0	0	0
fgaCat	catalase-peroxidase		Chr2_A_fumigatus_Af293_4792373	Afu2g18030	A	G	MODERATE	missense_variant	p.Val54Ala	0	0	0	0	0	0	0	0	0	0	0	0	0	0	0	1	1	1	0	0	0	1	1	1	0	0	0	0	0	0	0	0	0	0
fgaCat	catalase-peroxidase		Chr2_A_fumigatus_Af293_4792424	Afu2g18030	T	G	MODERATE	missense_variant	p.Glu37Ala	0	1	0	0	0	1	0	0	0	0	0	0	0	0	0	0	0	0	0	0	0	0	0	0	0	0	0	0	0	0	0	0	0	0

## Sheet: SNP of interst in SM cluster
SMURF cluster	product	Aspgd Annotation	Chormosome	GENEID	REF	ALT	IMPACT	EFFECT	Protein change	DTO028_D6	DTO060_G9	DTO060_H1	DTO060_H2	DTO063_C2	DTO063_C3	DTO089_G1	DTO089_G7	DTO271_A3	DTO271_A4	DTO271_A5	DTO271_A6	DTO271_A7	DTO271_A8	DTO271_A9	DTO271_B1	DTO271_B2	DTO271_B3	DTO271_B4	DTO271_B5	DTO271_B6	DTO271_B7	DTO271_B8	DTO271_B9	DTO303_E4	DTO303_E5	DTO303_E6	DTO303_E7	DTO303_E9	DTO303_F1	DTO303_F2	DTO303_F3	DTO303_F4	DTO303_F5
Cluster_12	.	Uncharacterized ORF; Has domain(s) with predicted nucleotide binding, oxidoreductase activity, phosphopantetheine binding, transferase activity, transferring acyl groups other than amino-acyl groups, zinc ion binding activity	Chr3_A_fumigatus_Af293_947943	Afu3g03540	C	T	HIGH	stop_gained	p.Arg179*	0	0	0	0	0	0	0	0	0	0	0	0	0	0	0	1	1	1	0	0	0	1	1	1	0	0	0	0	0	0	0	0	0	0
Cluster_12	.	Uncharacterized ORF; Has domain(s) with predicted nucleotide binding, oxidoreductase activity, phosphopantetheine binding, transferase activity, transferring acyl groups other than amino-acyl groups, zinc ion binding activity	Chr3_A_fumigatus_Af293_949630	Afu3g03540	C	G	HIGH	stop_gained	p.Tyr715*	0	0	0	0	0	0	0	0	0	0	0	0	0	0	0	1	1	1	0	0	0	1	1	1	0	0	0	0	0	0	0	0	0	0
Cluster_12	.	Uncharacterized ORF; Has domain(s) with predicted hydrolase activity and role in metabolic process	Chr3_A_fumigatus_Af293_964392	Afu3g03600	T	A	HIGH	stop_lost&splice_region_variant	p.Ter308Cysext*?	0	0	0	0	0	0	0	0	0	0	0	0	0	0	1	0	0	0	0	0	0	0	0	0	0	0	0	0	0	0	0	1	0	0
Cluster_12	.	Uncharacterized ORF; Ortholog of A. fumigatus A1163 : AFUB_044680	Chr3_A_fumigatus_Af293_950801	Afu3g03550	G	T	HIGH	stop_gained	p.Ser53*	0	0	0	0	0	1	0	0	0	0	0	0	0	0	0	0	0	0	0	0	0	0	0	0	0	0	0	0	0	0	0	0	0	0
Cluster_12	.	Uncharacterized ORF; Has domain(s) with predicted transferase activity, transferring acyl groups other than amino-acyl groups activity	Chr3_A_fumigatus_Af293_959394	Afu3g03580	A	C	HIGH	stop_lost&splice_region_variant	p.Ter493Gluext*?	0	1	0	0	0	0	0	0	0	0	0	0	0	0	0	0	0	0	0	0	0	0	0	0	0	0	0	0	0	0	0	0	0	0
Cluster_14	.	Uncharacterized ORF; Ortholog(s) have intracellular localization	Chr3_A_fumigatus_Af293_3595898	Afu3g13610	T	G	HIGH	stop_lost	p.Ter350Gluext*?	0	0	0	0	0	0	0	0	0	0	0	0	0	0	0	1	1	1	0	0	0	1	1	1	0	0	0	0	0	0	0	0	0	0
Cluster_14	.	Uncharacterized ORF; Ortholog of A. fumigatus Af293 : Afu2g17160, Afu7g00570, A. niger CBS 513.88 : An15g01210, An09g06230, An09g04210, An01g07840 and A. niger ATCC 1015 : 40396-mRNA, 42948-mRNA, 43130-mRNA	Chr3_A_fumigatus_Af293_3598560	Afu3g13630	T	A	HIGH	stop_gained	p.Cys43*	0	0	0	0	0	0	0	0	0	0	0	0	0	0	0	1	1	1	0	0	0	1	1	1	0	0	0	0	0	0	0	0	0	0
Cluster_14	.	Uncharacterized ORF; Ortholog of A. niger CBS 513.88 : An11g03810, A. oryzae RIB40 : AO090023000589, A. niger ATCC 1015 : 38979-mRNA and Aspergillus wentii : Aspwe1_0038630, Aspwe1_0045728	Chr3_A_fumigatus_Af293_3596105	Afu3g13620	A	C	HIGH	stop_lost	p.Ter191Gluext*?	0	1	1	0	0	0	0	0	0	0	0	0	0	0	0	0	0	0	0	0	0	0	0	0	0	0	0	0	0	0	0	0	0	0
Cluster_15	.	Uncharacterized ORF; Putative polyketide synthase (PKS), encoded in a predicted secondary metabolite gene cluster	Chr3_A_fumigatus_Af293_3897252	Afu3g14700	T	A	HIGH	start_lost	p.Met1?	1	0	1	1	0	0	0	0	1	1	1	1	1	1	0	0	0	0	0	0	0	0	0	0	1	1	1	1	1	0	0	0	1	1
Cluster_15	.	Uncharacterized ORF; Has domain(s) with predicted DNA binding, zinc ion binding activity, role in transcription, DNA-dependent and nucleus localization	Chr3_A_fumigatus_Af293_3913978	Afu3g14750	G	A	HIGH	stop_gained	p.Trp102*	0	0	0	0	0	0	0	0	0	0	0	0	0	0	1	1	1	1	0	0	0	1	1	1	0	0	0	0	0	0	0	0	0	0
Cluster_20	.	Uncharacterized ORF; Has domain(s) with predicted role in transmembrane transport and integral to membrane localization	Chr5_A_fumigatus_Af293_2610822	Afu5g10140	C	T	HIGH	stop_gained	p.Trp79*	0	0	0	0	0	0	0	0	0	0	0	0	0	0	0	0	0	0	0	0	0	0	0	1	0	0	0	0	0	0	0	0	0	0
Cluster_21	.	Uncharacterized ORF; Has domain(s) with predicted ATP binding, ATPase activity, ATPase activity, coupled to transmembrane movement of substances, nucleoside-triphosphatase activity, nucleotide binding activity and role in transmembrane transport	Chr5_A_fumigatus_Af293_3309634	Afu5g12720	G	A	HIGH	stop_gained	p.Gln891*	1	1	1	1	1	1	1	1	1	1	1	1	1	1	1	0	0	0	1	1	1	0	0	0	1	1	1	1	1	1	1	1	1	1
Cluster_21	.	nrps8 Verified ORF; Putative non-ribosomal peptide synthetase (NRPS); mutants display increased virulence in G. mellonella and in mice; required for wild-type hyphal growth and conidial germination	Chr5_A_fumigatus_Af293_3315158	Afu5g12730	A	T	HIGH	stop_gained	p.Lys208*	1	1	1	1	1	1	1	1	1	1	1	1	1	1	0	0	0	0	1	1	1	0	0	0	1	1	1	1	1	1	1	0	1	1
Cluster_21	.	nrps8 Verified ORF; Putative non-ribosomal peptide synthetase (NRPS); mutants display increased virulence in G. mellonella and in mice; required for wild-type hyphal growth and conidial germination	Chr5_A_fumigatus_Af293_3318470	Afu5g12730	C	T	HIGH	stop_gained	p.Gln1312*	1	1	1	1	1	1	1	1	1	1	1	1	1	1	0	0	0	0	1	1	1	0	0	0	1	1	1	1	1	1	1	0	1	1
Cluster_21	.	Uncharacterized ORF	Chr5_A_fumigatus_Af293_3303104	Afu5g12700	T	A	HIGH	stop_gained	p.Tyr100*	1	0	1	1	1	0	1	1	1	1	1	1	1	1	0	0	0	0	1	1	1	0	0	0	1	1	1	1	1	0	0	0	1	1
Cluster_21	.	nrps8 Verified ORF; Putative non-ribosomal peptide synthetase (NRPS); mutants display increased virulence in G. mellonella and in mice; required for wild-type hyphal growth and conidial germination	Chr5_A_fumigatus_Af293_3332765	Afu5g12730	G	T	HIGH	stop_gained	p.Glu6077*	1	0	1	0	1	0	1	1	1	1	1	1	1	1	0	0	0	0	1	1	1	0	0	0	1	1	1	0	0	0	0	0	1	1
Cluster_21	.	nrps8 Verified ORF; Putative non-ribosomal peptide synthetase (NRPS); mutants display increased virulence in G. mellonella and in mice; required for wild-type hyphal growth and conidial germination	Chr5_A_fumigatus_Af293_3337895	Afu5g12730	C	T	HIGH	stop_gained	p.Gln7787*	1	0	0	0	1	0	1	1	1	1	1	1	1	1	0	0	0	0	1	1	1	0	0	0	1	1	1	0	0	0	0	0	1	1
Cluster_21	.	Uncharacterized ORF	Chr5_A_fumigatus_Af293_3303189	Afu5g12700	C	T	HIGH	stop_gained	p.Gln129*	0	1	0	0	0	1	0	0	0	0	0	0	0	0	1	0	0	0	0	0	0	0	0	0	0	0	0	0	0	1	1	1	0	0
Cluster_21	.	nrps8 Verified ORF; Putative non-ribosomal peptide synthetase (NRPS); mutants display increased virulence in G. mellonella and in mice; required for wild-type hyphal growth and conidial germination	Chr5_A_fumigatus_Af293_3324432	Afu5g12730	G	A	HIGH	stop_gained	p.Trp3299*	0	0	0	0	0	0	0	0	0	0	0	0	0	0	0	0	0	0	0	0	0	0	0	0	0	0	0	1	1	1	1	0	0	0
Cluster_21	.	nrps8 Verified ORF; Putative non-ribosomal peptide synthetase (NRPS); mutants display increased virulence in G. mellonella and in mice; required for wild-type hyphal growth and conidial germination	Chr5_A_fumigatus_Af293_3318255	Afu5g12730	G	A	HIGH	stop_gained	p.Trp1240*	0	1	0	0	0	1	0	0	0	0	0	0	0	0	0	0	0	0	0	0	0	0	0	0	0	0	0	0	0	0	0	0	0	0
Cluster_21	.	nrps8 Verified ORF; Putative non-ribosomal peptide synthetase (NRPS); mutants display increased virulence in G. mellonella and in mice; required for wild-type hyphal growth and conidial germination	Chr5_A_fumigatus_Af293_3319304	Afu5g12730	G	T	HIGH	stop_gained	p.Gly1590*	0	0	0	0	0	0	0	0	0	0	0	0	0	0	1	0	0	0	0	0	0	0	0	0	0	0	0	0	0	0	0	1	0	0
Cluster_21	.	nrps8 Verified ORF; Putative non-ribosomal peptide synthetase (NRPS); mutants display increased virulence in G. mellonella and in mice; required for wild-type hyphal growth and conidial germination	Chr5_A_fumigatus_Af293_3324036	Afu5g12730	T	A	HIGH	stop_gained	p.Leu3167*	0	1	0	0	0	1	0	0	0	0	0	0	0	0	0	0	0	0	0	0	0	0	0	0	0	0	0	0	0	0	0	0	0	0
Cluster_29	Fumitremorgin	ftmI Uncharacterized ORF; Putative ankyrin repeat protein with a predicted role in fumitremorgin B synthesis	Chr8_A_fumigatus_Af293_44800	Afu8g00260	T	A	HIGH	stop_gained	p.Lys360*	1	0	0	1	1	0	1	1	0	0	0	0	0	0	0	0	0	0	1	1	1	0	0	0	0	0	0	0	0	0	0	0	0	0
Cluster_30	Fumagillin and pseurotin	fma-PKS Verified ORF; Polyketide synthase (PKS), encoded in the fma (fumagillin) secondary metabolite gene cluster; required for fumagillin biosynthesis	Chr8_A_fumigatus_Af293_86438	Afu8g00370	C	T	HIGH	stop_gained	p.Trp150*	0	0	0	1	0	0	0	0	0	0	0	0	0	0	0	0	0	0	0	0	0	0	0	0	0	0	0	0	0	0	0	0	0	0
Cluster_32	.	Uncharacterized ORF; Ortholog of A. fumigatus A1163 : AFUB_084230	Chr8_A_fumigatus_Af293_638784	Afu8g02360	T	A	HIGH	stop_gained	p.Arg144*	1	1	1	1	1	1	1	1	1	1	1	1	1	1	0	1	1	1	1	1	1	1	1	1	1	1	1	1	1	1	1	0	1	1
Cluster_4	Fusarielin-like	Uncharacterized ORF; Has domain(s) with predicted electron carrier activity, heme binding, iron ion binding, oxidoreductase activity, acting on paired donors, with incorporation or reduction of molecular oxygen activity and role in oxidation-reduction process	Chr1_A_fumigatus_Af293_4898382	Afu1g17725	A	T	HIGH	stop_lost&splice_region_variant	p.Ter554Lysext*?	0	0	0	0	0	0	0	0	0	0	0	0	0	0	0	1	1	1	0	0	0	0	0	0	0	0	0	0	0	0	0	0	0	0
Cluster_4	Fusarielin-like	Uncharacterized ORF; Putative polyketide synthase (PKS), encoded in a predicted secondary metabolite gene cluster	Chr1_A_fumigatus_Af293_4905068	Afu1g17740	C	T	HIGH	stop_gained	p.Gln838*	0	0	0	0	0	0	0	0	0	0	0	0	0	0	0	0	0	0	0	0	0	1	1	0	0	0	0	0	0	0	0	0	0	0
Cluster_5	.	Uncharacterized ORF; Putative polyketide synthase (PKS), encoded in a predicted secondary metabolite gene cluster	Chr2_A_fumigatus_Af293_306714	Afu2g01290	C	A	HIGH	stop_gained	p.Glu2421*	0	0	0	0	0	0	0	0	0	0	0	0	0	0	0	0	0	0	0	0	0	0	0	1	0	0	0	0	0	0	0	0	0	0
Cluster_8	Fumigaclavine	fgaPT1 Verified ORF; Putative reverse prenyltransferase with a role in fumigaclavine C biosynthesis; catalyses the prenylation of fumigaclavine A at position C2; member of the fumigaclavine C (fga) gene cluster	Chr2_A_fumigatus_Af293_4783597	Afu2g17990	G	T	HIGH	stop_gained	p.Tyr61*	0	1	0	0	0	1	0	0	0	0	0	0	0	0	0	0	0	0	0	0	0	0	0	0	0	0	0	0	0	0	0	0	0	0
Cluster_8	Fumigaclavine	fgaPT1 Verified ORF; Putative reverse prenyltransferase with a role in fumigaclavine C biosynthesis; catalyses the prenylation of fumigaclavine A at position C2; member of the fumigaclavine C (fga) gene cluster	Chr2_A_fumigatus_Af293_4783481	Afu2g17990	C	T	HIGH	stop_gained	p.Trp100*	0	0	1	0	0	0	0	0	0	0	0	0	0	0	0	0	0	0	0	0	0	0	0	0	0	0	0	0	0	0	0	0	0	0

## Sheet: Association test
Chromosome	SNP location	pval unadjusted	pval with Bonferroni correction	Type of test	Distance to gene start	Gene
Chr2_A_fumigatus_Af293	398126	2,621 *10 -14	3,289*10 -9	Dog / Environment	60	Afu2g01650
Chr8_A_fumigatus_Af293	1409099	2,621*10 -14	3,289*10 -9	Dog / Environment	371	Afu8tD(GUC)9
Chr8_A_fumigatus_Af293	1650325	2,621*10 -14	3,289*10 -9	Dog / Environment
Chr4_A_fumigatus_Af293	2292969	2,621*10 -14	3,289*10 -9	Dog / Environment
Chr5_A_fumigatus_Af293	2362617	2,621*10 -14	3,289*10 -9	Dog / Environment
Chr4_A_fumigatus_Af293	2119350	7,247*10 -14	9,093*10 -9	Dog / Environment
Chr6_A_fumigatus_Af293	2796163	7,247*10 -14	9,093*10 -9	Dog / Environment	Afu6g11300	Afu6g11300
Chr6_A_fumigatus_Af293	2956239	2,745*10 -9	0.0006515	White / Green
Chr4_A_fumigatus_Af293	3772153	5,113*10 -9	0.001214	White / Green
Chr2_A_fumigatus_Af293	2520913	7e-09	0.001656	White / Green
Chr2_A_fumigatus_Af293	3977152	7e-09	0.001656	White / Green
Chr1_A_fumigatus_Af293	4037274	7e-09	0.001656	White / Green
Chr6_A_fumigatus_Af293	2991043	1,447*10 -8	0.003435	White / Green	702	Afu6g11970
Chr5_A_fumigatus_Af293	3179779	1,587*10 -8	0.003768	White / Green
Chr8_A_fumigatus_Af293	1473863	2,456*10 -8	0.005829	White / Green	Afu8g06170	Afu8g06170
Chr2_A_fumigatus_Af293	198696	2,481*10 -8	0.005889	White / Green
Chr3_A_fumigatus_Af293	17189	2,927*10 -8	0.006949	White / Green
Chr3_A_fumigatus_Af293	72743	2,927*10 -8	0.006949	White / Green
Chr2_A_fumigatus_Af293	198731	2,927*10 -8	0.006949	White / Green

## Sheet: DNArepair
ANN....GENEID	Function	Gene_name	Row.names	REF	ALT	ANN....IMPACT	ANN....EFFECT	ANN....BIOTYPE	ANN....HGVS_P	DTO001_D9	DTO028_D6	DTO060_G9	DTO060_H1	DTO060_H2	DTO063_C2	DTO063_C3	DTO089_G1	DTO089_G7	DTO271_A3	DTO271_A4	DTO271_A5	DTO271_A6	DTO271_A7	DTO271_A8	DTO271_A9	DTO271_B1	DTO271_B2	DTO271_B3	DTO271_B4	DTO271_B5	DTO271_B6	DTO271_B7	DTO271_B8	DTO271_B9	DTO303_E4	DTO303_E5	DTO303_E6	DTO303_E7	DTO303_E9	DTO303_F1	DTO303_F2	DTO303_F3	DTO303_F4	DTO303_F5
Afu1g07000	Ortholog(s) have role inÊdna repair, G2 DNA damage checkpoint		Chr1_A_fumigatus_Af293_1994078	T	A	MODERATE	missense_variant	protein_coding	p.Gln40Leu	0	0	0	0	0	0	0	0	0	0	0	0	0	0	0	0	1	1	1	0	0	0	1	1	1	0	0	0	0	0	0	0	0	0	0
Afu1g07000	Ortholog(s) have role inÊdna repair, G2 DNA damage checkpoint		Chr1_A_fumigatus_Af293_1993912	A	C	MODERATE	missense_variant	protein_coding	p.Phe95Leu	0	0	0	0	0	0	0	0	0	0	0	0	0	0	0	0	1	1	1	0	0	0	1	1	1	0	0	0	0	0	0	0	0	0	0
Afu1g07000	Ortholog(s) have role inÊdna repair, G2 DNA damage checkpoint		Chr1_A_fumigatus_Af293_1994061	G	T	MODERATE	missense_variant	protein_coding	p.His46Asn	0	0	0	0	0	0	0	0	0	0	0	0	0	0	0	0	1	1	1	0	0	0	1	1	1	0	0	0	0	0	0	0	0	0	0
Afu1g07000	Ortholog(s) have role inÊdna repair, G2 DNA damage checkpoint		Chr1_A_fumigatus_Af293_1992981	T	A	MODERATE	missense_variant	protein_coding	p.Glu387Asp	0	0	0	0	0	0	0	0	0	0	0	0	0	0	0	0	1	1	1	0	0	0	1	1	1	0	0	0	0	0	0	0	0	0	0
Afu1g07000	Ortholog(s) have role inÊdna repair, G2 DNA damage checkpoint		Chr1_A_fumigatus_Af293_1994054	A	G	MODERATE	missense_variant	protein_coding	p.Val48Ala	0	1	1	1	1	1	1	1	1	1	1	1	1	1	1	1	1	1	1	1	1	1	1	1	1	1	1	1	1	1	1	1	1	1	1
Afu1g07320	Ortholog(s) have role in CENP-A containing chromatin organization,Êdna repair, Okazaki fragment processing involved in mitotic DNA replication, cell septum assembly and chromatin silencing at centromere,Êmore		Chr1_A_fumigatus_Af293_2072530	G	A	MODERATE	missense_variant	protein_coding	p.Pro341Leu	0	0	0	0	0	0	0	0	0	0	0	0	0	0	0	0	1	1	1	0	0	0	1	1	1	0	0	0	0	0	0	0	0	0	0
Afu1g07620	Has domain(s) with predicted endonuclease activity and role inÊdna repair		Chr1_A_fumigatus_Af293_2148410	G	A	MODERATE	missense_variant	protein_coding	p.Ala236Val	0	0	0	0	0	0	0	0	0	0	0	0	0	0	0	0	1	1	1	0	0	0	1	1	1	0	0	0	0	0	0	0	0	0	0
Afu1g07620	Has domain(s) with predicted endonuclease activity and role inÊdna repair		Chr1_A_fumigatus_Af293_2147115	C	T	MODERATE	missense_variant	protein_coding	p.Ala668Thr	0	0	0	0	0	0	0	0	0	0	0	0	0	0	0	0	1	1	1	0	0	0	1	1	1	0	0	0	0	0	0	0	0	0	0
Afu1g07620	Has domain(s) with predicted endonuclease activity and role inÊdna repair		Chr1_A_fumigatus_Af293_2149072	A	C	MODERATE	missense_variant	protein_coding	p.Phe15Leu	0	0	0	0	0	0	0	0	0	0	0	0	0	0	0	1	1	1	1	0	0	0	1	1	1	0	0	0	0	0	0	0	0	0	0
Afu1g07620	Has domain(s) with predicted endonuclease activity and role inÊdna repair		Chr1_A_fumigatus_Af293_2148358	G	T	MODERATE	missense_variant	protein_coding	p.Asp253Glu	0	0	0	0	0	0	0	0	0	0	0	0	0	0	0	0	1	1	1	0	0	0	1	1	1	0	0	0	0	0	0	0	0	0	0
Afu1g07620	Has domain(s) with predicted endonuclease activity and role inÊdna repair		Chr1_A_fumigatus_Af293_2147514	G	A	MODERATE	missense_variant	protein_coding	p.Arg535Trp	0	0	0	0	0	0	0	0	0	0	0	0	0	0	0	0	1	1	1	0	0	0	1	1	1	0	0	0	0	0	0	0	0	0	0
Afu1g07620	Has domain(s) with predicted endonuclease activity and role inÊdna repair		Chr1_A_fumigatus_Af293_2147331	C	T	MODERATE	missense_variant	protein_coding	p.Val596Ile	0	0	0	0	0	0	0	0	0	0	0	0	0	0	0	0	1	1	1	0	0	0	1	1	1	0	0	0	0	0	0	0	0	0	0
Afu1g07620	Has domain(s) with predicted endonuclease activity and role inÊdna repair		Chr1_A_fumigatus_Af293_2147970	G	A	MODERATE	missense_variant	protein_coding	p.Pro383Ser	0	0	0	0	0	0	0	0	0	0	0	0	0	0	0	0	1	1	1	0	0	0	1	1	1	0	0	0	0	0	0	0	0	0	0
Afu1g07620	Has domain(s) with predicted endonuclease activity and role inÊdna repair		Chr1_A_fumigatus_Af293_2147978	C	T	MODERATE	missense_variant	protein_coding	p.Arg380Gln	0	0	0	0	0	0	0	0	0	0	0	0	0	0	0	0	1	1	1	0	0	0	1	1	1	0	0	0	0	0	0	0	0	0	0
Afu1g07620	Has domain(s) with predicted endonuclease activity and role inÊdna repair		Chr1_A_fumigatus_Af293_2147459	A	T	MODERATE	missense_variant	protein_coding	p.Val553Asp	0	0	0	0	0	0	0	0	0	0	0	0	0	0	0	0	1	1	1	0	0	0	1	1	1	0	0	0	0	0	0	0	0	0	0
Afu1g07620	Has domain(s) with predicted endonuclease activity and role inÊdna repair		Chr1_A_fumigatus_Af293_2148069	G	A	MODERATE	missense_variant	protein_coding	p.Pro350Ser	0	0	0	0	0	0	0	0	0	0	0	0	0	0	0	0	1	1	1	0	0	0	1	1	1	0	0	0	0	0	0	0	0	0	0
Afu1g07620	Has domain(s) with predicted endonuclease activity and role inÊdna repair		Chr1_A_fumigatus_Af293_2147729	C	T	MODERATE	missense_variant	protein_coding	p.Arg463His	0	0	0	0	0	0	0	0	0	0	0	0	0	0	0	0	1	1	1	0	0	0	1	1	1	0	0	0	0	0	0	0	0	0	0
Afu1g07620	Has domain(s) with predicted endonuclease activity and role inÊdna repair		Chr1_A_fumigatus_Af293_2147424	G	A	MODERATE	missense_variant	protein_coding	p.Pro565Ser	0	0	0	0	0	0	0	0	0	0	0	0	0	0	0	0	1	1	1	0	0	0	1	1	1	0	0	0	0	0	0	0	0	0	0
Afu1g07620	Has domain(s) with predicted endonuclease activity and role inÊdna repair		Chr1_A_fumigatus_Af293_2147815	C	A	MODERATE	missense_variant	protein_coding	p.Lys434Asn	0	0	0	0	0	0	0	0	0	0	0	0	0	0	0	0	1	1	1	0	0	0	1	1	1	0	0	0	0	0	0	0	0	0	0
Afu1g10480	Has domain(s) with predicted DNA binding, DNA-directed DNA polymerase activity, role inÊdna repairÊand nucleus localization		Chr1_A_fumigatus_Af293_2732562	A	G	MODERATE	missense_variant	protein_coding	p.Ser269Pro	0	0	0	0	0	0	0	0	0	0	0	0	0	0	0	0	1	1	1	0	0	0	1	1	1	0	0	0	0	0	0	0	0	0	0
Afu1g10480	Has domain(s) with predicted DNA binding, DNA-directed DNA polymerase activity, role inÊdna repairÊand nucleus localization		Chr1_A_fumigatus_Af293_2733332	T	A	MODERATE	missense_variant	protein_coding	p.Asp54Val	0	0	0	0	0	0	0	0	0	0	0	0	0	0	0	0	1	1	1	0	0	0	1	1	1	0	0	0	0	0	0	0	0	0	0
Afu1g10480	Has domain(s) with predicted DNA binding, DNA-directed DNA polymerase activity, role inÊdna repairÊand nucleus localization		Chr1_A_fumigatus_Af293_2733236	G	A	MODERATE	missense_variant	protein_coding	p.Pro86Leu	0	0	0	0	0	0	1	0	0	0	0	0	0	0	0	0	0	0	0	0	0	0	0	0	0	0	0	0	0	0	0	0	0	0	0
Afu1g10480	Has domain(s) with predicted DNA binding, DNA-directed DNA polymerase activity, role inÊdna repairÊand nucleus localization		Chr1_A_fumigatus_Af293_2732516	G	A	MODERATE	missense_variant	protein_coding	p.Pro284Leu	0	0	0	0	0	0	0	0	0	0	0	0	0	0	0	0	1	1	1	0	0	0	1	1	1	0	0	0	0	0	0	0	0	0	0
Afu1g10480	Has domain(s) with predicted DNA binding, DNA-directed DNA polymerase activity, role inÊdna repairÊand nucleus localization		Chr1_A_fumigatus_Af293_2732502	G	A	MODERATE	missense_variant	protein_coding	p.Pro289Ser	0	0	0	0	0	0	0	0	0	0	0	0	0	0	0	0	0	0	0	0	0	0	0	0	0	0	0	0	1	1	0	0	0	0	0
Afu1g10480	Has domain(s) with predicted DNA binding, DNA-directed DNA polymerase activity, role inÊdna repairÊand nucleus localization		Chr1_A_fumigatus_Af293_2733195	T	C	MODERATE	missense_variant	protein_coding	p.Ile100Val	0	0	0	0	0	0	0	0	0	0	0	0	0	0	0	0	1	1	1	0	0	0	1	1	1	0	0	0	0	0	0	0	0	0	0
Afu1g10480	Has domain(s) with predicted DNA binding, DNA-directed DNA polymerase activity, role inÊdna repairÊand nucleus localization		Chr1_A_fumigatus_Af293_2732326	G	T	MODERATE	missense_variant	protein_coding	p.Thr331Asn	0	0	0	1	0	0	0	0	0	0	0	0	0	0	0	0	0	0	0	0	0	0	0	0	0	0	0	0	0	0	0	0	0	0	0
Afu1g10480	Has domain(s) with predicted DNA binding, DNA-directed DNA polymerase activity, role inÊdna repairÊand nucleus localization		Chr1_A_fumigatus_Af293_2732741	G	T	MODERATE	missense_variant	protein_coding	p.Ser209Tyr	0	0	0	0	0	0	0	0	0	0	0	0	0	0	0	0	1	1	1	0	0	0	1	1	1	0	0	0	0	0	0	0	0	0	0
Afu1g10480	Has domain(s) with predicted DNA binding, DNA-directed DNA polymerase activity, role inÊdna repairÊand nucleus localization		Chr1_A_fumigatus_Af293_2731256	C	T	MODERATE	missense_variant	protein_coding	p.Glu688Lys	0	0	0	0	0	0	0	0	0	0	0	0	0	0	0	0	1	1	1	0	0	0	1	1	1	0	0	0	0	0	0	0	0	0	0
Afu1g10480	Has domain(s) with predicted DNA binding, DNA-directed DNA polymerase activity, role inÊdna repairÊand nucleus localization		Chr1_A_fumigatus_Af293_2733474	T	C	MODERATE	missense_variant	protein_coding	p.Asn7Asp	0	0	0	0	0	0	0	0	0	0	0	0	0	0	0	0	1	1	1	0	0	0	1	1	1	0	0	0	0	0	0	0	0	0	0
Afu1g10480	Has domain(s) with predicted DNA binding, DNA-directed DNA polymerase activity, role inÊdna repairÊand nucleus localization		Chr1_A_fumigatus_Af293_2732258	T	A	MODERATE	missense_variant	protein_coding	p.Ile354Leu	0	0	0	0	0	0	0	0	0	0	0	0	0	0	0	0	1	1	1	0	0	0	1	1	1	0	0	0	0	0	0	0	0	0	0
Afu1g15120	Ortholog(s) have DNA translocase activity, double-stranded DNA binding activity and role in DNA duplex unwinding,Êdna repair, heteroduplex formation, meiotic sister chromatid segregation, reciprocal meiotic recombination		Chr1_A_fumigatus_Af293_4064039	C	A	MODERATE	missense_variant	protein_coding	p.Lys958Asn	0	0	0	0	0	0	0	0	0	0	0	0	0	0	0	0	1	1	1	0	0	0	1	1	1	0	0	0	0	0	0	0	0	0	0
Afu1g15120	Ortholog(s) have DNA translocase activity, double-stranded DNA binding activity and role in DNA duplex unwinding,Êdna repair, heteroduplex formation, meiotic sister chromatid segregation, reciprocal meiotic recombination		Chr1_A_fumigatus_Af293_4066151	G	T	MODERATE	missense_variant	protein_coding	p.Asn254Lys	0	0	0	0	0	0	0	0	0	0	0	0	0	0	0	0	1	1	1	0	0	0	1	1	1	0	0	0	0	0	0	0	0	0	0
Afu1g15120	Ortholog(s) have DNA translocase activity, double-stranded DNA binding activity and role in DNA duplex unwinding,Êdna repair, heteroduplex formation, meiotic sister chromatid segregation, reciprocal meiotic recombination		Chr1_A_fumigatus_Af293_4065129	T	C	MODERATE	missense_variant	protein_coding	p.Glu595Gly	0	1	0	0	0	0	0	0	0	0	0	0	0	0	0	0	0	0	0	0	0	0	0	0	0	0	0	0	0	0	0	0	0	0	0
Afu1g15120	Ortholog(s) have DNA translocase activity, double-stranded DNA binding activity and role in DNA duplex unwinding,Êdna repair, heteroduplex formation, meiotic sister chromatid segregation, reciprocal meiotic recombination		Chr1_A_fumigatus_Af293_4064583	T	G	MODERATE	missense_variant	protein_coding	p.Asn777Thr	0	1	0	0	0	1	0	1	1	0	0	0	0	0	0	0	0	0	0	1	1	1	0	0	0	0	0	0	0	0	0	0	0	0	0
Afu1g15120	Ortholog(s) have DNA translocase activity, double-stranded DNA binding activity and role in DNA duplex unwinding,Êdna repair, heteroduplex formation, meiotic sister chromatid segregation, reciprocal meiotic recombination		Chr1_A_fumigatus_Af293_4066405	C	T	MODERATE	missense_variant	protein_coding	p.Asp170Asn	0	0	0	0	1	0	0	0	0	1	1	1	1	1	1	0	0	0	0	0	0	0	0	0	0	1	1	1	0	0	0	0	0	1	1
Afu1g15120	Ortholog(s) have DNA translocase activity, double-stranded DNA binding activity and role in DNA duplex unwinding,Êdna repair, heteroduplex formation, meiotic sister chromatid segregation, reciprocal meiotic recombination		Chr1_A_fumigatus_Af293_4064110	G	A	MODERATE	missense_variant	protein_coding	p.Leu935Phe	0	0	0	0	0	0	0	0	0	0	0	0	0	0	0	0	0	0	0	0	0	0	0	0	0	0	0	0	0	0	1	1	0	0	0
Afu1g15120	Ortholog(s) have DNA translocase activity, double-stranded DNA binding activity and role in DNA duplex unwinding,Êdna repair, heteroduplex formation, meiotic sister chromatid segregation, reciprocal meiotic recombination		Chr1_A_fumigatus_Af293_4066273	C	T	MODERATE	missense_variant	protein_coding	p.Ala214Thr	0	0	0	0	0	0	0	0	0	0	0	0	0	0	0	0	1	1	1	0	0	0	1	1	1	0	0	0	0	0	0	0	0	0	0
Afu1g15120	Ortholog(s) have DNA translocase activity, double-stranded DNA binding activity and role in DNA duplex unwinding,Êdna repair, heteroduplex formation, meiotic sister chromatid segregation, reciprocal meiotic recombination		Chr1_A_fumigatus_Af293_4066410	C	A	MODERATE	missense_variant	protein_coding	p.Arg168Ile	0	0	1	1	0	0	1	0	0	0	0	0	0	0	0	0	0	0	0	0	0	0	0	0	0	0	0	0	0	0	0	0	0	0	0
Afu1g15120	Ortholog(s) have DNA translocase activity, double-stranded DNA binding activity and role in DNA duplex unwinding,Êdna repair, heteroduplex formation, meiotic sister chromatid segregation, reciprocal meiotic recombination		Chr1_A_fumigatus_Af293_4064838	C	A	MODERATE	missense_variant	protein_coding	p.Arg692Leu	0	0	0	0	0	0	0	0	0	0	0	0	0	0	0	0	1	1	1	0	0	0	1	1	1	0	0	0	0	0	0	0	0	0	0
Afu2g02090	O6-alkylguanine DNA alkyltransferase; role inÊdna repair	agt	Chr2_A_fumigatus_Af293_520764	G	A	MODERATE	missense_variant	protein_coding	p.Ser12Phe	0	0	1	0	0	0	0	0	0	0	0	0	0	0	0	0	0	0	0	0	0	0	0	0	0	0	0	0	0	0	0	0	0	0	0
Afu2g02090	O6-alkylguanine DNA alkyltransferase; role inÊdna repair	agt	Chr2_A_fumigatus_Af293_520378	C	A	MODERATE	missense_variant	protein_coding	p.Gly141Trp	0	1	0	0	0	0	0	0	0	0	0	0	0	0	0	0	0	0	0	1	1	1	0	0	0	0	0	0	0	0	0	0	0	0	0
Afu2g06140	Ortholog(s) have uracil DNA N-glycosylase activity, role inÊdna repairÊand mitochondrion, nucleus localization		Chr2_A_fumigatus_Af293_1744049	A	G	MODERATE	missense_variant	protein_coding	p.Thr315Ala	0	0	1	0	0	0	1	0	0	0	0	0	0	0	0	0	0	0	0	0	0	0	0	0	0	0	0	0	0	0	0	0	0	0	0
Afu2g09010	Ortholog(s) have DNA ligase (ATP) activity, role in DNA ligation,Êdna repair, Okazaki fragment processing involved in mitotic DNA replication and mitochondrion, nucleus localization		Chr2_A_fumigatus_Af293_2311707	A	T	MODERATE	missense_variant	protein_coding	p.Tyr930Phe	0	0	0	0	0	0	0	0	0	0	0	0	0	0	0	0	0	0	0	0	0	0	1	1	0	0	0	0	0	0	0	0	0	0	0
Afu2g09010	Ortholog(s) have DNA ligase (ATP) activity, role in DNA ligation,Êdna repair, Okazaki fragment processing involved in mitotic DNA replication and mitochondrion, nucleus localization		Chr2_A_fumigatus_Af293_2309402	G	A	MODERATE	missense_variant	protein_coding	p.Glu199Lys	0	0	0	0	0	0	0	0	0	0	0	0	0	0	0	0	1	1	1	0	0	0	1	1	1	0	0	0	0	0	0	0	0	0	0
Afu2g09010	Ortholog(s) have DNA ligase (ATP) activity, role in DNA ligation,Êdna repair, Okazaki fragment processing involved in mitotic DNA replication and mitochondrion, nucleus localization		Chr2_A_fumigatus_Af293_2309259	C	T	MODERATE	missense_variant	protein_coding	p.Ala151Val	0	0	0	0	0	0	0	0	0	1	1	1	1	1	1	0	0	0	0	0	0	0	0	0	0	1	1	1	0	0	1	1	0	1	1
Afu2g09010	Ortholog(s) have DNA ligase (ATP) activity, role in DNA ligation,Êdna repair, Okazaki fragment processing involved in mitotic DNA replication and mitochondrion, nucleus localization		Chr2_A_fumigatus_Af293_2309262	A	G	MODERATE	missense_variant	protein_coding	p.His152Arg	0	0	0	0	0	0	0	0	0	0	0	0	0	0	0	0	1	1	1	0	0	0	1	1	1	0	0	0	0	0	0	0	0	0	0
Afu2g09010	Ortholog(s) have DNA ligase (ATP) activity, role in DNA ligation,Êdna repair, Okazaki fragment processing involved in mitotic DNA replication and mitochondrion, nucleus localization		Chr2_A_fumigatus_Af293_2309178	T	C	MODERATE	missense_variant	protein_coding	p.Phe124Ser	0	0	1	1	0	0	1	0	0	1	1	1	1	1	1	1	1	1	1	0	0	0	1	1	1	1	1	1	0	0	1	1	1	1	1
Afu2g16850	Ortholog(s) have role inÊdna repair, attachment of spindle microtubules to kinetochore involved in meiotic sister chromatid segregation and establishment of mitotic sister chromatid cohesion,Êmore		Chr2_A_fumigatus_Af293_4507507	C	T	MODERATE	missense_variant	protein_coding	p.Gly460Asp	0	0	0	0	0	0	0	0	0	1	1	1	1	1	1	0	0	0	0	0	0	0	0	0	0	1	1	1	0	0	0	0	0	1	1
Afu2g16850	Ortholog(s) have role inÊdna repair, attachment of spindle microtubules to kinetochore involved in meiotic sister chromatid segregation and establishment of mitotic sister chromatid cohesion,Êmore		Chr2_A_fumigatus_Af293_4506368	T	C	MODERATE	missense_variant	protein_coding	p.Lys822Arg	0	0	0	0	0	0	0	0	0	0	0	0	0	0	0	0	1	1	1	1	1	1	1	1	1	0	0	0	0	0	1	1	0	0	0
Afu2g16850	Ortholog(s) have role inÊdna repair, attachment of spindle microtubules to kinetochore involved in meiotic sister chromatid segregation and establishment of mitotic sister chromatid cohesion,Êmore		Chr2_A_fumigatus_Af293_4504914	T	A	MODERATE	missense_variant	protein_coding	p.Thr1307Ser	0	0	0	0	0	0	0	0	0	0	0	0	0	0	0	1	1	1	1	1	1	1	1	1	1	0	0	0	0	0	1	1	0	0	0
Afu2g16850	Ortholog(s) have role inÊdna repair, attachment of spindle microtubules to kinetochore involved in meiotic sister chromatid segregation and establishment of mitotic sister chromatid cohesion,Êmore		Chr2_A_fumigatus_Af293_4508155	G	A	MODERATE	missense_variant	protein_coding	p.Ala244Val	0	0	0	0	0	0	0	0	0	0	0	0	0	0	0	0	1	1	1	1	1	1	1	1	1	0	0	0	0	0	1	1	0	0	0
Afu2g16850	Ortholog(s) have role inÊdna repair, attachment of spindle microtubules to kinetochore involved in meiotic sister chromatid segregation and establishment of mitotic sister chromatid cohesion,Êmore		Chr2_A_fumigatus_Af293_4506734	T	C	MODERATE	missense_variant	protein_coding	p.Lys700Arg	0	0	0	0	0	0	0	0	0	0	0	0	0	0	0	0	0	0	0	0	0	0	0	0	0	0	0	0	1	1	0	0	0	0	0
Afu2g16850	Ortholog(s) have role inÊdna repair, attachment of spindle microtubules to kinetochore involved in meiotic sister chromatid segregation and establishment of mitotic sister chromatid cohesion,Êmore		Chr2_A_fumigatus_Af293_4508697	A	G	MODERATE	missense_variant	protein_coding	p.Val85Ala	0	1	1	1	1	1	1	1	1	1	1	1	1	1	1	0	1	1	1	1	1	1	1	1	1	1	1	1	1	1	1	1	0	1	1
Afu2g16850	Ortholog(s) have role inÊdna repair, attachment of spindle microtubules to kinetochore involved in meiotic sister chromatid segregation and establishment of mitotic sister chromatid cohesion,Êmore		Chr2_A_fumigatus_Af293_4508362	G	A	MODERATE	missense_variant	protein_coding	p.Thr175Ile	0	0	0	0	0	0	0	0	0	0	0	0	0	0	0	0	1	1	1	0	0	0	1	1	1	0	0	0	0	0	0	0	0	0	0
Afu3g08220	Ortholog(s) have 8-oxo-7,8-dihydroguanosine triphosphate pyrophosphatase activity, role inÊdna repairÊand peroxisome localization		Chr3_A_fumigatus_Af293_2108625	C	T	MODERATE	missense_variant	protein_coding	p.Ala100Thr	0	1	0	0	1	0	0	0	0	0	0	0	0	0	0	0	0	0	0	0	0	0	0	0	0	0	0	0	0	0	0	0	0	0	0
Afu3g08220	Ortholog(s) have 8-oxo-7,8-dihydroguanosine triphosphate pyrophosphatase activity, role inÊdna repairÊand peroxisome localization		Chr3_A_fumigatus_Af293_2108340	T	A	MODERATE	missense_variant	protein_coding	p.Gln133Leu	0	0	0	0	0	0	0	0	0	0	0	0	0	0	0	0	1	1	1	0	0	0	1	1	1	0	0	0	0	0	0	0	0	0	0
Afu3g08220	Ortholog(s) have 8-oxo-7,8-dihydroguanosine triphosphate pyrophosphatase activity, role inÊdna repairÊand peroxisome localization		Chr3_A_fumigatus_Af293_2109338	T	G	MODERATE	missense_variant	protein_coding	p.Gln8Pro	0	0	0	0	0	0	0	0	0	0	0	0	0	0	0	0	1	1	1	0	0	0	1	1	1	0	0	0	0	0	0	0	0	0	0
Afu3g08220	Ortholog(s) have 8-oxo-7,8-dihydroguanosine triphosphate pyrophosphatase activity, role inÊdna repairÊand peroxisome localization		Chr3_A_fumigatus_Af293_2107508	C	T	MODERATE	missense_variant	protein_coding	p.Arg315Gln	0	0	0	0	0	1	0	1	1	0	0	0	0	0	0	0	0	0	0	0	0	0	0	0	0	0	0	0	0	0	0	0	0	0	0
Afu3g11140	Has domain(s) with predicted ATP binding, DNA binding, DNA ligase (ATP) activity and role in DNA biosynthetic process, DNA recombination,Êdna repair, DNA replication		Chr3_A_fumigatus_Af293_2913588	T	G	MODERATE	missense_variant	protein_coding	p.Asn630Lys	0	1	1	1	1	1	1	1	1	1	1	1	1	1	1	1	1	1	1	1	1	1	1	1	1	1	1	1	1	1	1	1	1	1	1
Afu3g11140	Has domain(s) with predicted ATP binding, DNA binding, DNA ligase (ATP) activity and role in DNA biosynthetic process, DNA recombination,Êdna repair, DNA replication		Chr3_A_fumigatus_Af293_2912890	G	A	MODERATE	missense_variant	protein_coding	p.Glu398Lys	0	0	0	0	0	0	1	0	0	0	0	0	0	0	0	0	0	0	0	0	0	0	0	0	0	0	0	0	0	0	0	0	0	0	0
Afu3g11140	Has domain(s) with predicted ATP binding, DNA binding, DNA ligase (ATP) activity and role in DNA biosynthetic process, DNA recombination,Êdna repair, DNA replication		Chr3_A_fumigatus_Af293_2912141	C	T	MODERATE	missense_variant	protein_coding	p.Ala148Val	0	0	0	0	0	0	0	0	0	0	0	0	0	0	0	1	0	0	0	0	0	0	0	0	0	0	0	0	0	0	1	1	1	0	0
Afu3g11140	Has domain(s) with predicted ATP binding, DNA binding, DNA ligase (ATP) activity and role in DNA biosynthetic process, DNA recombination,Êdna repair, DNA replication		Chr3_A_fumigatus_Af293_2912411	G	A	MODERATE	missense_variant	protein_coding	p.Ser238Asn	0	1	1	1	1	1	1	1	1	1	1	1	1	1	1	0	0	0	0	1	1	1	0	0	0	1	1	1	1	1	1	1	1	1	1
Afu3g11140	Has domain(s) with predicted ATP binding, DNA binding, DNA ligase (ATP) activity and role in DNA biosynthetic process, DNA recombination,Êdna repair, DNA replication		Chr3_A_fumigatus_Af293_2913379	C	T	MODERATE	missense_variant	protein_coding	p.Pro561Ser	0	0	0	0	0	0	0	0	0	0	0	0	0	0	0	0	1	1	1	0	0	0	1	1	1	0	0	0	0	0	0	0	0	0	0
Afu3g11140	Has domain(s) with predicted ATP binding, DNA binding, DNA ligase (ATP) activity and role in DNA biosynthetic process, DNA recombination,Êdna repair, DNA replication		Chr3_A_fumigatus_Af293_2913203	G	A	MODERATE	missense_variant	protein_coding	p.Gly502Glu	0	1	1	1	1	1	1	1	1	1	1	1	1	1	1	1	1	1	1	1	1	1	1	1	1	1	1	1	1	1	1	1	1	1	1
Afu3g13260	Has domain(s) with predicted nuclease activity and role inÊdna repair		Chr3_A_fumigatus_Af293_3520811	G	A	MODERATE	missense_variant	protein_coding	p.Val720Ile	0	0	0	0	0	0	0	0	0	0	0	0	0	0	0	0	1	1	1	0	0	0	1	1	1	0	0	0	0	0	0	0	0	0	0
Afu3g13260	Has domain(s) with predicted nuclease activity and role inÊdna repair		Chr3_A_fumigatus_Af293_3520780	A	T	MODERATE	missense_variant	protein_coding	p.Glu709Asp	0	0	0	0	0	0	0	0	0	0	0	0	0	0	0	0	1	1	1	0	0	0	1	1	1	0	0	0	0	0	0	0	0	0	0
Afu3g13260	Has domain(s) with predicted nuclease activity and role inÊdna repair		Chr3_A_fumigatus_Af293_3521057	G	T	MODERATE	missense_variant	protein_coding	p.Gly802Cys	0	0	0	0	0	0	0	0	0	0	0	0	0	0	0	0	1	1	1	0	0	0	1	1	1	0	0	0	0	0	0	0	0	0	0
Afu3g13260	Has domain(s) with predicted nuclease activity and role inÊdna repair		Chr3_A_fumigatus_Af293_3519917	G	A	MODERATE	missense_variant	protein_coding	p.Val422Ile	0	0	0	0	0	0	0	0	0	0	0	0	0	0	0	1	0	0	0	0	0	0	0	0	0	0	0	0	0	0	0	0	1	0	0
Afu3g13260	Has domain(s) with predicted nuclease activity and role inÊdna repair		Chr3_A_fumigatus_Af293_3519801	T	A	MODERATE	missense_variant	protein_coding	p.Phe383Tyr	0	1	1	1	1	1	1	1	1	0	0	0	0	0	0	0	0	0	0	0	0	0	0	0	0	0	0	0	1	1	0	0	0	0	0
Afu3g13260	Has domain(s) with predicted nuclease activity and role inÊdna repair		Chr3_A_fumigatus_Af293_3520818	T	C	MODERATE	missense_variant	protein_coding	p.Leu722Pro	0	0	0	0	0	0	1	0	0	0	0	0	0	0	0	0	0	0	0	0	0	0	0	0	0	0	0	0	0	0	0	0	0	0	0
Afu3g13260	Has domain(s) with predicted nuclease activity and role inÊdna repair		Chr3_A_fumigatus_Af293_3520803	T	C	MODERATE	missense_variant	protein_coding	p.Met717Thr	0	0	0	0	0	0	0	0	0	0	0	0	0	0	0	0	1	1	1	0	0	0	1	1	1	0	0	0	0	0	0	0	0	0	0
Afu3g13260	Has domain(s) with predicted nuclease activity and role inÊdna repair		Chr3_A_fumigatus_Af293_3519371	C	T	MODERATE	missense_variant	protein_coding	p.Pro240Ser	0	0	0	0	0	0	0	0	0	0	0	0	0	0	0	0	1	1	1	0	0	0	1	1	1	0	0	0	0	0	0	0	0	0	0
Afu3g14460	Rad51 family DNA repair protein, putative		Chr3_A_fumigatus_Af293_3840628	C	G	MODERATE	missense_variant	protein_coding	p.Leu80Val	0	0	0	0	0	0	0	0	0	0	0	0	0	0	0	0	1	1	1	0	0	0	1	1	1	0	0	0	0	0	0	0	0	0	0
Afu3g14460	Rad51 family DNA repair protein, putative		Chr3_A_fumigatus_Af293_3840640	C	T	MODERATE	missense_variant	protein_coding	p.Pro84Ser	0	0	1	0	0	0	1	0	0	0	0	0	0	0	0	0	0	0	0	0	0	0	0	0	0	0	0	0	0	0	0	0	0	0	0
Afu3g14460	Rad51 family DNA repair protein, putative		Chr3_A_fumigatus_Af293_3840962	C	A	MODERATE	missense_variant	protein_coding	p.Pro191His	0	0	1	1	0	0	1	0	0	1	1	1	1	1	1	0	0	0	0	0	0	0	0	0	0	1	1	1	0	0	0	0	0	1	1
Afu3g14460	Rad51 family DNA repair protein, putative		Chr3_A_fumigatus_Af293_3841420	C	A	MODERATE	missense_variant	protein_coding	p.His344Asn	0	0	1	1	0	0	1	0	0	1	1	1	1	1	1	0	0	0	0	0	0	0	0	0	0	1	1	1	0	0	0	0	0	1	1
Afu4g03150	Ortholog(s) have O6-alkylguanine-DNA binding activity and role in DNA dealkylation involved inÊdna repair		Chr4_A_fumigatus_Af293_886077	G	T	MODERATE	missense_variant	protein_coding	p.Asp8Glu	0	1	1	0	1	1	1	1	1	1	1	1	1	1	1	1	1	1	1	1	1	1	1	1	1	1	1	1	1	1	1	1	1	1	1
Afu4g04760	DNA repair enzyme	atrA	Chr4_A_fumigatus_Af293_1345085	C	T	MODERATE	missense_variant	protein_coding	p.Pro731Ser	0	0	1	0	0	0	0	0	0	0	0	0	0	0	0	0	0	0	0	0	0	0	0	0	0	0	0	0	0	0	0	0	0	0	0
Afu4g04760	DNA repair enzyme	atrA	Chr4_A_fumigatus_Af293_1343582	A	G	MODERATE	missense_variant	protein_coding	p.Ser361Gly	0	0	0	0	0	0	0	0	0	0	0	0	0	0	0	0	0	0	0	0	0	0	0	0	1	0	0	0	0	0	0	0	0	0	0
Afu4g04760	DNA repair enzyme	atrA	Chr4_A_fumigatus_Af293_1342507	G	A	MODERATE	missense_variant	protein_coding	p.Arg20Lys	0	0	1	1	0	0	1	0	0	0	0	0	0	0	0	0	0	0	0	0	0	0	0	0	0	0	0	0	0	0	0	0	0	0	0
Afu4g04760	DNA repair enzyme	atrA	Chr4_A_fumigatus_Af293_1348566	A	G	MODERATE	missense_variant	protein_coding	p.Glu1794Gly	0	0	0	0	0	0	0	0	0	0	0	0	0	0	0	0	1	1	1	0	0	0	1	1	1	0	0	0	0	0	0	0	0	0	0
Afu4g04760	DNA repair enzyme	atrA	Chr4_A_fumigatus_Af293_1343264	A	G	MODERATE	missense_variant	protein_coding	p.Thr255Ala	0	0	0	0	0	0	0	0	0	0	0	0	0	0	0	0	0	0	0	0	0	0	0	0	1	0	0	0	0	0	0	0	0	0	0
Afu4g04760	DNA repair enzyme	atrA	Chr4_A_fumigatus_Af293_1347528	A	C	MODERATE	missense_variant	protein_coding	p.Ile1485Leu	0	0	0	0	0	0	0	0	0	0	0	0	0	0	0	0	0	0	0	0	0	0	0	0	0	0	0	0	0	0	0	0	1	0	0
Afu4g04760	DNA repair enzyme	atrA	Chr4_A_fumigatus_Af293_1343973	C	A	MODERATE	missense_variant	protein_coding	p.Arg472Ser	0	0	0	0	0	0	0	0	0	0	0	0	0	0	0	0	1	1	1	0	0	0	1	1	1	0	0	0	0	0	0	0	0	0	0
Afu4g06800	Ortholog(s) have DNA-3-methyladenine glycosylase activity, damaged DNA binding activity, role in DNA dealkylation involved inÊdna repair, base-excision repair, AP site formation and cytoplasm, nucleus localization	alkA	Chr4_A_fumigatus_Af293_1756485	G	A	MODERATE	missense_variant	protein_coding	p.Thr379Ile	0	1	1	1	1	1	1	1	1	1	1	1	1	1	1	0	0	0	0	1	1	1	0	0	0	1	1	1	0	0	0	0	0	1	1
Afu4g06800	Ortholog(s) have DNA-3-methyladenine glycosylase activity, damaged DNA binding activity, role in DNA dealkylation involved inÊdna repair, base-excision repair, AP site formation and cytoplasm, nucleus localization	alkA	Chr4_A_fumigatus_Af293_1756672	T	A	MODERATE	missense_variant	protein_coding	p.Lys343Met	0	0	0	0	0	0	0	0	0	0	0	0	0	0	0	0	1	1	1	0	0	0	1	1	1	0	0	0	0	0	0	0	0	0	0
Afu4g06800	Ortholog(s) have DNA-3-methyladenine glycosylase activity, damaged DNA binding activity, role in DNA dealkylation involved inÊdna repair, base-excision repair, AP site formation and cytoplasm, nucleus localization	alkA	Chr4_A_fumigatus_Af293_1757661	T	G	MODERATE	missense_variant	protein_coding	p.Lys43Asn	0	0	0	0	0	0	0	0	0	0	0	0	0	0	0	0	0	0	0	0	0	0	0	0	1	0	0	0	0	0	0	0	0	0	0
Afu4g06840	G-patch DNA repair protein (Drt111), putative		Chr4_A_fumigatus_Af293_1766442	C	G	MODERATE	missense_variant	protein_coding	p.Glu468Asp	0	0	0	0	0	0	0	0	0	0	0	0	0	0	0	0	1	1	1	0	0	0	1	1	1	0	0	0	0	0	0	0	0	0	0
Afu4g06840	G-patch DNA repair protein (Drt111), putative		Chr4_A_fumigatus_Af293_1767039	A	T	MODERATE	missense_variant	protein_coding	p.Asp269Glu	0	0	0	0	0	0	0	0	0	0	0	0	0	0	0	0	1	1	1	0	0	0	1	1	1	0	0	0	0	0	0	0	0	0	0
Afu4g06840	G-patch DNA repair protein (Drt111), putative		Chr4_A_fumigatus_Af293_1767047	A	G	MODERATE	missense_variant	protein_coding	p.Ser267Pro	0	1	1	1	1	1	1	1	1	1	1	1	1	1	1	1	1	1	1	1	1	1	1	1	1	1	1	1	1	1	1	1	1	1	1
Afu4g06840	G-patch DNA repair protein (Drt111), putative		Chr4_A_fumigatus_Af293_1767843	T	G	MODERATE	missense_variant	protein_coding	p.Lys56Gln	0	0	0	0	0	0	0	0	0	1	1	1	1	1	1	0	0	0	0	0	0	0	0	0	0	1	1	1	0	0	0	0	0	1	1
Afu4g06840	G-patch DNA repair protein (Drt111), putative		Chr4_A_fumigatus_Af293_1767896	A	G	MODERATE	missense_variant	protein_coding	p.Val38Ala	0	0	0	0	0	0	0	0	0	1	1	1	1	1	1	0	0	0	0	0	0	0	0	0	0	1	1	1	0	0	0	0	0	1	1
Afu4g11140	Has domain(s) with predicted DNA-directed DNA polymerase activity, damaged DNA binding activity and role inÊdna repair		Chr4_A_fumigatus_Af293_2908397	G	C	MODERATE	missense_variant	protein_coding	p.Arg83Thr	0	0	0	1	0	0	0	0	0	0	0	0	0	0	0	0	0	0	0	0	0	0	0	0	0	0	0	0	0	0	0	0	0	0	0
Afu4g11180	Has domain(s) with predicted ATP binding, DNA binding, nucleoside-triphosphatase activity and role inÊdna repair		Chr4_A_fumigatus_Af293_2920471	T	A	MODERATE	missense_variant	protein_coding	p.Met126Leu	0	0	0	0	0	0	1	0	0	0	0	0	0	0	0	0	0	0	0	0	0	0	0	0	0	0	0	0	0	0	0	0	0	0	0
Afu4g11180	Has domain(s) with predicted ATP binding, DNA binding, nucleoside-triphosphatase activity and role inÊdna repair		Chr4_A_fumigatus_Af293_2920233	C	G	MODERATE	missense_variant	protein_coding	p.Ser205Thr	0	0	1	1	0	0	1	0	0	0	0	0	0	0	0	0	0	0	0	0	0	0	0	0	0	0	0	0	0	0	0	0	0	0	0
Afu5g01800	dna repairÊprotein; transcript up-regulated in conidia exposed to neutrophils	rad14	Chr5_A_fumigatus_Af293_456352	C	A	MODERATE	missense_variant	protein_coding	p.Ala170Ser	0	0	0	0	0	0	0	0	0	0	0	0	0	0	0	0	1	1	1	0	0	0	1	1	1	0	0	0	0	0	0	0	0	0	0
Afu5g01800	dna repairÊprotein; transcript up-regulated in conidia exposed to neutrophils	rad14	Chr5_A_fumigatus_Af293_456724	T	A	MODERATE	missense_variant	protein_coding	p.Thr46Ser	0	0	0	0	0	0	0	0	0	0	0	0	0	0	0	1	1	1	1	0	0	0	1	1	1	0	0	0	0	0	0	0	0	0	0
Afu5g02430	Has domain(s) with predicted ATP binding, DNA binding, DNA ligase (ATP) activity and role in DNA recombination,Êdna repair		Chr5_A_fumigatus_Af293_627871	A	G	MODERATE	missense_variant	protein_coding	p.Asn677Asp	0	0	1	1	0	0	1	0	0	0	0	0	0	0	0	0	0	0	0	0	0	0	0	0	0	0	0	0	0	0	0	0	0	0	0
Afu5g02430	Has domain(s) with predicted ATP binding, DNA binding, DNA ligase (ATP) activity and role in DNA recombination,Êdna repair		Chr5_A_fumigatus_Af293_628368	C	A	MODERATE	missense_variant&splice_region_variant	protein_coding	p.Asn842Lys	0	1	1	1	1	1	1	1	1	1	1	1	1	1	1	1	0	0	0	1	1	1	0	0	0	1	1	1	1	1	1	1	1	1	1
Afu5g02430	Has domain(s) with predicted ATP binding, DNA binding, DNA ligase (ATP) activity and role in DNA recombination,Êdna repair		Chr5_A_fumigatus_Af293_626196	C	T	MODERATE	missense_variant	protein_coding	p.Leu136Phe	0	1	0	1	1	1	0	1	1	1	1	1	1	1	1	1	0	0	0	1	1	1	0	0	0	1	1	1	1	1	1	1	1	1	1
Afu5g02430	Has domain(s) with predicted ATP binding, DNA binding, DNA ligase (ATP) activity and role in DNA recombination,Êdna repair		Chr5_A_fumigatus_Af293_627791	C	T	MODERATE	missense_variant	protein_coding	p.Ser650Phe	0	1	1	1	1	1	1	1	1	1	1	1	1	1	1	0	0	0	0	1	1	1	0	0	0	1	1	1	1	1	1	1	1	1	1
Afu5g02430	Has domain(s) with predicted ATP binding, DNA binding, DNA ligase (ATP) activity and role in DNA recombination,Êdna repair		Chr5_A_fumigatus_Af293_628360	T	G	MODERATE	missense_variant	protein_coding	p.Leu840Val	0	1	1	1	1	1	1	1	1	1	1	1	1	1	1	1	0	0	0	1	1	1	0	0	0	1	1	1	1	1	1	1	1	1	1
Afu5g02430	Has domain(s) with predicted ATP binding, DNA binding, DNA ligase (ATP) activity and role in DNA recombination,Êdna repair		Chr5_A_fumigatus_Af293_625834	G	A	MODERATE	missense_variant	protein_coding	p.Cys15Tyr	0	1	0	0	0	1	0	1	1	0	0	0	0	0	0	0	0	0	0	1	1	1	0	0	0	0	0	0	0	0	0	0	0	0	0
Afu5g02430	Has domain(s) with predicted ATP binding, DNA binding, DNA ligase (ATP) activity and role in DNA recombination,Êdna repair		Chr5_A_fumigatus_Af293_628583	C	T	MODERATE	missense_variant	protein_coding	p.Leu887Phe	0	1	1	1	1	1	1	1	1	1	1	1	1	1	1	1	0	0	0	1	1	1	0	0	0	1	1	1	1	1	1	1	1	1	1
Afu5g02430	Has domain(s) with predicted ATP binding, DNA binding, DNA ligase (ATP) activity and role in DNA recombination,Êdna repair		Chr5_A_fumigatus_Af293_627638	C	G	MODERATE	missense_variant	protein_coding	p.Pro599Arg	0	0	0	0	0	1	0	1	1	0	0	0	0	0	0	0	0	0	0	0	0	0	0	0	0	0	0	0	0	0	0	0	0	0	0
Afu5g02430	Has domain(s) with predicted ATP binding, DNA binding, DNA ligase (ATP) activity and role in DNA recombination,Êdna repair		Chr5_A_fumigatus_Af293_627217	T	A	MODERATE	missense_variant	protein_coding	p.Tyr459Asn	0	1	1	1	1	1	1	1	1	1	1	1	1	1	1	1	0	0	0	1	1	1	0	0	0	1	1	1	1	1	1	1	1	1	1
Afu5g06350	Putative transcription factor andÊdna repairÊprotein	mpt	Chr5_A_fumigatus_Af293_1529633	C	T	MODERATE	missense_variant	protein_coding	p.Ala94Thr	0	0	0	0	0	1	0	1	1	0	0	0	0	0	0	0	0	0	0	0	0	0	0	0	0	0	0	0	0	0	0	0	0	0	0
Afu5g06350	Putative transcription factor andÊdna repairÊprotein	mpt	Chr5_A_fumigatus_Af293_1529804	C	T	MODERATE	missense_variant	protein_coding	p.Ala37Thr	0	0	0	0	0	0	0	0	0	0	0	0	0	0	0	0	1	1	1	0	0	0	1	1	1	0	0	0	0	0	0	0	0	0	0
Afu5g06350	Putative transcription factor andÊdna repairÊprotein	mpt	Chr5_A_fumigatus_Af293_1529297	T	C	MODERATE	missense_variant	protein_coding	p.Ile206Val	0	1	1	1	1	1	1	1	1	1	1	1	1	1	1	1	1	1	1	1	1	1	1	1	1	1	1	1	1	1	1	1	1	1	1
Afu5g06350	Putative transcription factor andÊdna repairÊprotein	mpt	Chr5_A_fumigatus_Af293_1529801	T	C	MODERATE	missense_variant	protein_coding	p.Thr38Ala	0	1	1	1	1	1	1	1	1	1	1	1	1	1	1	1	0	0	0	1	1	1	0	0	0	1	1	1	1	1	1	1	1	1	1
Afu5g12660	DNA repair enzyme	atmA	Chr5_A_fumigatus_Af293_3282041	G	A	MODERATE	missense_variant	protein_coding	p.Ala2045Val	0	1	0	0	1	1	0	1	1	0	0	0	0	0	0	0	0	0	0	1	1	1	0	0	0	0	0	0	1	1	1	1	0	0	0
Afu5g12660	DNA repair enzyme	atmA	Chr5_A_fumigatus_Af293_3280063	T	C	MODERATE	missense_variant	protein_coding	p.Met2651Val	0	0	1	1	0	0	1	0	0	1	1	1	1	1	1	1	1	1	1	0	0	0	1	1	1	1	1	1	0	0	0	0	1	1	1
Afu5g12660	DNA repair enzyme	atmA	Chr5_A_fumigatus_Af293_3282912	C	G	MODERATE	missense_variant	protein_coding	p.Val1755Leu	0	1	0	1	1	1	0	1	1	0	0	0	0	0	0	0	0	0	0	1	1	1	0	0	0	0	0	0	1	1	1	1	0	0	0
Afu5g12660	DNA repair enzyme	atmA	Chr5_A_fumigatus_Af293_3283162	A	T	MODERATE	missense_variant	protein_coding	p.Asn1671Lys	0	0	1	0	0	0	1	0	0	0	0	0	0	0	0	0	0	0	0	0	0	0	0	0	0	0	0	0	0	0	0	0	0	0	0
Afu5g12660	DNA repair enzyme	atmA	Chr5_A_fumigatus_Af293_3282779	G	T	MODERATE	missense_variant	protein_coding	p.Ala1799Asp	0	1	1	1	1	1	1	1	1	1	1	1	1	1	1	1	1	1	1	1	1	1	1	1	1	1	1	1	1	1	1	1	1	1	1
Afu5g12660	DNA repair enzyme	atmA	Chr5_A_fumigatus_Af293_3283755	T	C	MODERATE	missense_variant	protein_coding	p.Thr1474Ala	0	0	0	0	0	0	0	0	0	0	0	0	0	0	0	1	1	1	1	0	0	0	1	1	1	0	0	0	0	0	0	0	0	0	0
Afu5g12660	DNA repair enzyme	atmA	Chr5_A_fumigatus_Af293_3281925	T	C	MODERATE	missense_variant	protein_coding	p.Thr2084Ala	0	0	0	0	0	0	0	0	0	0	0	0	0	0	0	0	1	1	1	0	0	0	1	1	1	0	0	0	0	0	0	0	0	0	0
Afu5g12660	DNA repair enzyme	atmA	Chr5_A_fumigatus_Af293_3284640	G	T	MODERATE	missense_variant	protein_coding	p.Leu1179Ile	0	0	1	0	0	0	1	0	0	0	0	0	0	0	0	0	0	0	0	0	0	0	0	0	0	0	0	0	0	0	0	0	0	0	0
Afu5g12660	DNA repair enzyme	atmA	Chr5_A_fumigatus_Af293_3284757	A	G	MODERATE	missense_variant	protein_coding	p.Phe1140Leu	0	0	1	0	0	0	1	0	0	1	1	1	1	1	1	1	1	1	1	0	0	0	1	1	1	1	1	1	0	0	1	1	1	1	1
Afu5g12660	DNA repair enzyme	atmA	Chr5_A_fumigatus_Af293_3285227	C	T	MODERATE	missense_variant	protein_coding	p.Ser983Asn	0	0	0	0	1	0	0	0	0	0	0	0	0	0	0	0	0	0	0	0	0	0	0	0	0	0	0	0	0	0	0	0	0	0	0
Afu5g12660	DNA repair enzyme	atmA	Chr5_A_fumigatus_Af293_3285246	C	T	MODERATE	missense_variant	protein_coding	p.Gly977Arg	0	0	0	0	0	0	0	0	0	0	0	0	0	0	0	0	1	1	1	0	0	0	1	1	1	0	0	0	0	0	0	0	0	0	0
Afu5g12660	DNA repair enzyme	atmA	Chr5_A_fumigatus_Af293_3285728	G	A	MODERATE	missense_variant	protein_coding	p.Ala816Val	0	0	0	0	0	0	0	0	0	1	1	1	1	1	1	0	0	0	0	0	0	0	0	0	0	1	1	1	0	0	0	0	0	1	1
Afu5g12660	DNA repair enzyme	atmA	Chr5_A_fumigatus_Af293_3285804	G	A	MODERATE	missense_variant	protein_coding	p.Pro791Ser	0	0	0	0	0	0	0	0	0	0	0	0	0	0	0	0	1	1	1	0	0	0	1	1	1	0	0	0	0	0	0	0	0	0	0
Afu5g12660	DNA repair enzyme	atmA	Chr5_A_fumigatus_Af293_3285842	A	G	MODERATE	missense_variant	protein_coding	p.Phe778Ser	0	0	0	0	0	0	0	0	0	0	0	0	0	0	0	0	1	1	1	0	0	0	1	1	1	0	0	0	0	0	0	0	0	0	0
Afu5g12660	DNA repair enzyme	atmA	Chr5_A_fumigatus_Af293_3285953	T	C	MODERATE	missense_variant	protein_coding	p.Tyr741Cys	0	0	0	0	0	0	1	0	0	0	0	0	0	0	0	0	0	0	0	0	0	0	0	0	0	0	0	0	0	0	0	0	0	0	0
Afu5g12660	DNA repair enzyme	atmA	Chr5_A_fumigatus_Af293_3286168	C	A	MODERATE	missense_variant	protein_coding	p.Met669Ile	0	0	0	0	0	0	0	0	0	0	0	0	0	0	0	0	1	1	1	0	0	0	1	1	1	0	0	0	0	0	0	0	0	0	0
Afu5g12660	DNA repair enzyme	atmA	Chr5_A_fumigatus_Af293_3286275	T	C	MODERATE	missense_variant	protein_coding	p.Met634Val	0	0	0	0	0	0	0	0	0	0	0	0	0	0	0	0	1	1	1	0	0	0	1	1	1	0	0	0	0	0	0	0	0	0	0
Afu5g12660	DNA repair enzyme	atmA	Chr5_A_fumigatus_Af293_3286712	T	C	MODERATE	missense_variant	protein_coding	p.Asn507Asp	0	1	1	1	1	1	1	1	1	1	1	1	1	1	1	0	0	0	0	1	1	1	0	0	0	1	1	1	1	1	1	1	1	1	1
Afu5g12660	DNA repair enzyme	atmA	Chr5_A_fumigatus_Af293_3287195	A	G	MODERATE	missense_variant	protein_coding	p.Phe364Ser	0	1	1	1	1	1	1	1	1	1	1	1	1	1	1	1	0	0	0	1	1	1	0	0	0	1	1	1	1	1	1	1	1	1	1
Afu5g12660	DNA repair enzyme	atmA	Chr5_A_fumigatus_Af293_3287592	C	T	MODERATE	missense_variant	protein_coding	p.Val232Met	0	0	0	0	1	0	0	0	0	0	0	0	0	0	0	0	0	0	0	0	0	0	0	0	0	0	0	0	0	0	0	0	0	0	0
Afu5g12660	DNA repair enzyme	atmA	Chr5_A_fumigatus_Af293_3287914	A	T	MODERATE	missense_variant	protein_coding	p.His124Gln	0	1	0	0	0	0	0	0	0	0	0	0	0	0	0	0	0	0	0	1	1	1	0	0	0	0	0	0	0	0	0	0	0	0	0
Afu5g12660	DNA repair enzyme	atmA	Chr5_A_fumigatus_Af293_3287984	T	C	MODERATE	missense_variant	protein_coding	p.Lys101Arg	0	0	0	0	0	1	0	1	1	0	0	0	0	0	0	0	0	0	0	0	0	0	0	0	0	0	0	0	1	1	0	0	0	0	0
Afu5g12660	DNA repair enzyme	atmA	Chr5_A_fumigatus_Af293_3279986	T	G	MODERATE	missense_variant	protein_coding	p.Glu2676Asp	0	0	1	1	0	0	1	0	0	0	0	0	0	0	0	0	0	0	0	0	0	0	0	0	0	0	0	0	0	0	0	0	0	0	0
Afu5g12660	DNA repair enzyme	atmA	Chr5_A_fumigatus_Af293_3283271	G	A	MODERATE	missense_variant	protein_coding	p.Ser1635Phe	0	0	0	0	0	0	0	0	0	0	0	0	0	0	0	0	1	1	1	0	0	0	1	1	1	0	0	0	0	0	0	0	0	0	0
Afu5g12660	DNA repair enzyme	atmA	Chr5_A_fumigatus_Af293_3280853	C	A	MODERATE	missense_variant	protein_coding	p.Glu2406Asp	0	0	1	0	0	0	0	0	0	0	0	0	0	0	0	0	0	0	0	0	0	0	0	0	0	0	0	0	0	0	0	0	0	0	0
Afu5g12660	DNA repair enzyme	atmA	Chr5_A_fumigatus_Af293_3282954	G	A	MODERATE	missense_variant	protein_coding	p.Pro1741Ser	0	0	0	0	0	0	0	0	0	0	0	0	0	0	0	0	1	1	1	0	0	0	1	1	1	0	0	0	0	0	0	0	0	0	0
Afu5g12660	DNA repair enzyme	atmA	Chr5_A_fumigatus_Af293_3284018	G	C	MODERATE	missense_variant	protein_coding	p.Thr1386Ser	0	0	0	0	0	0	0	0	0	0	0	0	0	0	0	1	1	1	1	0	0	0	1	1	1	0	0	0	0	0	0	0	0	0	0
Afu5g12660	DNA repair enzyme	atmA	Chr5_A_fumigatus_Af293_3284235	T	C	MODERATE	missense_variant	protein_coding	p.Ile1314Val	0	0	0	0	0	0	0	0	0	0	0	0	0	0	0	0	1	1	1	0	0	0	1	1	1	0	0	0	0	0	0	0	0	0	0
Afu5g12660	DNA repair enzyme	atmA	Chr5_A_fumigatus_Af293_3283933	C	A	MODERATE	missense_variant	protein_coding	p.Glu1414Asp	0	0	0	0	0	0	0	0	0	1	1	1	1	1	1	0	0	0	0	0	0	0	0	0	0	1	1	1	0	0	0	0	0	1	1
Afu5g13220	Ortholog(s) have crossover junction endodeoxyribonuclease activity and role inÊdna repair, DNA topological change, regulation of reciprocal meiotic recombination, resolution of meiotic recombination intermediates		Chr5_A_fumigatus_Af293_3473411	T	G	MODERATE	missense_variant	protein_coding	p.Asn296Lys	0	1	1	1	1	1	1	1	1	1	1	1	1	1	1	1	1	1	1	1	1	1	1	1	1	1	1	1	1	1	1	1	1	1	1
Afu5g13220	Ortholog(s) have crossover junction endodeoxyribonuclease activity and role inÊdna repair, DNA topological change, regulation of reciprocal meiotic recombination, resolution of meiotic recombination intermediates		Chr5_A_fumigatus_Af293_3472842	G	A	MODERATE	missense_variant	protein_coding	p.Glu107Lys	0	0	0	0	0	0	0	0	0	1	1	1	1	1	1	0	0	0	0	0	0	0	0	0	0	1	1	1	0	0	0	0	0	1	1
Afu5g13220	Ortholog(s) have crossover junction endodeoxyribonuclease activity and role inÊdna repair, DNA topological change, regulation of reciprocal meiotic recombination, resolution of meiotic recombination intermediates		Chr5_A_fumigatus_Af293_3473100	A	C	MODERATE	missense_variant	protein_coding	p.Asn193His	0	0	0	0	0	0	0	0	0	0	0	0	0	0	0	0	0	0	0	0	0	0	0	0	1	0	0	0	0	0	0	0	0	0	0
Afu5g13220	Ortholog(s) have crossover junction endodeoxyribonuclease activity and role inÊdna repair, DNA topological change, regulation of reciprocal meiotic recombination, resolution of meiotic recombination intermediates		Chr5_A_fumigatus_Af293_3473085	A	G	MODERATE	missense_variant	protein_coding	p.Thr188Ala	0	0	0	0	0	0	0	0	0	0	0	0	0	0	0	0	0	0	0	0	0	0	0	0	1	0	0	0	0	0	0	0	0	0	0
Afu5g13220	Ortholog(s) have crossover junction endodeoxyribonuclease activity and role inÊdna repair, DNA topological change, regulation of reciprocal meiotic recombination, resolution of meiotic recombination intermediates		Chr5_A_fumigatus_Af293_3473048	A	G	MODERATE	missense_variant	protein_coding	p.Ile175Met	0	0	0	0	0	0	0	0	0	0	0	0	0	0	0	0	1	1	1	0	0	0	1	1	1	0	0	0	0	0	0	0	0	0	0
Afu5g13220	Ortholog(s) have crossover junction endodeoxyribonuclease activity and role inÊdna repair, DNA topological change, regulation of reciprocal meiotic recombination, resolution of meiotic recombination intermediates		Chr5_A_fumigatus_Af293_3474237	A	G	MODERATE	missense_variant	protein_coding	p.Met572Val	0	0	0	0	0	0	0	0	0	0	0	0	0	0	0	0	0	0	0	0	0	0	0	0	1	0	0	0	0	0	0	0	0	0	0
Afu6g08110	Has domain(s) with predicted DNA binding, zinc ion binding activity, role inÊdna repairÊand intracellular localization		Chr6_A_fumigatus_Af293_1880139	G	C	MODERATE	missense_variant	protein_coding	p.Arg484Gly	0	0	0	0	0	0	0	0	0	0	0	0	0	0	0	0	1	1	1	0	0	0	1	1	1	0	0	0	0	0	0	0	0	0	0
Afu6g08110	Has domain(s) with predicted DNA binding, zinc ion binding activity, role inÊdna repairÊand intracellular localization		Chr6_A_fumigatus_Af293_1881796	G	C	MODERATE	missense_variant	protein_coding	p.Thr9Arg	0	0	0	0	0	0	0	0	0	0	0	0	0	0	0	1	1	1	1	0	0	0	1	1	1	0	0	0	0	0	0	0	0	0	0
Afu6g08110	Has domain(s) with predicted DNA binding, zinc ion binding activity, role inÊdna repairÊand intracellular localization		Chr6_A_fumigatus_Af293_1880235	C	T	MODERATE	missense_variant	protein_coding	p.Glu452Lys	0	0	0	0	0	0	0	0	0	0	0	0	0	0	0	0	1	1	1	0	0	0	1	1	1	0	0	0	0	0	0	0	0	0	0
Afu6g08110	Has domain(s) with predicted DNA binding, zinc ion binding activity, role inÊdna repairÊand intracellular localization		Chr6_A_fumigatus_Af293_1880153	G	A	MODERATE	missense_variant	protein_coding	p.Pro479Leu	0	0	0	0	0	0	0	0	0	0	0	0	0	0	0	0	1	1	1	0	0	0	1	1	1	0	0	0	0	0	0	0	0	0	0
Afu6g08110	Has domain(s) with predicted DNA binding, zinc ion binding activity, role inÊdna repairÊand intracellular localization		Chr6_A_fumigatus_Af293_1879893	T	G	MODERATE	missense_variant	protein_coding	p.Thr566Pro	0	1	1	1	1	1	1	1	1	0	0	0	0	0	0	0	0	0	0	1	1	1	0	0	0	0	0	0	1	1	0	0	0	0	0
Afu6g08110	Has domain(s) with predicted DNA binding, zinc ion binding activity, role inÊdna repairÊand intracellular localization		Chr6_A_fumigatus_Af293_1880198	C	T	MODERATE	missense_variant	protein_coding	p.Arg464Gln	0	0	0	0	0	0	0	0	0	0	0	0	0	0	0	0	1	1	1	0	0	0	1	1	1	0	0	0	0	0	0	0	0	0	0
Afu6g08110	Has domain(s) with predicted DNA binding, zinc ion binding activity, role inÊdna repairÊand intracellular localization		Chr6_A_fumigatus_Af293_1881397	T	C	MODERATE	missense_variant	protein_coding	p.Glu142Gly	0	0	0	0	0	0	0	0	0	0	0	0	0	0	0	0	1	1	1	0	0	0	1	1	1	0	0	0	0	0	0	0	0	0	0
Afu6g08110	Has domain(s) with predicted DNA binding, zinc ion binding activity, role inÊdna repairÊand intracellular localization		Chr6_A_fumigatus_Af293_1881358	G	T	MODERATE	missense_variant	protein_coding	p.Pro155Gln	0	0	0	0	0	0	0	0	0	0	0	0	0	0	0	0	1	1	1	0	0	0	1	1	1	0	0	0	0	0	0	0	0	0	0
Afu6g12910	Ortholog(s) have role inÊdna repair, ascospore formation, chromatin silencing at centromere, meiotic gene conversion, reciprocal meiotic recombination, regulation of DNA recombination at centromere		Chr6_A_fumigatus_Af293_3258555	T	C	MODERATE	missense_variant	protein_coding	p.Lys188Arg	0	0	0	0	0	0	0	0	0	0	0	0	0	0	0	1	0	0	0	0	0	0	0	0	0	0	0	0	0	0	1	1	1	0	0
Afu7g03830	dna repairÊprotein	rad7	Chr7_A_fumigatus_Af293_848890	A	G	MODERATE	missense_variant	protein_coding	p.Arg348Gly	0	0	0	0	1	0	0	0	0	0	0	0	0	0	0	0	0	0	0	0	0	0	0	0	0	0	0	0	0	0	0	0	0	0	0
Afu7g03830	dna repairÊprotein	rad7	Chr7_A_fumigatus_Af293_848395	C	G	MODERATE	missense_variant	protein_coding	p.Arg183Gly	0	0	0	0	0	0	0	0	0	0	0	0	0	0	0	1	1	1	1	0	0	0	1	1	1	0	0	0	0	0	0	0	0	0	0
Afu7g03830	dna repairÊprotein	rad7	Chr7_A_fumigatus_Af293_849289	G	T	MODERATE	missense_variant	protein_coding	p.Ala481Ser	0	0	0	0	0	0	0	0	0	0	0	0	0	0	0	0	1	1	1	0	0	0	1	1	1	0	0	0	0	0	0	0	0	0	0

## Sheet: core_noncore_1
Group	N	Total SNP variants	Core/Genes with HIGH impact	FunCat High impact	Non-core / Genes with HIGH impact	FunCat High impact
Environmental	8	33525	0 / 0	NA	33525 / 269	NA
Dog	26	118873	62 / 0	NA	118751 / 654	Secondary metabolism

## Sheet: core-non-core_2
I/P	CP	Total SNPs	Core	Non-core	SNPs protein coding region
					All	Mod/high	Unique	Common
1	CP5	113677	113677		/	/	/	/
2	CP4	113640	113515	125	18	14	/	/
	CP7	38014	37519	495	45	36	/	/
	CP8.2	42752	41307	1445	147	68	/	/
>2	CP1	43976	42518	1458	277	138	41	97
	CP2	126258	30619	95639	38314	16723	2469	14254
	CP3	43587	42702	885	149	81	47	34
	CP6	43660	43155	505	36	22	8	14
	CP8	52003	22840	29163	10773	5367	1883	3484
